# Supplementary material for: Clustering by antigen-presenting genes reveals immune landscapes and predicts response to checkpoint immunotherapy
Source: Sci Rep. 2023 Jan 18;13:950. doi: 10.1038/s41598-023-28167-1 (PMC9849403; doi:10.1038/s41598-023-28167-1)
Supplement: Supplementary file 3 — Supplementary Information 3. [file 41598_2023_28167_MOESM3_ESM.xlsx]

## Sheet: Sheet1
Features are ranked by weighted average of log rank test p values in the Liu cohort and Van Allen cohort by number of patients
features	log rank test p value (Liu cohort)	log rank test p value (Van Allen cohort)
PSME1 TAPBP PSMB10 TAP2 HLA_DRB6 HLA_DMA HLA_DOB	0.000114389	7.70912e-05
ERAP1 TAPBP PSMB9 PSMB10 B2M HLA_DOA	0.000168409	0.000734041
PSME2 ERAP1 PSMB10 TAP2 B2M	0.000451013	3.45516e-07
PSME1 ERAP1 PSMB9 PSMB10 TAP1 B2M HLA_DOB	0.000386927	0.000307972
PSME2 ERAP1 PSMB9 TAP1 B2M HLA_DMA	0.000329998	0.000486725
ERAP1 PSMB8 PSMB10 B2M HLA_DMA HLA_DMB HLA_DOB	0.000314447	0.000574407
PSME1 PSME2 ERAP1 TAPBP PSMB8 PSMB10 TAP1 HLA_DRB6 HLA_DMA HLA_DMB HLA_DOA	0.000519782	7.07228e-05
PSME1 ERAP1 TAPBP PSMB8 PSMB10 TAP1 TAP2 HLA_DMB HLA_DOA HLA_DOB	0.000383263	0.000491857
PSME2 TAPBP PSMB8 PSMB10 TAP1 TAP2 HLA_DRB6 B2M HLA_DOB	0.000149109	0.00122784
PSME1 PSME2 ERAP1 TAPBP PSMB8 B2M HLA_DMA HLA_DMB HLA_DOA	0.000172147	0.00123333
PSME1 PSME2 ERAP1 TAPBP PSMB10	0.000400443	0.000625417
PSME2 ERAP1 TAPBP HLA_DMA HLA_DMB HLA_DOA	0.000210055	0.00122869
PSME2 ERAP1 HLA_DRB6 B2M HLA_DMB	0.000229058	0.00123911
PSME1 ERAP1 PSMB10 TAP1 TAP2 HLA_DMA HLA_DMB HLA_DOA HLA_DOB	0.000625008	0.000119456
ERAP1 TAPBP PSMB8 TAP1 B2M HLA_DMA HLA_DMB HLA_DOA HLA_DOB	0.00045233	0.00071544
PSME1 PSME2 TAPBP TAP1 HLA_DRB5 HLA_DRB6 B2M HLA_DOB	0.000351701	0.00109038
ERAP1 PSMB8 PSMB10 B2M HLA_DMA HLA_DMB HLA_DOA HLA_DOB	0.000314447	0.00123911
PSME1 PSMB10 TAP1 TAP2 HLA_DMB HLA_DOA HLA_DOB	0.000489704	0.00071544
PSME2 TAPBP PSMB10 TAP1 TAP2 HLA_DRB6 HLA_DOA	0.000557327	0.000557753
PSME1 PSME2 ERAP1 TAPBP PSMB9 PSMB10 B2M HLA_DOA	0.000562809	0.000558436
PSME2 ERAP1 PSMB8 B2M HLA_DMB HLA_DOB	0.000596429	0.000495088
PSME2 TAPBP PSMB9 B2M HLA_DMA HLA_DOA HLA_DOB	0.000425683	0.00102046
PSME2 PSMB10 TAP2 HLA_DRB6 B2M HLA_DMA HLA_DOA HLA_DOB	0.000461836	0.00102046
PSME1 TAPBP PSMB10 TAP1 TAP2 HLA_DRB6 HLA_DOA	0.000415168	0.00122793
ERAP1 TAPBP PSMB8 PSMB9 PSMB10 TAP1 HLA_DRB6 B2M	0.000805488	7.07228e-05
PSME2 PSMB10 HLA_DMA HLA_DMB HLA_DOB	0.000493563	0.0010243
PSME2 ERAP1 PSMB8 PSMB10 HLA_DRB6 HLA_DMA HLA_DMB	0.00067723	0.000495088
PSME2 ERAP1 PSMB8 TAP1 TAP2 B2M HLA_DMA HLA_DMB	0.000653345	0.000606986
PSME1 PSME2 TAPBP PSMB9 TAP1 HLA_DRB6 B2M HLA_DOA HLA_DOB	0.000454818	0.00124009
PSME2 TAPBP TAP2 HLA_DMA HLA_DMB HLA_DOA	0.000467015	0.00122869
PSME1 ERAP1 PSMB8 PSMB10 TAP1 TAP2 HLA_DMB HLA_DOB	0.000711376	0.000491857
PSME2 ERAP1 B2M HLA_DMA HLA_DMB HLA_DOB	0.000684311	0.000574407
ERAP1 HLA_DRB6 B2M HLA_DMB HLA_DOA HLA_DOB	0.000471582	0.00123911
PSME1 PSMB8 B2M HLA_DOB	0.000686704	0.000625417
ERAP1 TAPBP PSMB8 PSMB9 HLA_DRB6 B2M HLA_DMA	0.000782033	0.000349107
PSME1 PSME2 ERAP1 HLA_DRB6 B2M HLA_DMA HLA_DMB HLA_DOB	0.000510708	0.00123911
ERAP1 TAPBP PSMB10 TAP2 B2M HLA_DOA HLA_DOB	0.00080747	0.000420736
PSME1 ERAP1 TAPBP TAP1 TAP2 HLA_DRB5 HLA_DRB6 B2M HLA_DOA HLA_DOB	0.000964233	1.32503e-05
ERAP1 TAPBP PSMB10 TAP2 B2M HLA_DOB	0.00080747	0.000491857
PSME2 ERAP1 PSMB10 TAP2 HLA_DRB6 B2M HLA_DMA HLA_DMB HLA_DOA HLA_DOB	0.000639052	0.00102046
PSME1 ERAP1 PSMB8 PSMB10 TAP1 TAP2 B2M HLA_DMA HLA_DMB HLA_DOA	0.000935171	0.000119456
PSME1 ERAP1 TAP1 TAP2 HLA_DRB6 B2M HLA_DOA	0.000964273	7.07228e-05
PSME2 PSMB9 PSMB10 TAP1 HLA_DRB6 HLA_DMB HLA_DOA HLA_DOB	0.000967117	7.07228e-05
PSME2 PSMB10 TAP1 HLA_DRB5 HLA_DMA HLA_DOB	0.000589588	0.00122862
PSME1 PSME2 ERAP1 TAPBP PSMB8 TAP2 B2M HLA_DMB HLA_DOB	0.000836277	0.000491857
PSME2 PSMB8 TAP2 B2M HLA_DMB	0.000665816	0.00102046
PSME2 PSMB10 B2M HLA_DMA HLA_DMB HLA_DOB	0.000770106	0.000723874
PSME1 PSME2 TAPBP PSMB10 TAP2 HLA_DMA HLA_DMB	0.000985252	7.70912e-05
TAPBP PSMB10 TAP1 TAP2 HLA_DRB6 HLA_DMA HLA_DMB HLA_DOA HLA_DOB	0.000987643	7.07228e-05
PSME2 ERAP1 TAPBP PSMB10 TAP2 HLA_DRB6 B2M HLA_DMA HLA_DOB	0.000687792	0.00102046
PSME1 PSME2 ERAP1 TAPBP PSMB8 TAP1 TAP2 HLA_DMB HLA_DOA HLA_DOB	0.000863354	0.000491857
PSME1 TAPBP PSMB10 TAP2 HLA_DMA HLA_DMB HLA_DOA HLA_DOB	0.000987643	0.000119456
PSME1 PSME2 TAPBP TAP1 HLA_DRB5 B2M HLA_DOB	0.000650677	0.00122862
PSME2 ERAP1 TAPBP PSMB9 TAP2 B2M HLA_DOB	0.000861056	0.000591625
PSME2 PSMB10 TAP2 HLA_DRB6 B2M HLA_DOA HLA_DOB	0.000722497	0.00102046
ERAP1 PSMB10 TAP2 HLA_DMA HLA_DMB HLA_DOA HLA_DOB	0.000722677	0.00102046
PSME1 PSME2 ERAP1 TAPBP PSMB10 TAP2 HLA_DRB6 HLA_DMB	0.00066832	0.00123789
PSME2 TAPBP TAP2 HLA_DMA HLA_DMB HLA_DOB	0.000739536	0.0010243
PSME1 PSME2 TAPBP HLA_DRB5 HLA_DRB6 B2M HLA_DMB HLA_DOA HLA_DOB	0.000691087	0.00124009
PSMB8 PSMB10 HLA_DRB6 HLA_DMB	0.000962222	0.000495088
PSME1 PSME2 TAPBP PSMB8 TAP2 B2M HLA_DMB HLA_DOB	0.00090388	0.000679907
PSME2 TAPBP PSMB9 PSMB10 TAP2 HLA_DMA HLA_DOB	0.000966336	0.000491857
PSME2 ERAP1 PSMB10 TAP2 HLA_DRB5 HLA_DMA HLA_DOB	0.000747893	0.0011616
PSME2 ERAP1 TAP1 TAP2 HLA_DMA HLA_DOB	0.000724908	0.00124009
TAPBP PSMB9 B2M HLA_DMA HLA_DOB	0.000974057	0.000486725
ERAP1 TAPBP PSMB8 PSMB10 TAP2 HLA_DMB HLA_DOA HLA_DOB	0.00109925	0.000119456
ERAP1 PSMB10 TAP1 TAP2 HLA_DMA HLA_DMB HLA_DOA HLA_DOB	0.00109925	0.000119456
PSME2 ERAP1 PSMB8 TAP2 B2M HLA_DMB HLA_DOA HLA_DOB	0.000915563	0.000682973
PSME2 ERAP1 TAPBP TAP2 HLA_DRB5 HLA_DRB6 B2M HLA_DOA	0.000735436	0.00124009
PSME2 ERAP1 TAPBP PSMB8 PSMB9 HLA_DRB6 B2M HLA_DMB	0.00102822	0.000349107
PSME2 ERAP1 TAP2 HLA_DRB5 HLA_DMA HLA_DOA HLA_DOB	0.000747893	0.00124009
PSME2 ERAP1 PSMB8 TAP1 B2M HLA_DOA HLA_DOB	0.00100566	0.000486725
TAPBP PSMB10 TAP2 B2M HLA_DMA HLA_DOA HLA_DOB	0.00112846	0.000119456
ERAP1 TAPBP PSMB10 TAP2 B2M HLA_DMB	0.00107598	0.000279956
PSME1 PSME2 TAPBP B2M HLA_DMA HLA_DOB	0.000842685	0.00102046
PSME1 PSME2 TAPBP B2M HLA_DMA HLA_DOA HLA_DOB	0.000842685	0.00102046
PSME1 PSME2 ERAP1 PSMB10 HLA_DRB6 HLA_DMB HLA_DOB	0.000775535	0.00124009
PSME1 PSME2 ERAP1 TAPBP PSMB8 PSMB10 HLA_DMA HLA_DMB	0.000777826	0.00123789
PSME2 PSMB9 TAP1 HLA_DMA HLA_DMB HLA_DOB	0.00108488	0.000405473
ERAP1 PSMB10 TAP1 B2M HLA_DOB	0.00111935	0.000307972
PSME1 PSME2 ERAP1 TAPBP HLA_DRB5 HLA_DMB HLA_DOA HLA_DOB	0.000814465	0.00124009
PSME1 PSME2 HLA_DRB5 HLA_DRB6 B2M	0.000987533	0.000736177
PSME1 ERAP1 TAPBP PSMB10 HLA_DRB5 HLA_DRB6 B2M HLA_DOA	0.000834388	0.00124009
PSME2 ERAP1 PSMB10 TAP1 HLA_DRB6 B2M HLA_DMA HLA_DOA HLA_DOB	0.000836157	0.00124009
PSME2 PSMB10 TAP1 HLA_DMB HLA_DOB	0.000910155	0.0010243
ERAP1 PSMB10 TAP1 TAP2 B2M HLA_DMB HLA_DOB	0.00109925	0.000491857
ERAP1 TAPBP PSMB10 TAP1 TAP2 HLA_DMB HLA_DOA HLA_DOB	0.00109925	0.000491857
PSME1 PSME2 TAPBP TAP2 B2M HLA_DOB	0.00107804	0.000574407
PSME1 PSME2 TAPBP PSMB10 HLA_DRB5 HLA_DRB6 B2M HLA_DMB HLA_DOA HLA_DOB	0.000870772	0.00121364
ERAP1 PSMB8 PSMB10 TAP2 B2M HLA_DMA HLA_DMB HLA_DOA HLA_DOB	0.0012374	0.000119456
PSME1 ERAP1 PSMB9 B2M HLA_DMA HLA_DOA HLA_DOB	0.000871359	0.00123911
PSME1 PSME2 ERAP1 TAPBP HLA_DMA HLA_DMB HLA_DOA HLA_DOB	0.000877254	0.00123911
PSME2 ERAP1 HLA_DMA HLA_DMB HLA_DOB	0.000882052	0.00123911
PSME2 TAPBP PSMB8 PSMB10 TAP1 HLA_DMB HLA_DOA	0.000956534	0.00102046
TAPBP TAP1 TAP2 HLA_DRB6 HLA_DOA	0.00126874	7.07228e-05
PSME1 ERAP1 TAP2 HLA_DRB6 B2M HLA_DOA HLA_DOB	0.00128326	7.07228e-05
ERAP1 TAPBP PSMB8 HLA_DRB5 HLA_DRB6 B2M HLA_DMA HLA_DMB HLA_DOA	0.000901171	0.00124009
PSME1 PSMB8 PSMB10 HLA_DMA HLA_DMB	0.000903719	0.00123911
PSME1 ERAP1 TAPBP PSMB10 HLA_DRB5 B2M HLA_DOA	0.000906281	0.00124009
PSME2 PSMB9 HLA_DMA HLA_DMB	0.00119412	0.000403162
ERAP1 PSMB10 TAP1 TAP2 HLA_DMB HLA_DOB	0.0011728	0.000491857
PSME2 ERAP1 PSMB8 PSMB10 TAP1 HLA_DMA HLA_DMB HLA_DOA HLA_DOB	0.00119777	0.000420736
ERAP1 TAPBP PSMB8 PSMB10 TAP2 HLA_DMB HLA_DOB	0.00118509	0.000491857
PSME2 ERAP1 TAPBP PSMB8 PSMB9 TAP1 HLA_DRB6 B2M HLA_DMA HLA_DMB HLA_DOA	0.00132978	7.07228e-05
PSME1 PSME2 ERAP1 TAPBP HLA_DRB5 HLA_DOA	0.000948913	0.00123898
ERAP1 PSMB8 PSMB10 TAP2 HLA_DMA HLA_DOA HLA_DOB	0.0009527	0.00123789
ERAP1 PSMB10 TAP1 HLA_DRB5 B2M HLA_DOB	0.000960059	0.00124009
ERAP1 PSMB8 B2M HLA_DOA	0.00116651	0.000625417
PSME2 TAPBP PSMB9 PSMB10 TAP2 HLA_DMA	0.000966336	0.00124053
PSME2 PSMB9 PSMB10 TAP2 HLA_DRB6 B2M HLA_DMA HLA_DOB	0.00121392	0.000490223
ERAP1 TAPBP PSMB9 PSMB10 B2M HLA_DMB HLA_DOA	0.00114601	0.000734041
PSME1 PSME2 ERAP1 TAPBP B2M HLA_DMA HLA_DMB HLA_DOB	0.00119882	0.000574407
PSME1 PSME2 ERAP1 TAPBP PSMB9 TAP1 HLA_DRB6 B2M	0.0010386	0.00106507
PSME2 ERAP1 PSMB8 TAP1 B2M HLA_DOB	0.00100566	0.00116641
PSME2 ERAP1 PSMB8 PSMB10 TAP1 HLA_DMB HLA_DOA	0.00105822	0.00102046
PSME1 ERAP1 PSMB8 PSMB10 HLA_DMB	0.00101421	0.00118445
PSME1 PSME2 TAPBP B2M HLA_DOA HLA_DOB	0.00107804	0.00102046
PSME2 PSMB10 TAP2 B2M HLA_DOA HLA_DOB	0.00107804	0.00102046
PSME1 PSME2 TAP2 B2M HLA_DMB HLA_DOA HLA_DOB	0.00107804	0.00102046
PSME1 PSME2 ERAP1 TAPBP PSMB9 TAP1 HLA_DRB6 B2M HLA_DOA	0.0010386	0.00114106
PSME2 ERAP1 PSMB10 HLA_DRB5 HLA_DRB6 B2M HLA_DMB HLA_DOA HLA_DOB	0.00101161	0.00124009
PSME2 ERAP1 PSMB10 B2M HLA_DMB HLA_DOA HLA_DOB	0.00123099	0.000574407
PSME1 ERAP1 PSMB10 HLA_DRB6 B2M HLA_DMA HLA_DMB HLA_DOA HLA_DOB	0.00101431	0.00123911
PSME1 PSME2 ERAP1 TAPBP PSMB8 HLA_DRB6 B2M HLA_DMA HLA_DMB HLA_DOA	0.00101727	0.00123911
PSME1 PSME2 ERAP1 TAPBP PSMB9 TAP2 B2M HLA_DOA	0.00119627	0.000693871
PSME1 PSME2 ERAP1 TAPBP HLA_DRB6 B2M HLA_DMB HLA_DOA HLA_DOB	0.00101776	0.00123911
PSME2 ERAP1 TAP2 B2M HLA_DMB HLA_DOB	0.00109335	0.00102046
PSME1 PSME2 ERAP1 TAPBP PSMB10 HLA_DMA HLA_DMB HLA_DOB	0.00109247	0.0010243
PSME1 PSME2 PSMB9 PSMB10 TAP1 B2M HLA_DOB	0.00124631	0.000597297
PSME1 PSME2 ERAP1 PSMB10 HLA_DRB6 B2M HLA_DMA HLA_DOA HLA_DOB	0.00125786	0.000625417
PSME1 PSME2 TAPBP PSMB9 PSMB10 TAP1 B2M	0.0014464	5.46493e-05
TAPBP PSMB10 TAP2 HLA_DRB6 HLA_DMA HLA_DOA HLA_DOB	0.00144398	7.07228e-05
PSME1 PSME2 TAPBP PSMB10 TAP2 B2M HLA_DMA HLA_DMB HLA_DOA HLA_DOB	0.00106784	0.00123333
PSME1 PSME2 PSMB8 TAP1 HLA_DRB6 HLA_DMA HLA_DOB	0.00114355	0.00100577
PSME2 ERAP1 PSMB8 TAP1 HLA_DRB6 HLA_DMA HLA_DOA HLA_DOB	0.00145124	7.07228e-05
PSME2 TAPBP PSMB10 TAP2 HLA_DRB5 HLA_DMA HLA_DOA HLA_DOB	0.00107262	0.00122862
PSME1 TAPBP PSMB8 PSMB10 TAP1 HLA_DRB6 B2M HLA_DMB HLA_DOA HLA_DOB	0.00145403	7.07228e-05
PSME1 PSME2 TAPBP HLA_DRB5 HLA_DRB6 HLA_DOB	0.00108064	0.00124009
ERAP1 PSMB8 PSMB9 PSMB10 TAP2 HLA_DRB6 B2M HLA_DMB HLA_DOB	0.00126359	0.000700069
PSME1 ERAP1 TAPBP TAP1 B2M	0.00137468	0.000370682
PSME2 ERAP1 PSMB10 TAP1 TAP2 HLA_DMB HLA_DOB	0.00109925	0.00122784
ERAP1 TAPBP PSMB10 TAP1 TAP2 HLA_DMB HLA_DOB	0.00109925	0.00122784
PSME1 PSME2 ERAP1 PSMB10 HLA_DRB6 B2M HLA_DMA HLA_DMB HLA_DOB	0.0011051	0.00123911
PSME1 PSME2 ERAP1 PSMB10 TAP2 HLA_DRB6 B2M HLA_DMA HLA_DOB	0.0011051	0.00124009
PSME1 PSME2 ERAP1 TAPBP PSMB9 B2M HLA_DOA	0.00119627	0.000989706
ERAP1 TAPBP PSMB10 HLA_DRB5 B2M HLA_DOA HLA_DOB	0.00112007	0.00124009
PSME1 TAP1 HLA_DRB5 B2M HLA_DOA HLA_DOB	0.00112007	0.00124009
ERAP1 PSMB8 PSMB10 TAP2 HLA_DRB6 B2M HLA_DMB HLA_DOB	0.00129839	0.000700069
PSME1 PSME2 ERAP1 TAPBP PSMB10 TAP1 B2M	0.00130573	0.000680079
TAPBP PSMB8 PSMB10 HLA_DMB HLA_DOA	0.00139946	0.000403162
PSME1 PSME2 ERAP1 PSMB9 B2M HLA_DOA	0.00137468	0.000486725
PSME2 PSMB8 PSMB10 TAP1 HLA_DMB HLA_DOB	0.00120214	0.0010243
PSME1 PSME2 TAPBP PSMB10 TAP2 B2M HLA_DMA HLA_DMB HLA_DOB	0.00141639	0.00037548
PSME2 ERAP1 PSMB8 PSMB10 TAP1 TAP2 B2M HLA_DMB HLA_DOA	0.00150573	0.000119456
ERAP1 TAPBP PSMB8 PSMB9 TAP2 HLA_DRB6 B2M HLA_DOA	0.00114601	0.00122793
ERAP1 TAPBP PSMB9 PSMB10 B2M HLA_DMB	0.00114601	0.00123789
PSME2 ERAP1 TAP2 HLA_DRB5 HLA_DMA HLA_DMB HLA_DOA HLA_DOB	0.00115491	0.00121364
PSME2 ERAP1 PSMB8 PSMB10 TAP1 HLA_DMB	0.00123074	0.00101167
PSME1 PSME2 ERAP1 TAPBP HLA_DRB6 B2M HLA_DMA HLA_DOA HLA_DOB	0.00115719	0.00124009
PSME1 PSMB8 PSMB9 HLA_DRB6 B2M HLA_DMA HLA_DOA HLA_DOB	0.00154775	7.07228e-05
PSME1 PSME2 PSMB9 PSMB10 TAP1 TAP2 B2M HLA_DOB	0.00124631	0.00101659
PSME1 PSME2 PSMB9 PSMB10 TAP1 TAP2 B2M HLA_DOA HLA_DOB	0.00124631	0.00101659
PSME1 PSME2 ERAP1 PSMB9	0.00137468	0.000625417
PSME2 ERAP1 PSMB9 B2M	0.00137468	0.000625417
PSME1 PSME2 PSMB9 PSMB10 TAP1 B2M HLA_DOA HLA_DOB	0.00124631	0.00102578
ERAP1 PSMB8 B2M	0.00137468	0.000644854
PSME1 PSME2 ERAP1 TAPBP HLA_DRB6 HLA_DMA HLA_DMB HLA_DOA HLA_DOB	0.00118881	0.00123911
PSME1 ERAP1 TAPBP PSMB10 TAP2 HLA_DRB6 B2M HLA_DOA	0.00127216	0.00102046
PSME1 PSME2 ERAP1 PSMB10 TAP2 HLA_DMB	0.00120293	0.00123789
PSME1 PSME2 ERAP1 PSMB10 TAP2 HLA_DMB HLA_DOA	0.00120293	0.00123789
PSME1 PSME2 ERAP1 TAPBP HLA_DRB5 HLA_DRB6 B2M	0.00120235	0.00124009
PSME2 ERAP1 PSMB9 B2M HLA_DOA	0.00137468	0.000723874
PSME2 ERAP1 PSMB10 B2M HLA_DMA HLA_DMB HLA_DOB	0.00121203	0.00123911
PSME2 PSMB9 HLA_DMA HLA_DMB HLA_DOA HLA_DOB	0.00129121	0.00102046
PSME1 ERAP1 TAPBP TAP1 TAP2 HLA_DRB5 HLA_DRB6 B2M HLA_DMB HLA_DOB	0.0012198	0.00124009
PSME1 PSME2 PSMB10 HLA_DRB5 B2M HLA_DMA	0.00124204	0.00118507
ERAP1 PSMB8 TAP1 TAP2 HLA_DMB HLA_DOA HLA_DOB	0.00144637	0.000576387
PSME1 ERAP1 PSMB8 HLA_DRB5 B2M HLA_DMA	0.00122908	0.00124009
PSME2 TAPBP PSMB8 PSMB10 TAP1 HLA_DMA HLA_DMB HLA_DOB	0.00147957	0.000491857
PSME1 PSME2 TAPBP PSMB8 PSMB10 TAP1 HLA_DMA HLA_DMB HLA_DOB	0.00147957	0.000491857
PSMB8 PSMB9 PSMB10 HLA_DRB6 B2M	0.0016357	2.63521e-05
PSME2 PSMB10 TAP1 HLA_DMB HLA_DOA HLA_DOB	0.00143918	0.000630943
PSME1 PSME2 PSMB9 PSMB10 TAP1 B2M HLA_DMA HLA_DMB	0.00146578	0.000558436
PSME1 PSME2 PSMB8 PSMB10 TAP1 TAP2 B2M	0.0014265	0.000680079
PSME1 PSME2 PSMB8 PSMB10 TAP1 TAP2 B2M HLA_DOA	0.0014265	0.000680079
PSME1 ERAP1 TAPBP PSMB9 PSMB10 TAP2 HLA_DRB6 HLA_DMA HLA_DMB HLA_DOA	0.00162727	7.07228e-05
PSME1 PSME2 ERAP1 TAPBP PSMB8 PSMB10 HLA_DMB HLA_DOB	0.00132741	0.0010243
PSME1 PSME2 ERAP1 PSMB10 TAP2 HLA_DRB6 B2M HLA_DMA HLA_DOA HLA_DOB	0.00125786	0.00124009
PSME1 PSME2 ERAP1 TAPBP PSMB10 HLA_DRB5 HLA_DRB6 B2M HLA_DMA	0.00125944	0.00124009
ERAP1 PSMB8 PSMB10 TAP1 TAP2 HLA_DMB HLA_DOA HLA_DOB	0.00144637	0.000700069
PSME2 TAPBP PSMB10 HLA_DMA HLA_DMB	0.00154585	0.000403162
PSME1 PSME2 PSMB10 B2M HLA_DMA HLA_DMB HLA_DOB	0.00134624	0.00102046
PSME2 ERAP1 TAPBP PSMB10 HLA_DRB6 B2M HLA_DMA HLA_DOA HLA_DOB	0.00127762	0.00123911
PSME1 PSME2 ERAP1 PSMB9 TAP2 HLA_DRB6 B2M HLA_DMA HLA_DOA	0.00135075	0.00102046
PSME2 ERAP1 PSMB9 TAP2 HLA_DRB6 HLA_DMA HLA_DOB	0.00129214	0.00124009
PSME2 ERAP1 TAP1 TAP2 B2M HLA_DMB HLA_DOA HLA_DOB	0.00148359	0.000682973
PSME1 PSMB8 PSMB10 TAP2 B2M HLA_DMB HLA_DOA	0.00159218	0.00037548
ERAP1 TAPBP TAP2 B2M	0.00139044	0.00100577
PSME2 TAPBP TAP2 HLA_DMA HLA_DMB HLA_DOA HLA_DOB	0.00140585	0.00102046
PSMB10 HLA_DRB5 HLA_DMA HLA_DOA HLA_DOB	0.00135175	0.00121364
PSME1 ERAP1 TAPBP PSMB8 PSMB10 TAP1 HLA_DMA HLA_DMB	0.00172695	7.70912e-05
PSME1 PSME2 PSMB10 TAP2 B2M HLA_DMA HLA_DMB HLA_DOB	0.00141639	0.0010243
PSME1 PSME2 ERAP1 PSMB10 HLA_DRB5 HLA_DRB6 B2M HLA_DMB HLA_DOA HLA_DOB	0.00134885	0.00124009
PSME1 PSME2 TAPBP TAP2 HLA_DRB5 HLA_DRB6 HLA_DOB	0.00135167	0.00124009
PSME1 PSME2 TAPBP HLA_DRB6 B2M HLA_DMA HLA_DMB HLA_DOB	0.00135325	0.00124009
PSME2 PSMB9 PSMB10 HLA_DMA HLA_DMB HLA_DOA HLA_DOB	0.00154879	0.000673523
PSME1 PSME2 ERAP1 TAPBP TAP2 HLA_DRB5 HLA_DMB HLA_DOB	0.00136732	0.00124009
PSME1 TAPBP PSMB10 HLA_DRB6 HLA_DMA HLA_DOB	0.00136802	0.00123911
PSME2 TAPBP PSMB9 TAP1 B2M HLA_DMA HLA_DOB	0.00163468	0.000491857
PSMB10 TAP2 HLA_DMA HLA_DOB	0.0014662	0.00102046
TAPBP PSMB8 PSMB10 HLA_DMB	0.00139946	0.00123789
PSME2 ERAP1 PSMB10 TAP2 B2M HLA_DMA HLA_DOA	0.00141147	0.00123333
PSME1 ERAP1 TAPBP PSMB10 TAP1 HLA_DRB5 HLA_DRB6 B2M HLA_DOA HLA_DOB	0.00143785	0.0011616
PSME2 TAPBP PSMB10 HLA_DMA HLA_DMB HLA_DOB	0.00155717	0.00081235
ERAP1 PSMB10 TAP1 TAP2 HLA_DMB HLA_DOA HLA_DOB	0.00159859	0.000700069
PSME1 PSME2 ERAP1 PSMB8 PSMB10 B2M HLA_DMB HLA_DOA	0.00161802	0.000648601
PSME1 PSME2 PSMB9 PSMB10 HLA_DRB6 HLA_DMB	0.00159517	0.000723874
PSME1 PSME2 ERAP1 PSMB10 TAP1 B2M HLA_DMA HLA_DOB	0.00150311	0.00102578
PSME1 PSMB10 TAP1 TAP2 HLA_DMB HLA_DOB	0.0016839	0.000491857
TAP2 HLA_DMA	0.0014399	0.00123789
PSME1 PSME2 TAPBP HLA_DRB5 HLA_DRB6 HLA_DOA HLA_DOB	0.00143976	0.00124009
PSME1 ERAP1 PSMB9 PSMB10 TAP2 B2M HLA_DMA HLA_DOB	0.00145875	0.0011852
PSME1 PSME2 ERAP1 PSMB10 HLA_DRB6 B2M HLA_DMB HLA_DOA HLA_DOB	0.0014434	0.00123911
PSME2 ERAP1 PSMB9 PSMB10 B2M HLA_DMB HLA_DOB	0.00144637	0.00124009
PSME1 PSME2 TAPBP PSMB10 TAP1 TAP2 HLA_DRB6 HLA_DMA HLA_DOA HLA_DOB	0.00172269	0.000405473
PSMB10 TAP2 HLA_DMA HLA_DMB HLA_DOA HLA_DOB	0.0014662	0.00118854
PSME1 ERAP1 TAPBP PSMB8 TAP1 HLA_DMB HLA_DOB	0.00170036	0.000491857
PSME1 PSME2 PSMB8 TAP1 HLA_DRB6 HLA_DMB HLA_DOB	0.00152861	0.0010243
ERAP1 TAP2 HLA_DRB5 HLA_DMA HLA_DOB	0.00145856	0.00124009
PSME1 ERAP1 PSMB8 PSMB10 TAP1 HLA_DOB	0.00167381	0.000591625
PSME2 TAPBP PSMB8 PSMB10 TAP2 B2M HLA_DMA HLA_DMB HLA_DOA HLA_DOB	0.00164778	0.000679907
PSME1 PSME2 ERAP1 TAPBP PSMB10 B2M HLA_DMA HLA_DOA HLA_DOB	0.001733	0.000420736
ERAP1 PSMB9 TAP1 HLA_DRB6 HLA_DMA HLA_DMB HLA_DOA HLA_DOB	0.00154212	0.00102046
ERAP1 TAPBP PSMB9 TAP1 HLA_DRB6 B2M HLA_DMA HLA_DMB HLA_DOA HLA_DOB	0.00154212	0.00102046
PSME2 TAPBP HLA_DRB5 HLA_DRB6 B2M HLA_DMA HLA_DOB	0.00147524	0.00124009
PSME1 ERAP1 TAPBP PSMB8 HLA_DRB5 HLA_DRB6 B2M HLA_DMB	0.00147544	0.00124009
PSME1 ERAP1 TAPBP PSMB8 HLA_DRB5 HLA_DRB6 B2M HLA_DMB HLA_DOA	0.00147544	0.00124009
PSME1 ERAP1 TAP2 HLA_DRB5 HLA_DRB6 B2M HLA_DMB HLA_DOA HLA_DOB	0.0014778	0.00124009
PSME1 PSME2 TAP2 HLA_DRB5 HLA_DRB6 HLA_DOA HLA_DOB	0.00147941	0.00124009
PSME1 ERAP1 PSMB9 PSMB10 TAP1 HLA_DRB6 B2M HLA_DMB HLA_DOB	0.00148777	0.0012217
PSME1 ERAP1 TAP2 HLA_DRB5 B2M HLA_DMB HLA_DOA HLA_DOB	0.00149416	0.00121364
PSME2 ERAP1 TAPBP PSMB8 PSMB10 TAP1 HLA_DMA HLA_DMB HLA_DOA	0.0016556	0.000723874
PSME1 ERAP1 TAPBP TAP2 B2M HLA_DOA HLA_DOB	0.00156039	0.00102046
PSME1 ERAP1 TAP2 HLA_DRB5 B2M HLA_DMB HLA_DOB	0.00149416	0.00124009
PSME2 ERAP1 PSMB9 PSMB10 TAP1 TAP2 HLA_DRB6 B2M HLA_DOB	0.00149919	0.00122784
PSME2 ERAP1 TAPBP PSMB8 TAP1 HLA_DRB5 B2M HLA_DMA HLA_DOB	0.00181836	0.000278076
PSME1 TAP2 HLA_DRB5 HLA_DRB6	0.00150646	0.00124009
TAPBP PSMB8 PSMB10 HLA_DMA HLA_DOA	0.00167519	0.000734041
PSME2 PSMB10 B2M HLA_DMA HLA_DMB	0.00190294	5.46493e-05
PSME1 PSME2 ERAP1 PSMB8 TAP1 HLA_DMA	0.00159695	0.000989706
PSME2 PSMB8 PSMB9 TAP1 B2M HLA_DMA HLA_DOA HLA_DOB	0.00176272	0.000486725
PSME2 TAPBP TAP1 TAP2 HLA_DRB5 B2M HLA_DMB HLA_DOB	0.00161282	0.000948795
PSME2 TAPBP PSMB10 TAP2 HLA_DMA HLA_DOA	0.00151919	0.00123789
PSME1 PSME2 ERAP1 PSMB10 TAP2 HLA_DRB5 HLA_DMA HLA_DOA HLA_DOB	0.00154488	0.0011616
PSME1 PSME2 TAPBP B2M HLA_DOB	0.00159543	0.0010243
PSME1 ERAP1 TAP1 B2M HLA_DMB HLA_DOA HLA_DOB	0.00152507	0.00123911
TAPBP PSMB9 PSMB10 B2M HLA_DOA	0.00169919	0.000734041
PSME1 ERAP1 PSMB10 HLA_DRB5 B2M HLA_DMA HLA_DMB HLA_DOB	0.00154488	0.00121364
PSME1 PSME2 TAP2 B2M HLA_DMA HLA_DMB HLA_DOA HLA_DOB	0.00160892	0.00102046
PSME1 ERAP1 TAPBP PSMB10 TAP2 HLA_DRB6 B2M HLA_DMA HLA_DMB HLA_DOA HLA_DOB	0.00190835	0.000119456
PSME1 PSME2 PSMB9 PSMB10 HLA_DRB6 B2M HLA_DMB HLA_DOB	0.00184682	0.000309744
PSME2 ERAP1 PSMB8 PSMB10 TAP1 HLA_DMB HLA_DOB	0.00161614	0.0010243
PSME1 ERAP1 TAPBP PSMB8 TAP1 HLA_DMB HLA_DOA	0.00162633	0.00102046
PSME1 PSME2 TAP2 B2M HLA_DMA HLA_DMB HLA_DOB	0.00163053	0.00102046
PSME1 ERAP1 TAP2 HLA_DRB5 B2M HLA_DMB HLA_DOA	0.00156551	0.00122862
PSME1 PSME2 ERAP1 PSMB10 TAP2 B2M HLA_DMB HLA_DOA HLA_DOB	0.0018321	0.000420736
ERAP1 TAPBP PSMB8 TAP2 HLA_DRB5 B2M HLA_DMA HLA_DOB	0.00166375	0.000948795
PSME1 TAPBP PSMB9 TAP1 TAP2 HLA_DRB6 B2M HLA_DMA	0.00158684	0.00118448
PSME1 PSMB10 HLA_DRB5 HLA_DRB6 HLA_DOA	0.0015687	0.00124009
PSME1 ERAP1 PSMB8 PSMB9 PSMB10 TAP2 B2M HLA_DOA	0.00175238	0.000680079
PSME1 PSME2 ERAP1 TAPBP HLA_DRB5 HLA_DOA HLA_DOB	0.00157197	0.00124009
PSME2 ERAP1 TAPBP PSMB10 TAP1 TAP2 HLA_DOA HLA_DOB	0.0018209	0.000491857
PSME2 TAPBP PSMB10 HLA_DRB5 HLA_DRB6 HLA_DOA HLA_DOB	0.00158311	0.00124009
PSME1 ERAP1 TAPBP PSMB10 HLA_DRB5 B2M HLA_DOA HLA_DOB	0.0015883	0.00124009
PSME1 ERAP1 PSMB8 HLA_DRB5 HLA_DRB6 B2M HLA_DMB HLA_DOA	0.0015892	0.00124009
PSME1 ERAP1 PSMB8 PSMB10 HLA_DRB5 HLA_DRB6 B2M HLA_DMB HLA_DOA	0.0015892	0.00124009
PSME1 PSME2 ERAP1 PSMB9 TAP1 HLA_DRB6 HLA_DMB HLA_DOA HLA_DOB	0.00197436	7.07228e-05
PSME1 ERAP1 PSMB10 TAP2 HLA_DMB HLA_DOA	0.00159218	0.00123789
TAP2 HLA_DMA HLA_DOB	0.00185812	0.000495088
PSME1 PSME2 PSMB8 PSMB9 PSMB10 HLA_DMA	0.00202271	3.45516e-07
PSME2 TAPBP PSMB9 PSMB10 TAP2 HLA_DMA HLA_DOA	0.0020198	7.07228e-05
PSME2 PSMB10 TAP1 TAP2 HLA_DRB5 HLA_DRB6 HLA_DMB HLA_DOA HLA_DOB	0.0016464	0.00122862
PSME1 TAPBP B2M HLA_DOB	0.00186103	0.000574407
PSME1 ERAP1 TAPBP PSMB8 PSMB10 TAP2 HLA_DMB HLA_DOB	0.00188962	0.000491857
PSME1 PSME2 PSMB8 PSMB10 HLA_DRB5 HLA_DMA HLA_DMB HLA_DOA HLA_DOB	0.00166939	0.00121364
PSME1 ERAP1 TAPBP PSMB10 TAP1 HLA_DRB6 B2M HLA_DMA HLA_DOA HLA_DOB	0.00166187	0.00124009
PSME2 PSMB9 HLA_DMA HLA_DMB HLA_DOA	0.00184527	0.000703873
PSME2 ERAP1 HLA_DRB5 HLA_DRB6 B2M HLA_DMA HLA_DOB	0.00168597	0.00124009
PSME2 ERAP1 PSMB8 TAP1 HLA_DMA HLA_DMB HLA_DOA HLA_DOB	0.00175993	0.00102046
PSME1 PSME2 HLA_DRB5 HLA_DRB6 B2M HLA_DMB HLA_DOA HLA_DOB	0.00170835	0.00124009
PSME2 ERAP1 PSMB10 HLA_DRB6 B2M HLA_DMA HLA_DOA	0.00188303	0.000723874
PSME1 PSME2 TAPBP PSMB9 PSMB10 TAP2 B2M HLA_DOB	0.00196095	0.000491857
PSME1 PSMB9 PSMB10 TAP2 HLA_DRB6 B2M HLA_DOA	0.00211395	7.07228e-05
PSME1 PSME2 PSMB9 PSMB10 TAP1 B2M	0.00212123	5.46493e-05
PSME1 PSME2 PSMB9 PSMB10 TAP1 B2M HLA_DOA	0.00212123	5.46493e-05
PSME1 PSME2 TAPBP PSMB9 PSMB10 TAP1 B2M HLA_DOA	0.00212123	5.46493e-05
PSME1 PSMB8 PSMB10 HLA_DMA HLA_DMB HLA_DOA	0.00191064	0.000703873
PSME2 PSMB8 PSMB10 TAP2 B2M HLA_DMB HLA_DOA	0.00202252	0.00037548
PSME2 TAPBP PSMB8 PSMB10 TAP2 B2M HLA_DMB HLA_DOA	0.00202252	0.00037548
PSME1 PSMB8 PSMB10 B2M HLA_DOA HLA_DOB	0.00194746	0.000606986
PSME1 PSME2 PSMB8 PSMB10 TAP2 HLA_DRB6 HLA_DMB HLA_DOB	0.00181549	0.0010243
PSME1 PSME2 TAP1 B2M HLA_DMB HLA_DOB	0.00181715	0.0010243
PSME1 PSME2 TAPBP PSMB9 PSMB10 TAP1 B2M HLA_DOB	0.0018184	0.00102578
PSME2 ERAP1 PSMB9 TAP1 HLA_DMB HLA_DOA HLA_DOB	0.00182266	0.00102046
PSME2 PSMB10 TAP1 TAP2 HLA_DRB5 B2M HLA_DMA	0.00177723	0.0011616
PSME1 PSMB8 PSMB10 TAP2 HLA_DMA HLA_DMB	0.00178063	0.00118854
ERAP1 B2M HLA_DMB	0.00178863	0.00118445
PSME1 PSME2 PSMB8 PSMB9 PSMB10 B2M HLA_DMA HLA_DOA HLA_DOB	0.00202271	0.000486725
PSME2 ERAP1 TAPBP TAP1 TAP2 HLA_DRB5 B2M HLA_DOA HLA_DOB	0.00182309	0.0011616
PSME2 ERAP1 TAP2 HLA_DMB HLA_DOA HLA_DOB	0.00180401	0.00122869
PSME2 ERAP1 PSMB8 TAP1 TAP2 B2M HLA_DMB HLA_DOA	0.00201195	0.000606986
PSME1 TAPBP PSMB10 TAP1 TAP2 HLA_DRB6 HLA_DOA HLA_DOB	0.00180894	0.00122793
PSME1 ERAP1 PSMB8 TAP1 TAP2 HLA_DMA	0.00218729	8.15507e-05
PSME1 PSME2 ERAP1 TAPBP PSMB8 TAP2 HLA_DRB6 B2M HLA_DMA HLA_DMB HLA_DOA HLA_DOB	0.00219443	7.07228e-05
PSME2 ERAP1 TAPBP PSMB8 TAP1 HLA_DRB5 B2M HLA_DMA HLA_DOA HLA_DOB	0.00181836	0.00124211
PSME2 TAPBP TAP2 HLA_DMA HLA_DMB	0.00183192	0.00123789
PSME2 HLA_DRB5 B2M HLA_DMB HLA_DOA HLA_DOB	0.00184207	0.00121364
PSME1 PSME2 PSMB8 PSMB10 B2M HLA_DMA HLA_DMB	0.00202832	0.000648601
PSME1 PSME2 ERAP1 PSMB8 PSMB10 TAP2 B2M	0.00183673	0.00123345
PSME1 TAPBP B2M HLA_DMA HLA_DMB	0.00190835	0.00102046
PSME2 ERAP1 PSMB10 TAP2 HLA_DRB5 B2M HLA_DMB HLA_DOB	0.00186541	0.0011616
PSME2 PSMB8 PSMB10 TAP1 HLA_DMB	0.00214067	0.000338343
PSME1 PSME2 TAPBP PSMB8 PSMB10 TAP1 HLA_DRB6 HLA_DMA HLA_DOB	0.00186232	0.00122784
PSME1 PSME2 ERAP1 TAPBP PSMB10 HLA_DRB6 B2M HLA_DMA HLA_DOB	0.00185937	0.00124009
PSME1 PSME2 ERAP1 TAPBP PSMB10 TAP2 HLA_DRB6 B2M HLA_DMA HLA_DOB	0.00185937	0.00124009
TAP2 HLA_DRB5 HLA_DRB6 B2M HLA_DMB HLA_DOB	0.00186089	0.00124009
PSME2 ERAP1 TAPBP PSMB8 PSMB10 TAP2 HLA_DRB6 B2M HLA_DMA HLA_DMB HLA_DOA	0.00224824	7.07228e-05
PSME1 PSME2 ERAP1 PSMB8 PSMB9 TAP2 HLA_DMB HLA_DOA HLA_DOB	0.00206473	0.000630943
PSMB8 PSMB10 TAP2 B2M HLA_DMA HLA_DOA	0.00223247	0.000119456
PSME1 ERAP1 TAPBP PSMB10 TAP1 B2M HLA_DOA HLA_DOB	0.00213773	0.000420736
PSME1 PSME2 TAPBP TAP1 HLA_DRB6 B2M HLA_DOB	0.00189057	0.00118082
PSME2 ERAP1 TAPBP TAP2 HLA_DRB5 HLA_DRB6 B2M HLA_DMB	0.00187471	0.00124009
PSME2 ERAP1 TAPBP PSMB8 TAP2 HLA_DRB6 HLA_DMA HLA_DMB HLA_DOB	0.00212989	0.000495088
PSME2 TAPBP PSMB8 PSMB10 B2M	0.00229858	3.45516e-07
PSME1 PSME2 PSMB10 HLA_DRB5 HLA_DRB6 HLA_DOA HLA_DOB	0.00189243	0.00124009
PSME1 ERAP1 TAP1 TAP2 HLA_DRB6 B2M HLA_DMB HLA_DOB	0.00189957	0.00124009
PSME1 ERAP1 TAP2 HLA_DRB5 HLA_DOB	0.00189986	0.00124009
PSME1 PSME2 ERAP1 PSMB8 HLA_DRB6	0.00214695	0.000495088
PSME1 PSME2 ERAP1 TAPBP PSMB10 HLA_DRB6 B2M HLA_DMB HLA_DOB	0.00190704	0.00124009
PSME2 TAPBP TAP1 TAP2 HLA_DRB5 B2M HLA_DMB HLA_DOA HLA_DOB	0.00191624	0.00121364
PSME1 PSME2 ERAP1 PSMB8 PSMB10 TAP1 TAP2 HLA_DMB HLA_DOA HLA_DOB	0.00193043	0.00122784
ERAP1 TAPBP HLA_DRB6 B2M HLA_DMB HLA_DOA	0.0019276	0.00123911
PSME2 ERAP1 TAPBP PSMB10 TAP2 HLA_DRB5 HLA_DRB6 HLA_DMB	0.00193022	0.00124009
PSME1 PSME2 PSMB8 PSMB10 TAP1 HLA_DMB HLA_DOA	0.00215427	0.000558436
ERAP1 TAPBP PSMB8 PSMB9 TAP1 TAP2 HLA_DMA HLA_DOA	0.00202164	0.000989706
PSME1 PSME2 TAPBP PSMB8 TAP2 B2M HLA_DMA HLA_DOA	0.00223247	0.00037548
PSME1 PSME2 ERAP1 TAPBP TAP1 HLA_DRB5 HLA_DRB6 HLA_DMA HLA_DMB	0.00195474	0.00122862
PSME1 PSME2 TAPBP PSMB8 PSMB9 PSMB10 TAP1 B2M HLA_DOA HLA_DOB	0.00202271	0.00102578
ERAP1 TAPBP PSMB10 TAP1 HLA_DMB HLA_DOA	0.00202609	0.00102046
PSME1 PSME2 TAPBP PSMB8 PSMB9 PSMB10 HLA_DRB5 HLA_DRB6 B2M HLA_DOB	0.00195897	0.00122784
PSME1 PSME2 TAPBP PSMB8 PSMB9 PSMB10 HLA_DRB5 HLA_DRB6 B2M HLA_DOA HLA_DOB	0.00195897	0.00122784
PSME1 PSME2 TAPBP PSMB8 PSMB9 TAP1 HLA_DMA	0.00202271	0.00106507
ERAP1 TAPBP PSMB8 PSMB10 TAP1 HLA_DMA HLA_DMB HLA_DOA	0.00233834	0.000119456
PSME1 ERAP1 TAPBP PSMB9 TAP1 HLA_DRB6 HLA_DMA HLA_DOB	0.00197273	0.00124009
PSME2 ERAP1 TAPBP PSMB10 TAP1 HLA_DRB5 B2M HLA_DMB HLA_DOB	0.00228895	0.000278076
PSME2 ERAP1 PSMB8 PSMB10 TAP1 B2M HLA_DMA HLA_DOA HLA_DOB	0.00224354	0.000420736
ERAP1 PSMB8 PSMB10 TAP1 TAP2 B2M HLA_DMB HLA_DOA	0.00215566	0.00071544
PSME1 ERAP1 PSMB8 HLA_DRB6 B2M HLA_DMB HLA_DOA HLA_DOB	0.00236728	7.07228e-05
TAPBP PSMB9 TAP1 B2M HLA_DMA	0.00234401	0.000142465
PSME1 TAPBP PSMB10 TAP2 HLA_DRB6 HLA_DOA HLA_DOB	0.002285	0.000331992
PSME1 PSME2 TAPBP PSMB8 PSMB10 TAP1 TAP2 HLA_DRB6 HLA_DMA HLA_DMB HLA_DOA	0.00199405	0.00122793
ERAP1 TAPBP PSMB8 PSMB10 B2M HLA_DMA	0.00219313	0.000625417
PSME2 PSMB8 PSMB10 B2M HLA_DMA HLA_DOA	0.00216504	0.000723874
TAPBP TAP2 HLA_DRB5 HLA_DMA HLA_DOB	0.00199681	0.00124009
PSME1 PSME2 ERAP1 PSMB10 HLA_DRB6 B2M HLA_DOA HLA_DOB	0.00200738	0.0012217
PSME1 PSME2 ERAP1 TAPBP PSMB8 PSMB10 HLA_DRB6 B2M HLA_DMA HLA_DMB HLA_DOA	0.00207866	0.00102046
PSME2 ERAP1 TAPBP PSMB8 HLA_DRB6 HLA_DMA HLA_DMB HLA_DOA HLA_DOB	0.0020083	0.00123911
TAPBP PSMB10 TAP2 HLA_DRB6 HLA_DMA HLA_DOB	0.00200838	0.00124009
PSME1 ERAP1 TAPBP HLA_DRB5 B2M HLA_DOA HLA_DOB	0.00202831	0.00124009
PSME2 TAPBP TAP1 TAP2 HLA_DOB	0.00228364	0.000491857
PSME1 PSME2 ERAP1 TAPBP PSMB8 PSMB10 B2M HLA_DMB	0.00204079	0.00123789
PSME2 ERAP1 PSMB8 PSMB10 HLA_DRB6 B2M HLA_DOA	0.00242389	7.07228e-05
ERAP1 TAPBP PSMB8 PSMB10 TAP2 HLA_DMA HLA_DOA HLA_DOB	0.00241361	0.000119456
PSME1 ERAP1 TAPBP PSMB8 PSMB10 HLA_DRB6 HLA_DMA HLA_DOA HLA_DOB	0.00212019	0.00102046
PSME1 ERAP1 TAPBP PSMB8 PSMB10 TAP1 HLA_DMB	0.00243194	7.70912e-05
PSME2 ERAP1 PSMB8 PSMB10 HLA_DMB	0.00229925	0.000495088
PSME1 PSME2 TAPBP PSMB8 PSMB10 TAP1 HLA_DRB6 HLA_DMA HLA_DOA HLA_DOB	0.00205941	0.00124009
PSME1 PSME2 ERAP1 PSMB8 TAP1 TAP2 B2M HLA_DOB	0.00227513	0.000591625
PSME1 ERAP1 PSMB8 PSMB10 HLA_DRB5 HLA_DRB6 B2M HLA_DMA HLA_DMB HLA_DOA HLA_DOB	0.00206448	0.00124009
PSME1 PSME2 ERAP1 TAPBP HLA_DRB5 HLA_DMB HLA_DOB	0.00206657	0.00124009
PSME2 PSMB8 PSMB10 TAP1 HLA_DMB HLA_DOA	0.00214067	0.00102046
PSME2 ERAP1 TAP2 HLA_DRB5 HLA_DRB6 B2M HLA_DMA HLA_DOA HLA_DOB	0.00207327	0.00124009
PSME1 PSME2 ERAP1 TAPBP PSMB8 PSMB10 HLA_DRB6 HLA_DMA HLA_DOA HLA_DOB	0.00214948	0.00102046
PSME2 ERAP1 TAPBP PSMB10 B2M HLA_DMA HLA_DOA HLA_DOB	0.00215691	0.00102046
PSME2 ERAP1 TAPBP HLA_DRB6 HLA_DMB HLA_DOB	0.0020861	0.00124009
PSME2 ERAP1 TAPBP TAP1 B2M HLA_DOA HLA_DOB	0.0023564	0.000420736
PSME2 ERAP1 TAPBP PSMB8 PSMB10 TAP1 B2M HLA_DMA HLA_DMB	0.00227479	0.000679907
PSME1 PSME2 ERAP1 PSMB10 TAP2 HLA_DRB6 B2M HLA_DMB HLA_DOA HLA_DOB	0.00217566	0.00102046
PSME2 ERAP1 TAPBP HLA_DRB6 HLA_DMB HLA_DOA HLA_DOB	0.00210531	0.00123911
PSME1 ERAP1 PSMB10 TAP1 TAP2 HLA_DMB HLA_DOB	0.00236168	0.000491857
PSME2 ERAP1 TAP2 HLA_DRB6 B2M HLA_DMA HLA_DMB HLA_DOA HLA_DOB	0.00211735	0.00123911
PSME1 ERAP1 PSMB10 HLA_DRB5 HLA_DRB6 B2M HLA_DMB HLA_DOB	0.00212013	0.00124009
PSME1 PSME2 ERAP1 TAPBP PSMB10 HLA_DRB6 B2M HLA_DMA HLA_DOA HLA_DOB	0.00212517	0.00124009
PSME1 ERAP1 TAPBP TAP1 HLA_DRB6 B2M HLA_DMB HLA_DOA	0.00220061	0.00102046
PSME1 ERAP1 PSMB8 PSMB10 TAP2 HLA_DOB	0.00237666	0.000491857
PSME1 ERAP1 TAPBP TAP1 TAP2 B2M HLA_DOB	0.00213773	0.00122568
PSME1 PSME2 ERAP1 TAPBP PSMB9 TAP1 TAP2 HLA_DRB5 HLA_DRB6 B2M HLA_DMA HLA_DOA HLA_DOB	0.00220112	0.00104804
ERAP1 PSMB8 TAP1 HLA_DMB HLA_DOA HLA_DOB	0.00214739	0.00122869
PSME2 ERAP1 PSMB10 B2M HLA_DOA	0.00231562	0.000734041
TAPBP PSMB8 PSMB10 TAP2 HLA_DMA	0.00215427	0.00123789
ERAP1 TAPBP HLA_DRB5 HLA_DMA HLA_DMB HLA_DOA HLA_DOB	0.00216781	0.00121364
PSME2 PSMB8 TAP2 B2M HLA_DMB HLA_DOA	0.00223247	0.00102046
PSME2 ERAP1 TAPBP PSMB10 HLA_DRB5 HLA_DMA HLA_DMB HLA_DOA HLA_DOB	0.00217336	0.00121364
ERAP1 TAPBP PSMB10 HLA_DRB5 HLA_DMA HLA_DOA HLA_DOB	0.00216781	0.00123898
PSME2 PSMB10 TAP1 TAP2 HLA_DRB6 HLA_DOA	0.00239944	0.000557753
PSME2 ERAP1 PSMB9 PSMB10 TAP1 HLA_DMB	0.00247499	0.000338343
PSME1 PSME2 ERAP1 TAPBP HLA_DRB5 B2M HLA_DOA HLA_DOB	0.00218339	0.00122862
PSME1 PSME2 PSMB10 TAP1 HLA_DOA	0.00236828	0.000667814
PSME1 TAPBP PSMB9 TAP2 B2M HLA_DOB	0.0024005	0.000591625
PSME1 PSME2 ERAP1 TAPBP PSMB8 TAP2 B2M HLA_DMA HLA_DMB HLA_DOB	0.00236714	0.000693871
TAPBP PSMB8 B2M HLA_DMA HLA_DMB HLA_DOB	0.00241148	0.000574407
PSME2 ERAP1 TAPBP PSMB8 TAP1 B2M HLA_DMB	0.00240558	0.000606986
PSME1 ERAP1 PSMB8 PSMB10 TAP2 HLA_DOA HLA_DOB	0.00237666	0.00071544
PSME2 ERAP1 PSMB9 TAP2 B2M HLA_DOB	0.00222651	0.0011852
PSME1 PSME2 TAP2 HLA_DRB5 HLA_DOA HLA_DOB	0.00221541	0.00122862
PSME2 ERAP1 TAPBP HLA_DMA HLA_DMB HLA_DOA HLA_DOB	0.00228544	0.00102046
PSME2 TAPBP PSMB10 HLA_DRB6 HLA_DMA HLA_DOA HLA_DOB	0.00242299	0.000625417
PSME1 PSME2 ERAP1 PSMB8 HLA_DRB6 B2M HLA_DMB HLA_DOB	0.00246845	0.000495088
ERAP1 PSMB9 TAP1 B2M	0.0026065	8.15507e-05
PSME2 ERAP1 TAPBP PSMB10 HLA_DRB6 B2M HLA_DMB HLA_DOA HLA_DOB	0.00222772	0.00123911
PSME2 TAPBP PSMB8 TAP2 B2M HLA_DMA	0.00223247	0.00123333
PSME2 TAPBP PSMB8 TAP2 B2M HLA_DMA HLA_DOA	0.00223247	0.00123333
PSME1 PSME2 PSMB10 HLA_DRB6 B2M HLA_DMA HLA_DMB HLA_DOA HLA_DOB	0.002237	0.00122869
PSME2 B2M HLA_DOB	0.00243742	0.000625417
PSME2 PSMB10 HLA_DRB5 HLA_DMA HLA_DOA	0.0022395	0.00123898
ERAP1 TAPBP HLA_DRB6 B2M HLA_DOA	0.00240912	0.000723874
PSMB8 TAP1 B2M HLA_DMA HLA_DMB	0.00244756	0.000606986
PSME1 PSME2 ERAP1 TAPBP PSMB8 TAP1 B2M HLA_DMA HLA_DOA	0.00243888	0.000680079
PSME2 ERAP1 TAPBP PSMB8 PSMB9 PSMB10 TAP2 HLA_DRB6	0.00232239	0.0010882
PSME2 ERAP1 TAP2 HLA_DMA HLA_DMB HLA_DOA HLA_DOB	0.00234619	0.00102046
PSME1 ERAP1 TAPBP PSMB8 TAP1 HLA_DMA HLA_DMB HLA_DOA HLA_DOB	0.00265116	0.000119456
PSME2 PSMB10 TAP1 HLA_DRB6 HLA_DMB HLA_DOA HLA_DOB	0.00235781	0.00102046
PSME1 PSME2 ERAP1 PSMB9 PSMB10 TAP2 B2M HLA_DMA HLA_DMB	0.00256952	0.00037548
PSMB9 HLA_DRB5 B2M HLA_DMA HLA_DOB	0.00228895	0.00124009
PSME1 PSME2 ERAP1 HLA_DRB5 HLA_DRB6 HLA_DMA HLA_DOB	0.00229256	0.00124009
PSME2 ERAP1 TAPBP PSMB8 PSMB9 PSMB10 HLA_DRB6	0.00232239	0.00115211
PSME1 PSMB8 TAP1 HLA_DRB6	0.00254397	0.000495088
PSME1 ERAP1 PSMB9 PSMB10 TAP1 TAP2 B2M HLA_DOA HLA_DOB	0.00237387	0.00101659
PSME1 PSMB9 PSMB10 HLA_DRB6 B2M HLA_DOB	0.00230065	0.00124009
PSME1 PSME2 ERAP1 PSMB10 TAP2 HLA_DRB5 B2M HLA_DMA HLA_DMB HLA_DOA HLA_DOB	0.00230957	0.00121364
PSME2 ERAP1 TAPBP TAP2 B2M HLA_DOB	0.00254804	0.000491857
PSME1 PSME2 PSMB8 TAP1 HLA_DRB6 HLA_DMB HLA_DOA HLA_DOB	0.0026942	7.07228e-05
PSME2 ERAP1 TAPBP PSMB8 TAP1 HLA_DMA HLA_DOB	0.00255961	0.000491857
ERAP1 TAPBP PSMB8 PSMB10 TAP1 TAP2 HLA_DMA HLA_DOB	0.00256049	0.000491857
PSME2 PSMB8 PSMB10 TAP1 HLA_DMB HLA_DOA HLA_DOB	0.00238813	0.00102046
PSME1 PSME2 ERAP1 TAPBP PSMB8 PSMB10 TAP2 B2M HLA_DMA HLA_DMB HLA_DOA	0.00249867	0.000693871
TAPBP PSMB10 TAP2 HLA_DRB5 HLA_DMA HLA_DOB	0.00232107	0.00124009
PSME2 ERAP1 TAPBP PSMB8 TAP1 TAP2 B2M HLA_DOB	0.00233317	0.00122568
PSME2 ERAP1 TAPBP TAP2 B2M HLA_DOA HLA_DOB	0.00254804	0.000574407
PSME2 ERAP1 PSMB8 PSMB10 TAP1 TAP2 B2M HLA_DMA HLA_DMB	0.00270183	0.000119456
PSME1 ERAP1 TAP1 TAP2 HLA_DRB5 B2M HLA_DOA	0.00236491	0.0011616
PSME1 PSME2 TAPBP PSMB8 TAP1 TAP2 HLA_DRB6 HLA_DMA HLA_DOA	0.00235964	0.00118448
PSME1 TAPBP PSMB8 PSMB10 TAP1 TAP2 HLA_DOA HLA_DOB	0.00259103	0.000491857
PSME2 ERAP1 TAPBP PSMB8 PSMB10 HLA_DRB5 HLA_DRB6 HLA_DMA HLA_DMB HLA_DOB	0.00235368	0.00124009
PSME2 ERAP1 B2M HLA_DMB HLA_DOA	0.0023564	0.00123911
PSME2 ERAP1 PSMB8 PSMB9 PSMB10 HLA_DMA HLA_DMB HLA_DOA HLA_DOB	0.00272933	0.000119456
PSME2 ERAP1 TAPBP PSMB8 PSMB10 TAP2 B2M HLA_DMA HLA_DMB HLA_DOA	0.0026481	0.00037548
PSME2 ERAP1 PSMB8 PSMB10 TAP1 B2M HLA_DMA HLA_DOB	0.00243888	0.00102578
PSME1 PSME2 PSMB8 PSMB10 TAP2 HLA_DMA HLA_DMB	0.00261725	0.000538894
PSME1 ERAP1 PSMB8 B2M HLA_DOA	0.00259529	0.000606986
PSME1 ERAP1 TAPBP PSMB8 TAP1 HLA_DRB5 B2M HLA_DMA HLA_DOA HLA_DOB	0.00239173	0.00124211
PSME1 PSME2 TAPBP PSMB10 B2M HLA_DMB HLA_DOA	0.00256722	0.000712413
PSME2 ERAP1 TAPBP PSMB8 PSMB10 HLA_DRB6 B2M HLA_DOB	0.00242934	0.00116641
PSME2 ERAP1 TAPBP PSMB8 TAP1 HLA_DMB HLA_DOB	0.00265116	0.000491857
PSME2 ERAP1 TAPBP PSMB8 TAP1 HLA_DMA HLA_DMB HLA_DOB	0.00265116	0.000491857
ERAP1 PSMB9 PSMB10 TAP1 HLA_DRB6 B2M HLA_DOB	0.00241865	0.0012217
PSME2 PSMB9 PSMB10 TAP1 HLA_DRB5 HLA_DRB6	0.00242145	0.00122862
PSME1 ERAP1 TAPBP PSMB9 PSMB10 TAP1 HLA_DRB5 HLA_DMA	0.00243328	0.00124037
PSME1 ERAP1 TAPBP HLA_DRB6 B2M HLA_DMA HLA_DMB HLA_DOB	0.00243715	0.00123911
PSMB9 PSMB10 TAP1 HLA_DRB6 B2M HLA_DMB HLA_DOA HLA_DOB	0.00268364	0.000491857
PSME2 ERAP1 PSMB8 TAP2 B2M HLA_DOA HLA_DOB	0.00271748	0.000392125
PSME1 PSME2 TAPBP PSMB8 B2M HLA_DMA HLA_DOA HLA_DOB	0.00251845	0.00102046
PSME1 TAPBP PSMB8 PSMB10 TAP2 B2M HLA_DMA HLA_DMB HLA_DOB	0.00273809	0.00037548
PSME1 PSME2 PSMB10 HLA_DRB5 HLA_DRB6 HLA_DMA HLA_DMB	0.00263239	0.000736177
PSME2 ERAP1 TAPBP PSMB9 HLA_DRB5 HLA_DRB6 B2M HLA_DMA HLA_DOB	0.00247131	0.00124009
PSME1 TAPBP PSMB8 TAP1 HLA_DOA HLA_DOB	0.00250508	0.00114425
PSME2 PSMB10 TAP1 HLA_DRB6 B2M HLA_DMB HLA_DOA HLA_DOB	0.00286589	7.07228e-05
TAPBP PSMB10 TAP2 B2M HLA_DMA HLA_DOB	0.002852	0.000119456
PSME1 PSME2 TAP1 HLA_DRB5 HLA_DMA HLA_DOA	0.00248677	0.00124009
PSME2 ERAP1 TAP2 HLA_DMA HLA_DMB HLA_DOA	0.00250089	0.00122869
PSME1 PSMB8 TAP1 HLA_DMA HLA_DOB	0.00271585	0.000606986
ERAP1 TAPBP PSMB9 PSMB10 B2M HLA_DMA	0.00271338	0.000625417
PSMB8 PSMB10 HLA_DMA HLA_DMB	0.00268368	0.000723874
PSME1 PSME2 PSMB10 HLA_DRB5 HLA_DRB6 HLA_DMA HLA_DMB HLA_DOA	0.00268684	0.000727204
PSME2 ERAP1 PSMB8 PSMB10 TAP2 B2M HLA_DMA HLA_DMB	0.00280326	0.00037548
PSME1 PSME2 TAPBP PSMB8 PSMB10 TAP2 HLA_DRB5 HLA_DRB6 B2M HLA_DOB	0.00252965	0.00122784
PSME1 PSME2 TAP2 HLA_DRB5 HLA_DMA HLA_DMB HLA_DOB	0.00252918	0.00124009
PSME1 PSME2 ERAP1 PSMB8 PSMB10 B2M HLA_DMB HLA_DOA HLA_DOB	0.00278449	0.000486725
PSME2 ERAP1 TAPBP B2M HLA_DOA	0.00261783	0.00102046
PSME1 ERAP1 TAP2 B2M HLA_DOA	0.00261783	0.00102046
PSME2 TAPBP PSMB8 PSMB10 TAP1 HLA_DMB	0.00262187	0.00101167
PSME1 ERAP1 TAP2 HLA_DRB6 B2M HLA_DOA	0.00255518	0.00123911
PSME1 TAPBP PSMB9 HLA_DRB6 HLA_DOA HLA_DOB	0.00263473	0.00102046
PSME1 PSMB9 TAP1 TAP2 HLA_DRB6 B2M HLA_DMA	0.00259881	0.00114106
PSMB8 PSMB9 B2M HLA_DMB HLA_DOA	0.00273731	0.000723874
PSME1 PSME2 ERAP1 TAPBP PSMB8 PSMB9 PSMB10 HLA_DRB6 HLA_DMA HLA_DOB	0.00259328	0.00116641
PSME2 TAPBP PSMB8 TAP1 TAP2 HLA_DRB6 B2M HLA_DMA HLA_DOA HLA_DOB	0.0025736	0.00122784
TAPBP PSMB8 PSMB10 B2M HLA_DMB HLA_DOA	0.00273731	0.000734041
PSME1 ERAP1 PSMB10 B2M HLA_DMB HLA_DOB	0.00279179	0.000574407
PSME2 ERAP1 PSMB8 PSMB10 HLA_DRB5 HLA_DMB	0.00257603	0.00124009
ERAP1 HLA_DRB6 B2M HLA_DOA	0.00274969	0.000723874
PSME2 TAPBP TAP2 B2M HLA_DOA HLA_DOB	0.00280044	0.000574407
PSME1 PSME2 ERAP1 TAPBP PSMB9 PSMB10 TAP2 HLA_DRB5 HLA_DRB6 B2M HLA_DMB HLA_DOB	0.00258656	0.00122784
PSME1 PSME2 ERAP1 TAPBP PSMB9 PSMB10 TAP2 HLA_DRB5 HLA_DRB6 B2M HLA_DMB HLA_DOA HLA_DOB	0.00258656	0.00122784
ERAP1 PSMB10 TAP1 B2M HLA_DOA	0.00261783	0.00114106
PSME1 PSME2 PSMB8 PSMB9 B2M HLA_DMA HLA_DOA HLA_DOB	0.00283421	0.000486725
PSME1 PSME2 PSMB10 HLA_DRB5 B2M HLA_DMA HLA_DOA	0.00258935	0.00123898
ERAP1 PSMB10 TAP1 HLA_DRB6 B2M HLA_DMB HLA_DOA	0.00288184	0.000349107
PSME1 PSME2 ERAP1 TAPBP PSMB9 PSMB10 TAP1 HLA_DRB5 HLA_DRB6 B2M HLA_DMB HLA_DOA	0.00261464	0.00116641
PSME2 TAPBP PSMB8 PSMB9 PSMB10 TAP1 HLA_DRB6 B2M HLA_DMA HLA_DOB	0.00260147	0.00122575
PSME1 PSME2 TAPBP PSMB8 TAP1 HLA_DRB6 B2M HLA_DMA HLA_DOB	0.00260147	0.00122784
PSME2 TAPBP PSMB8 PSMB9 PSMB10 TAP1 HLA_DRB6 B2M HLA_DMA HLA_DOA HLA_DOB	0.00260147	0.00122784
PSME2 ERAP1 PSMB9 PSMB10 TAP2 B2M HLA_DMA HLA_DOA HLA_DOB	0.00281778	0.000580524
PSME2 TAP2 HLA_DRB5 HLA_DRB6 B2M HLA_DMA HLA_DMB HLA_DOB	0.00260445	0.00124009
PSME1 ERAP1 TAPBP TAP2 B2M HLA_DOA	0.00268459	0.00102046
PSME1 PSME2 TAPBP HLA_DRB5 HLA_DOB	0.00261465	0.00124009
PSME2 ERAP1 PSMB10 TAP2 HLA_DRB5 B2M HLA_DOB	0.00294203	0.000278076
PSME2 PSMB10 HLA_DRB5 B2M HLA_DMB HLA_DOA HLA_DOB	0.00263683	0.00121364
PSME1 PSME2 PSMB10 TAP2 HLA_DRB5 HLA_DRB6 HLA_DOA HLA_DOB	0.00264538	0.00122862
PSME1 PSME2 ERAP1 PSMB9 TAP1 TAP2 HLA_DRB5 B2M HLA_DMB HLA_DOB	0.00267152	0.00116641
ERAP1 TAPBP PSMB8 TAP1 TAP2 HLA_DMA HLA_DOB	0.0028976	0.000491857
ERAP1 TAPBP PSMB9 PSMB10 TAP2 HLA_DMB HLA_DOB	0.00290141	0.000491857
ERAP1 TAP1 TAP2 B2M HLA_DMB HLA_DOA HLA_DOB	0.00290997	0.000496943
PSME2 ERAP1 TAPBP PSMB8 TAP1 TAP2 HLA_DMB HLA_DOB	0.00291187	0.000491857
PSME2 ERAP1 PSMB9 TAP2 HLA_DRB5 HLA_DMA HLA_DOA HLA_DOB	0.00276355	0.000948795
PSMB8 PSMB9 PSMB10 B2M HLA_DMA HLA_DOA	0.00284331	0.000723874
PSME1 ERAP1 TAPBP TAP2 B2M HLA_DMB	0.00275971	0.00102046
PSME1 ERAP1 TAPBP PSMB10 B2M HLA_DOA HLA_DOB	0.00295659	0.000420736
PSME1 PSME2 ERAP1 TAPBP PSMB10 B2M HLA_DOA HLA_DOB	0.00295659	0.000420736
PSME1 ERAP1 TAP1 B2M HLA_DMB	0.00290641	0.000574407
PSME1 ERAP1 TAPBP HLA_DRB5 B2M HLA_DOA	0.0026885	0.00124009
PSME1 ERAP1 TAPBP PSMB10 TAP2 B2M HLA_DOB	0.00287034	0.000693871
PSME1 ERAP1 TAPBP PSMB10 TAP2 B2M HLA_DOA HLA_DOB	0.00287034	0.000693871
PSME1 TAPBP PSMB8 PSMB10 TAP1 TAP2 HLA_DRB6 B2M HLA_DMA HLA_DOA HLA_DOB	0.00269637	0.00122784
PSME1 ERAP1 TAPBP PSMB10 HLA_DRB5 HLA_DRB6 B2M HLA_DMA HLA_DMB HLA_DOB	0.00269518	0.00124009
PSME1 PSME2 PSMB8 B2M HLA_DMA HLA_DOA	0.00269748	0.00123911
TAPBP PSMB8 PSMB9 PSMB10 B2M HLA_DMB HLA_DOB	0.00290141	0.000625417
PSME2 ERAP1 B2M	0.00290641	0.000625417
PSME2 ERAP1 PSMB10 B2M	0.00290641	0.000625417
PSME2 ERAP1 TAPBP PSMB10 B2M	0.00290641	0.000625417
PSME1 PSME2 TAPBP PSMB8 TAP2 B2M HLA_DMA HLA_DMB HLA_DOA	0.00292886	0.000574407
PSME1 PSME2 ERAP1 TAPBP PSMB10 TAP2 B2M HLA_DOB	0.00295659	0.000491857
PSME1 PSME2 ERAP1 TAPBP PSMB8 PSMB9 TAP2 HLA_DRB5 HLA_DRB6 HLA_DMA HLA_DMB HLA_DOB	0.00271373	0.00124009
PSME1 PSME2 PSMB10 TAP2 HLA_DRB5	0.00272453	0.00122862
PSME2 TAPBP PSMB9 B2M HLA_DOB	0.00280044	0.00102046
PSME2 TAPBP PSMB9 B2M HLA_DOA HLA_DOB	0.00280044	0.00102046
PSME1 ERAP1 PSMB8 TAP1 TAP2 HLA_DMB HLA_DOB	0.00272933	0.00124009
PSME2 ERAP1 PSMB8 PSMB10 HLA_DRB5 HLA_DMA HLA_DOA HLA_DOB	0.0027356	0.00122862
PSME2 ERAP1 TAPBP PSMB8 PSMB10 HLA_DRB5 HLA_DMA HLA_DOA HLA_DOB	0.0027356	0.00122862
PSME2 TAPBP HLA_DRB5 HLA_DMA HLA_DOA HLA_DOB	0.00274733	0.00121364
ERAP1 TAPBP PSMB8 TAP1 TAP2 HLA_DRB6 B2M HLA_DMA HLA_DOA HLA_DOB	0.00274563	0.00122784
PSME1 PSMB8 PSMB10 B2M HLA_DOA	0.00291225	0.000723874
PSME1 PSME2 TAPBP PSMB10 TAP1 TAP2 HLA_DRB6 HLA_DMA HLA_DMB HLA_DOA	0.00311483	0.000119456
PSME1 PSME2 ERAP1 PSMB10 TAP1 TAP2 HLA_DMA HLA_DOA	0.0027832	0.00116095
PSME1 ERAP1 PSMB9 PSMB10 HLA_DRB5 B2M HLA_DMB HLA_DOB	0.00285544	0.000952157
PSME1 PSME2 ERAP1 PSMB9 PSMB10 TAP1 B2M	0.0031526	5.46493e-05
PSME1 ERAP1 PSMB8 PSMB10 TAP2 HLA_DRB6 B2M HLA_DMA HLA_DMB	0.00305679	0.000349107
PSME2 PSMB10 TAP1 TAP2 HLA_DMB	0.00276889	0.00122793
PSME2 PSMB10 TAP1 TAP2 HLA_DMB HLA_DOA	0.00276889	0.00122793
PSME2 ERAP1 PSMB9 PSMB10 TAP1 B2M HLA_DMB HLA_DOB	0.00277634	0.0012217
PSME2 ERAP1 TAPBP PSMB9 PSMB10 TAP1 TAP2 B2M HLA_DOA	0.0031526	0.000119456
PSME2 TAPBP PSMB8 PSMB9 HLA_DMA HLA_DMB	0.00305964	0.000403162
PSME2 ERAP1 TAPBP PSMB10 TAP1 HLA_DRB5 HLA_DRB6 B2M HLA_DMB HLA_DOA HLA_DOB	0.00281183	0.0011616
PSME1 ERAP1 PSMB9 PSMB10 TAP1 HLA_DRB6 B2M HLA_DMA HLA_DMB HLA_DOB	0.00317376	7.07228e-05
PSME1 PSME2 ERAP1 TAP2 HLA_DRB5 B2M HLA_DMA HLA_DMB HLA_DOA HLA_DOB	0.00280522	0.00121364
PSME1 PSME2 PSMB10 HLA_DRB5 HLA_DRB6 B2M HLA_DMA HLA_DMB HLA_DOB	0.00280273	0.00124009
PSME1 PSMB8 PSMB10 TAP1 HLA_DRB6 HLA_DMA HLA_DOA	0.00283973	0.00114106
PSME1 ERAP1 PSMB8 TAP1 TAP2 B2M HLA_DMA HLA_DOB	0.00289301	0.00101659
PSME2 PSMB10 TAP2 HLA_DRB5 HLA_DRB6	0.00301424	0.000672762
TAPBP PSMB8 TAP2 HLA_DMB HLA_DOB	0.00290141	0.0010243
PSME2 ERAP1 PSMB10 TAP1 TAP2 HLA_DMA HLA_DMB HLA_DOB	0.00283571	0.00122784
PSME1 PSME2 TAP2 HLA_DRB5 HLA_DOA	0.00283523	0.00124009
PSME2 PSMB8 HLA_DRB6 B2M HLA_DOB	0.00283612	0.00124009
PSME1 PSMB8 PSMB10 TAP1 B2M HLA_DOA	0.00308512	0.000486725
PSME2 ERAP1 TAPBP PSMB8 PSMB9 HLA_DMA HLA_DMB HLA_DOB	0.00291187	0.0010243
PSME1 ERAP1 PSMB9 PSMB10 TAP1 TAP2 B2M HLA_DMB HLA_DOA	0.00320977	0.000119456
PSME2 TAP1 HLA_DRB6 B2M HLA_DMA HLA_DOB	0.00285528	0.0012217
PSME1 ERAP1 PSMB9 TAP1 HLA_DRB5 HLA_DRB6 B2M HLA_DMA HLA_DOB	0.00285368	0.00124009
PSME2 ERAP1 HLA_DRB5 HLA_DMA HLA_DOA HLA_DOB	0.00285544	0.00124009
PSME2 PSMB8 PSMB10 TAP1 TAP2 HLA_DMA HLA_DMB HLA_DOB	0.00286098	0.00122784
ERAP1 PSMB10 TAP2 HLA_DRB6 B2M HLA_DOB	0.0031032	0.000491857
PSME1 PSME2 HLA_DRB6 B2M HLA_DMA HLA_DOB	0.00305996	0.000625417
PSME2 PSMB8 TAP2 B2M HLA_DMB HLA_DOA HLA_DOB	0.00304478	0.000682973
PSME1 ERAP1 PSMB10 TAP1 TAP2 HLA_DMA HLA_DOA	0.00288184	0.00118341
PSME1 ERAP1 TAP1 TAP2 HLA_DRB6 B2M HLA_DMB HLA_DOA HLA_DOB	0.0032595	7.07228e-05
PSME1 PSME2 ERAP1 TAPBP PSMB10 B2M HLA_DOA	0.00290641	0.00115053
PSME1 ERAP1 TAPBP HLA_DRB5 B2M	0.00288057	0.00124009
TAPBP PSMB8 PSMB9 PSMB10 TAP2 B2M HLA_DMB HLA_DOB	0.00290141	0.0011852
ERAP1 TAPBP TAP1 TAP2 HLA_DMA HLA_DMB HLA_DOA HLA_DOB	0.00288906	0.00123911
PSME2 PSMB9 PSMB10 HLA_DMB HLA_DOA HLA_DOB	0.00307976	0.000673523
PSME1 PSME2 TAPBP PSMB8 TAP2 B2M HLA_DMA HLA_DMB	0.00311511	0.000574407
PSME1 PSME2 TAP1 B2M HLA_DMA HLA_DMB	0.00297082	0.00102046
PSME1 TAPBP PSMB9 PSMB10 HLA_DMA	0.00310257	0.000625417
TAPBP PSMB8 TAP2 HLA_DMB HLA_DOA HLA_DOB	0.00290141	0.00123911
PSME1 PSME2 TAPBP PSMB8 HLA_DMA HLA_DMB HLA_DOA	0.00307902	0.000697815
PSME1 ERAP1 PSMB8 PSMB10 TAP1 HLA_DMB	0.00319563	0.000349107
PSME1 PSME2 ERAP1 TAPBP B2M HLA_DOA	0.00290641	0.00123333
PSME1 PSME2 ERAP1 TAPBP PSMB8 PSMB10 TAP1 B2M HLA_DOA	0.00308927	0.000680079
PSME1 PSME2 ERAP1 B2M HLA_DOA	0.00290641	0.00123911
PSME1 PSME2 ERAP1 TAPBP PSMB10 HLA_DRB6 HLA_DMA HLA_DMB HLA_DOA HLA_DOB	0.00297822	0.00102046
PSME1 PSME2 TAPBP PSMB8 PSMB9 PSMB10 HLA_DRB6 B2M HLA_DMB HLA_DOB	0.00291129	0.00124009
PSME1 ERAP1 PSMB8 TAP1 TAP2 HLA_DMA HLA_DMB	0.00291368	0.00123911
ERAP1 TAPBP PSMB10 TAP2 HLA_DRB6 B2M	0.00322935	0.000279956
PSME1 PSME2 TAPBP TAP1 HLA_DRB6 HLA_DMB HLA_DOA HLA_DOB	0.00298788	0.00102046
PSME1 PSME2 PSMB9 PSMB10 TAP1 HLA_DRB5 B2M HLA_DMA	0.00323402	0.000278076
TAPBP PSMB8 PSMB9 B2M HLA_DMA HLA_DMB	0.00329131	0.000119456
PSME1 PSME2 ERAP1 PSMB10 B2M HLA_DMB HLA_DOA HLA_DOB	0.00314783	0.000574407
PSME2 ERAP1 PSMB8 HLA_DRB5 HLA_DRB6 HLA_DMA HLA_DMB	0.00309679	0.000736177
PSME1 PSME2 ERAP1 PSMB9 TAP1 B2M HLA_DMB HLA_DOA	0.00315682	0.000558436
PSME1 PSME2 ERAP1 TAPBP PSMB8 PSMB10 HLA_DRB6 HLA_DMA HLA_DMB HLA_DOB	0.00301145	0.00102046
PSME1 PSME2 ERAP1 TAPBP HLA_DRB6 HLA_DMA	0.00294433	0.00123789
PSME1 PSME2 PSMB10 HLA_DRB5 HLA_DMA HLA_DMB	0.00310999	0.000736177
PSME1 ERAP1 PSMB8 PSMB10 TAP2 HLA_DRB6 B2M HLA_DMB HLA_DOB	0.00312486	0.000700069
PSME1 ERAP1 HLA_DRB6 B2M HLA_DMB HLA_DOB	0.00295264	0.00123911
PSME2 ERAP1 TAPBP PSMB10 HLA_DRB5 HLA_DRB6 HLA_DMA HLA_DOA	0.0029526	0.00124009
PSME2 ERAP1 TAP1 HLA_DRB6 HLA_DMA HLA_DMB	0.00296376	0.00123911
PSME1 ERAP1 PSMB10 TAP1 HLA_DRB6 B2M HLA_DMB HLA_DOA	0.00334833	7.07228e-05
PSME1 PSME2 ERAP1 TAPBP PSMB10 TAP1 HLA_DRB6 B2M HLA_DMB HLA_DOA HLA_DOB	0.00296895	0.00122793
ERAP1 PSMB8 PSMB10 HLA_DRB6 HLA_DMA HLA_DMB HLA_DOA HLA_DOB	0.00321049	0.000495088
PSME1 PSME2 ERAP1 PSMB9 PSMB10 TAP1 B2M HLA_DOA	0.0031526	0.000680079
PSME1 PSME2 ERAP1 PSMB8 HLA_DMA HLA_DMB	0.00324394	0.000403162
ERAP1 TAPBP PSMB10 HLA_DRB5 HLA_DRB6 B2M HLA_DMB HLA_DOA HLA_DOB	0.00296965	0.00124009
TAPBP PSMB9 PSMB10 TAP2 HLA_DMA HLA_DOA HLA_DOB	0.00333896	0.000119456
PSME1 PSME2 ERAP1 TAPBP TAP2 HLA_DMA HLA_DMB HLA_DOA HLA_DOB	0.00304544	0.00102046
PSME1 PSME2 PSMB9 PSMB10 TAP1 HLA_DRB6 B2M HLA_DMB HLA_DOA HLA_DOB	0.00298719	0.0012217
PSME1 PSME2 ERAP1 TAPBP PSMB10 HLA_DRB6 HLA_DMA HLA_DOA HLA_DOB	0.00305573	0.00102046
PSME2 ERAP1 TAPBP PSMB10 TAP1 TAP2 HLA_DRB6 HLA_DMB HLA_DOB	0.00298835	0.00122784
PSME2 ERAP1 TAPBP TAP2 HLA_DMB HLA_DOA	0.00298668	0.00123789
PSME1 TAPBP PSMB8 HLA_DRB5 HLA_DRB6 B2M HLA_DMA HLA_DOB	0.00298655	0.00124009
PSME1 ERAP1 TAPBP PSMB10 TAP1 HLA_DRB6 B2M HLA_DMA	0.00323493	0.000517336
PSME1 PSME2 TAPBP TAP2 HLA_DRB5 HLA_DRB6 B2M HLA_DOA	0.00299999	0.00124009
PSMB9 PSMB10 TAP1 TAP2 HLA_DRB6 B2M HLA_DMB HLA_DOB	0.00300692	0.00124009
PSME2 ERAP1 PSMB8 TAP1 HLA_DRB5 B2M HLA_DOA	0.00332563	0.000278076
PSME1 PSME2 ERAP1 TAPBP PSMB10 TAP2 HLA_DRB6 HLA_DMB HLA_DOA	0.00301239	0.00123789
PSME1 ERAP1 TAPBP PSMB8 PSMB10 TAP1 B2M HLA_DOA HLA_DOB	0.00338203	0.000119456
PSME1 PSME2 ERAP1 PSMB8 HLA_DRB5 B2M HLA_DMB HLA_DOA	0.00302159	0.00124009
PSME1 PSME2 PSMB9 PSMB10 TAP1 B2M HLA_DMA HLA_DMB HLA_DOA	0.00324679	0.000558436
PSME1 PSME2 PSMB10 HLA_DRB5 HLA_DRB6 HLA_DMB HLA_DOA HLA_DOB	0.00302733	0.00124009
PSME1 ERAP1 PSMB8 PSMB10 HLA_DRB5 B2M HLA_DMA HLA_DOB	0.00302861	0.00124009
PSME1 ERAP1 PSMB8 PSMB10 HLA_DRB5 B2M HLA_DMA HLA_DOA HLA_DOB	0.00302861	0.00124009
PSME1 PSME2 PSMB10 HLA_DRB5 HLA_DMA HLA_DMB HLA_DOA	0.00320246	0.000727204
PSME2 ERAP1 HLA_DMA HLA_DMB HLA_DOA HLA_DOB	0.00304544	0.00123911
TAPBP PSMB9 TAP2 B2M HLA_DMB	0.00341284	0.000119456
TAPBP PSMB10 TAP1 TAP2 HLA_DRB6 B2M	0.00328769	0.000517336
PSME1 PSME2 ERAP1 TAPBP TAP1 TAP2 HLA_DRB5 HLA_DRB6 HLA_DMA HLA_DMB HLA_DOA HLA_DOB	0.00305642	0.00122862
ERAP1 PSMB8 TAP1 TAP2 B2M	0.00345422	1.86967e-05
PSME1 PSME2 ERAP1 PSMB8 TAP1 TAP2 B2M HLA_DMA HLA_DMB	0.00324394	0.000680079
PSME1 PSME2 ERAP1 TAPBP HLA_DRB5 HLA_DRB6 B2M HLA_DOA	0.00306193	0.00124009
PSME1 ERAP1 TAPBP PSMB10 B2M HLA_DOA	0.00307072	0.00123333
PSME1 B2M HLA_DMB HLA_DOA HLA_DOB	0.00307132	0.00123911
PSME1 PSME2 ERAP1 TAPBP PSMB8 TAP2 HLA_DRB5 HLA_DRB6 HLA_DMA HLA_DOA HLA_DOB	0.00309679	0.0011616
PSME1 PSME2 ERAP1 PSMB10 TAP2 HLA_DRB5 HLA_DRB6 HLA_DMA HLA_DOA HLA_DOB	0.00307532	0.00122862
PSME1 PSME2 ERAP1 PSMB10 TAP2 HLA_DRB5 B2M HLA_DMB HLA_DOB	0.00339364	0.000278076
PSME1 PSME2 ERAP1 PSMB8 PSMB10 TAP2 HLA_DRB6 HLA_DOA	0.00330773	0.000588366
PSME2 ERAP1 PSMB8 HLA_DRB5 HLA_DRB6 HLA_DMA HLA_DMB HLA_DOA	0.00309679	0.00124009
PSME2 ERAP1 PSMB8 HLA_DRB5 HLA_DRB6 HLA_DMA HLA_DMB HLA_DOB	0.00309679	0.00124009
PSME1 ERAP1 TAPBP HLA_DRB5 HLA_DRB6 B2M HLA_DOA HLA_DOB	0.00309682	0.00124009
ERAP1 PSMB9 TAP1 HLA_DRB6 HLA_DMA HLA_DOA HLA_DOB	0.00310002	0.00124009
PSME2 TAPBP PSMB8 TAP1 HLA_DRB5 B2M HLA_DMA HLA_DOB	0.00341553	0.000278076
PSME2 TAPBP PSMB9 TAP1 HLA_DRB6 B2M HLA_DOA	0.00313589	0.00114106
PSME1 PSME2 ERAP1 PSMB9 PSMB10 TAP2 B2M HLA_DMA HLA_DOA	0.00338941	0.00037548
PSME2 TAP2 HLA_DRB5 B2M HLA_DMB HLA_DOA HLA_DOB	0.00311782	0.00121364
PSME1 PSME2 ERAP1 TAPBP PSMB10 HLA_DRB5 HLA_DOA HLA_DOB	0.003135	0.0011616
PSME1 PSME2 TAPBP PSMB8 TAP1 TAP2 HLA_DMA HLA_DOA HLA_DOB	0.00335932	0.000491857
PSME1 PSME2 PSMB8 PSMB10 HLA_DRB6 HLA_DMB	0.0033587	0.000495088
PSME2 TAPBP HLA_DRB5 HLA_DOB	0.00311782	0.00124009
ERAP1 PSMB9 TAP1 B2M HLA_DOA	0.00315682	0.00114106
PSME1 PSME2 ERAP1 TAPBP PSMB8 PSMB10 HLA_DRB5 HLA_DRB6 B2M HLA_DMA HLA_DOA	0.00312443	0.00124009
PSME1 TAPBP B2M HLA_DMA HLA_DOB	0.0031997	0.00102046
ERAP1 TAPBP PSMB10 HLA_DRB6 B2M HLA_DMB HLA_DOB	0.00338387	0.000491857
PSME1 PSME2 PSMB10 TAP1 B2M HLA_DOA HLA_DOB	0.00321349	0.00102578
PSME2 PSMB9 HLA_DRB6 B2M HLA_DOA HLA_DOB	0.00314368	0.00124009
PSME2 PSMB9 PSMB10 TAP1 TAP2 HLA_DMB HLA_DOA HLA_DOB	0.00341741	0.000405473
PSME1 PSME2 ERAP1 TAPBP PSMB8 PSMB10 TAP2 HLA_DOB	0.00339063	0.000491857
TAPBP PSMB9 TAP2 HLA_DMB	0.00315036	0.00123789
PSME1 ERAP1 PSMB10 TAP2 HLA_DMB	0.0031528	0.00123789
ERAP1 PSMB10 HLA_DRB5 B2M HLA_DOB	0.00316194	0.00124009
PSME1 ERAP1 TAPBP PSMB8 HLA_DRB5 B2M HLA_DMA HLA_DOA HLA_DOB	0.00317069	0.00121364
PSME1 PSME2 ERAP1 PSMB9 PSMB10 HLA_DMB	0.00356861	3.45516e-07
PSME1 PSME2 PSMB10 TAP2 HLA_DRB6 HLA_DMA HLA_DOB	0.00316412	0.00124009
PSME1 PSME2 TAPBP PSMB9 PSMB10 TAP1 HLA_DRB6 B2M	0.00322255	0.00106507
TAPBP PSMB10 HLA_DRB6 HLA_DMA HLA_DMB HLA_DOA	0.00343983	0.000403162
PSME1 PSME2 ERAP1 TAPBP PSMB10 TAP2 HLA_DRB5 HLA_DRB6	0.00316699	0.00124009
PSME1 PSME2 ERAP1 PSMB10 HLA_DRB6 B2M HLA_DMB HLA_DOB	0.00316699	0.00124009
PSME1 ERAP1 TAPBP PSMB10 HLA_DRB5 B2M	0.00316712	0.00124009
PSME2 TAPBP PSMB9 PSMB10 TAP1 HLA_DMA HLA_DMB HLA_DOB	0.00341626	0.000491857
PSME1 PSME2 ERAP1 PSMB10 TAP2 HLA_DRB6 B2M HLA_DMA HLA_DMB HLA_DOA HLA_DOB	0.00324598	0.00102046
PSMB10 TAP2 HLA_DRB5 HLA_DRB6 HLA_DMA HLA_DMB HLA_DOA	0.00334043	0.000736177
PSME2 TAPBP PSMB9 TAP1 TAP2 HLA_DRB6 B2M HLA_DMA HLA_DOB	0.0031798	0.00122784
PSME1 ERAP1 PSMB8 TAP2 B2M HLA_DMA HLA_DMB HLA_DOA HLA_DOB	0.00345126	0.000420736
ERAP1 TAP2 HLA_DRB5 HLA_DMB HLA_DOA	0.00335334	0.000736177
PSME2 ERAP1 PSMB8 HLA_DMB	0.00343641	0.000495088
PSME1 ERAP1 TAPBP PSMB8 TAP2 B2M HLA_DMA	0.00319462	0.00123333
PSME1 ERAP1 TAPBP PSMB8 TAP2 B2M HLA_DMA HLA_DOA	0.00319462	0.00123333
PSME2 PSMB8 TAP2 B2M HLA_DMA HLA_DOA	0.00326476	0.00102046
PSME1 ERAP1 PSMB9 TAP1 HLA_DRB5 HLA_DRB6 B2M HLA_DMA HLA_DOA HLA_DOB	0.00319445	0.00124009
PSME1 PSMB8 TAP2 B2M HLA_DOA HLA_DOB	0.00319675	0.00124009
PSME1 PSME2 ERAP1 TAPBP PSMB10 HLA_DRB5 HLA_DRB6 HLA_DMB HLA_DOA	0.00320325	0.00124009
PSME1 PSME2 PSMB9 PSMB10 TAP1 TAP2 HLA_DRB5 B2M HLA_DMA	0.00323402	0.00116641
PSME2 ERAP1 TAPBP PSMB10 TAP2 HLA_DRB5 B2M HLA_DMA HLA_DOA HLA_DOB	0.00323565	0.0011616
PSME2 TAPBP PSMB10 TAP1 TAP2 B2M HLA_DMA HLA_DMB HLA_DOA	0.0033936	0.000679907
PSME1 PSME2 PSMB8 PSMB9 PSMB10 TAP1 HLA_DMB	0.00346272	0.000487335
PSME1 PSME2 ERAP1 PSMB10 TAP1 TAP2 HLA_DRB6 B2M	0.00323483	0.00118448
PSME1 PSME2 PSMB10 TAP2 B2M HLA_DMB HLA_DOA	0.00322287	0.00123333
TAPBP PSMB10 TAP1 TAP2 HLA_DRB6 B2M HLA_DOA	0.00322483	0.00122793
PSME2 ERAP1 TAPBP PSMB8 TAP2 HLA_DRB6 B2M HLA_DMA HLA_DMB HLA_DOA HLA_DOB	0.00359051	0.000119456
PSME2 ERAP1 PSMB9 PSMB10 TAP2 B2M HLA_DOA HLA_DOB	0.00330157	0.00101659
PSME2 ERAP1 TAPBP PSMB10 TAP2 HLA_DMA HLA_DMB HLA_DOB	0.00330016	0.0010243
PSME2 ERAP1 TAPBP PSMB8 TAP1 B2M HLA_DMB HLA_DOA	0.00345126	0.000574407
ERAP1 TAPBP PSMB8 TAP2 HLA_DRB6 B2M HLA_DMA HLA_DMB HLA_DOA HLA_DOB	0.00345126	0.000576387
PSME1 ERAP1 TAP1 HLA_DRB6 B2M	0.00347834	0.000495088
TAPBP PSMB9 B2M HLA_DMA HLA_DOA HLA_DOB	0.00332313	0.00102046
ERAP1 TAP2 B2M HLA_DOB	0.00332817	0.00100577
PSME2 TAPBP PSMB10 B2M HLA_DMB HLA_DOA HLA_DOB	0.00352143	0.000420736
PSME1 ERAP1 TAPBP PSMB9 TAP2 B2M	0.00333037	0.00101167
PSME1 PSME2 ERAP1 TAP2 HLA_DMA HLA_DMB HLA_DOA HLA_DOB	0.00332838	0.00102046
PSME2 ERAP1 PSMB10 TAP2 HLA_DRB6 B2M HLA_DMA HLA_DOB	0.00334089	0.00102046
PSME1 PSME2 ERAP1 TAPBP PSMB10 HLA_DRB6	0.00327388	0.00123789
PSMB9 PSMB10 TAP1 TAP2 HLA_DRB6 B2M HLA_DOA	0.00365751	7.07228e-05
PSME2 PSMB10 TAP2 B2M HLA_DMB HLA_DOB	0.00352143	0.000491857
PSME2 TAP2 HLA_DRB6 HLA_DMA HLA_DOA	0.00327741	0.00123911
ERAP1 TAPBP PSMB10 HLA_DRB6 B2M HLA_DMB HLA_DOA HLA_DOB	0.00327832	0.00123911
PSME2 PSMB10 TAP1 HLA_DMB	0.00348068	0.000625417
PSME1 PSME2 ERAP1 TAPBP TAP1 HLA_DRB5 HLA_DRB6 HLA_DMA HLA_DMB HLA_DOA	0.00328039	0.00124009
ERAP1 PSMB10 TAP2 HLA_DRB5 B2M HLA_DOB	0.00328706	0.00124009
PSME1 PSME2 ERAP1 PSMB10 TAP1 TAP2 HLA_DRB5 HLA_DRB6 B2M HLA_DMB HLA_DOA HLA_DOB	0.00338354	0.000950534
PSME1 PSME2 TAP2 HLA_DRB5 HLA_DRB6 B2M HLA_DMA HLA_DOB	0.00330559	0.00124009
ERAP1 B2M HLA_DMB HLA_DOA	0.00347834	0.000723874
PSME1 PSME2 B2M HLA_DOA HLA_DOB	0.00338683	0.00102046
PSME2 PSMB8 B2M HLA_DOA	0.00352911	0.000606986
ERAP1 PSMB9 PSMB10 TAP1 TAP2 B2M HLA_DMA HLA_DOA	0.00369281	0.000119456
PSME1 ERAP1 TAP1 HLA_DRB5 B2M HLA_DOA	0.00332563	0.00124009
PSME1 ERAP1 PSMB10 TAP1 TAP2 HLA_DRB6 B2M HLA_DMA HLA_DOA HLA_DOB	0.00334199	0.00124009
PSME1 PSME2 PSMB8 PSMB9 TAP1 B2M HLA_DMA HLA_DOA HLA_DOB	0.00371016	0.000119609
PSMB8 PSMB10 TAP2 HLA_DMA HLA_DMB HLA_DOA	0.00335255	0.00122869
ERAP1 TAPBP PSMB10 TAP1 TAP2 HLA_DMA HLA_DMB HLA_DOB	0.0033538	0.00122784
PSME1 PSMB9 TAP2 HLA_DRB6 B2M HLA_DMA HLA_DOA	0.00339124	0.00114106
PSME2 ERAP1 PSMB8 HLA_DRB5 HLA_DRB6 HLA_DOA HLA_DOB	0.00335916	0.00124009
PSME2 ERAP1 PSMB8 PSMB10 HLA_DRB5 HLA_DRB6 HLA_DOA HLA_DOB	0.00335916	0.00124009
PSME1 TAPBP PSMB10 TAP1 TAP2 HLA_DRB6 HLA_DMB	0.00339632	0.00114106
PSME2 ERAP1 TAPBP PSMB10 B2M HLA_DOA	0.00336645	0.00123789
PSME2 TAPBP PSMB8 PSMB10 TAP1 HLA_DMA HLA_DMB HLA_DOA	0.00354384	0.000697815
PSME1 PSME2 TAPBP PSMB9 PSMB10 TAP1 B2M HLA_DMA	0.00354993	0.000679907
PSME1 PSME2 TAPBP PSMB9 TAP1 TAP2 B2M HLA_DMA	0.00354993	0.000680079
PSME1 PSME2 ERAP1 TAPBP PSMB10 TAP1 TAP2 HLA_DOA HLA_DOB	0.00361237	0.000491857
PSME1 ERAP1 TAP2 HLA_DRB6 B2M	0.00362135	0.000495088
PSME1 ERAP1 PSMB8 PSMB10 TAP2 HLA_DRB6 HLA_DMB HLA_DOA	0.00338188	0.00123789
PSME1 PSME2 ERAP1 TAP1 HLA_DRB5 HLA_DRB6 HLA_DMA HLA_DMB	0.00338343	0.00124009
PSME1 PSME2 ERAP1 TAPBP PSMB10 HLA_DRB5 HLA_DRB6 HLA_DMB HLA_DOB	0.0033844	0.00124009
PSME2 ERAP1 PSMB10 TAP1 HLA_DRB5 HLA_DRB6 B2M HLA_DMB HLA_DOA	0.00338501	0.00124009
PSME1 PSME2 TAPBP PSMB8 PSMB10 TAP1 B2M HLA_DMA HLA_DOB	0.00345598	0.00102578
PSME1 PSME2 ERAP1 PSMB10 TAP2 B2M HLA_DOA HLA_DOB	0.00366228	0.000420736
PSME1 PSME2 ERAP1 PSMB9 PSMB10 TAP1 TAP2 HLA_DRB5 B2M HLA_DMB	0.00341843	0.00116641
PSME1 ERAP1 HLA_DRB6 B2M	0.00379909	2.63521e-05
PSME2 ERAP1 TAPBP TAP2 HLA_DRB5 HLA_DRB6 HLA_DMA HLA_DOB	0.00340743	0.00122862
PSME1 ERAP1 TAPBP HLA_DRB6 B2M HLA_DMA HLA_DMB HLA_DOA HLA_DOB	0.00340872	0.00122869
PSME1 ERAP1 TAPBP PSMB8 TAP1 HLA_DRB5 B2M HLA_DMA HLA_DOA	0.00340877	0.00124211
TAPBP PSMB10 TAP2 B2M HLA_DMB HLA_DOB	0.00365675	0.000491857
TAP1 B2M	0.00361536	0.000625417
PSME2 ERAP1 PSMB9 TAP1 TAP2 B2M HLA_DMA	0.00377707	0.000142465
PSME2 TAPBP PSMB10 HLA_DOA HLA_DOB	0.00349829	0.00102046
PSME1 PSME2 TAPBP PSMB10 HLA_DOA HLA_DOB	0.00349829	0.00102046
PSME1 PSME2 ERAP1 TAP1 HLA_DRB6 HLA_DMB HLA_DOA HLA_DOB	0.00343919	0.00123911
PSME2 ERAP1 HLA_DMB HLA_DOA HLA_DOB	0.00343974	0.00123911
PSMB9 TAP2 HLA_DRB6 B2M HLA_DMA HLA_DMB HLA_DOA HLA_DOB	0.00380902	0.000119456
PSME1 TAPBP PSMB8 PSMB10 TAP1 TAP2 HLA_DRB6 HLA_DMB HLA_DOA HLA_DOB	0.00344806	0.00122793
ERAP1 TAPBP PSMB8 TAP2 HLA_DRB6 B2M HLA_DMA HLA_DMB HLA_DOB	0.00345126	0.00123911
PSME2 ERAP1 TAPBP PSMB9 PSMB10 TAP2 HLA_DRB5 HLA_DRB6 B2M HLA_DMA HLA_DMB HLA_DOB	0.00345805	0.00122784
PSME1 PSMB8 TAP2 B2M HLA_DOA	0.00366208	0.000606986
HLA_DMA HLA_DOA HLA_DOB	0.00352688	0.00102046
PSME2 TAPBP PSMB10 TAP1 HLA_DRB6 HLA_DOA	0.00353843	0.000989706
PSME2 ERAP1 TAPBP PSMB9 PSMB10 HLA_DRB5 HLA_DRB6 B2M HLA_DMA HLA_DMB HLA_DOB	0.00345805	0.00124009
ERAP1 PSMB10 HLA_DRB5 HLA_DRB6 B2M HLA_DMB HLA_DOA HLA_DOB	0.00346283	0.00124009
PSME2 ERAP1 PSMB8 PSMB9 HLA_DRB6	0.0037116	0.000495088
PSME1 PSME2 ERAP1 TAPBP PSMB8 TAP1 HLA_DMB HLA_DOB	0.00371649	0.000491857
PSME1 PSME2 ERAP1 TAPBP PSMB8 TAP1 TAP2 HLA_DMB HLA_DOB	0.00371649	0.000491857
PSME2 PSMB8 PSMB10 TAP1 HLA_DMA HLA_DMB	0.00354384	0.00102046
PSME2 ERAP1 PSMB8 PSMB10 TAP1 HLA_DRB5 HLA_DRB6 B2M HLA_DMA HLA_DOB	0.00349641	0.00116641
PSME2 ERAP1 PSMB10 TAP2 HLA_DRB5 HLA_DOA	0.00347801	0.00122862
PSME2 ERAP1 TAPBP PSMB10 TAP2 HLA_DRB5 HLA_DOA	0.00347801	0.00122862
PSME2 TAP2 HLA_DRB5 HLA_DOB	0.00347801	0.00124009
PSME1 ERAP1 PSMB8 TAP1 TAP2 B2M HLA_DMA HLA_DMB HLA_DOA	0.00370529	0.000574407
PSME1 PSME2 ERAP1 PSMB9 PSMB10 TAP1 TAP2 HLA_DRB5 HLA_DRB6 B2M	0.00349374	0.00122784
PSME1 PSMB8 B2M HLA_DOA HLA_DOB	0.00369825	0.000606986
PSME2 PSMB8 PSMB10 TAP2 HLA_DRB6 B2M HLA_DMB HLA_DOB	0.00349444	0.00124009
PSME1 PSME2 PSMB8 PSMB10 TAP2 HLA_DRB6 HLA_DMB HLA_DOA HLA_DOB	0.00357372	0.00102046
PSME2 TAPBP PSMB8 PSMB10 TAP1 HLA_DMA HLA_DMB	0.00354384	0.00114106
ERAP1 PSMB8 PSMB9 TAP1 B2M HLA_DOA HLA_DOB	0.0038991	7.07228e-05
PSMB10 TAP2 HLA_DRB6 B2M HLA_DMB HLA_DOA HLA_DOB	0.00352143	0.00123911
ERAP1 PSMB9 PSMB10 TAP1 TAP2 HLA_DMB HLA_DOA	0.00352847	0.00122156
PSME1 TAPBP PSMB9 B2M HLA_DMA HLA_DOB	0.00377336	0.000486725
PSME2 ERAP1 PSMB8 PSMB10 HLA_DRB5 B2M HLA_DOA	0.00353072	0.00122862
PSME1 ERAP1 TAPBP PSMB8 HLA_DRB5 B2M HLA_DMA HLA_DOA	0.00352764	0.00124009
ERAP1 PSMB8 PSMB9 PSMB10 TAP2 HLA_DRB6 B2M HLA_DMA HLA_DOB	0.0035347	0.00124009
PSME1 PSME2 TAPBP PSMB8 TAP1 TAP2 HLA_DRB5 HLA_DRB6 B2M HLA_DOB	0.0037142	0.00069474
PSME2 ERAP1 TAPBP PSMB9 PSMB10 HLA_DRB5 HLA_DRB6 B2M	0.00385659	0.000278076
PSME2 ERAP1 PSMB8 PSMB9 HLA_DRB6 HLA_DOA	0.0037116	0.000723874
PSME1 PSME2 ERAP1 TAPBP PSMB8 PSMB10 TAP1 TAP2 HLA_DMB HLA_DOB	0.00379913	0.000491857
ERAP1 PSMB9 PSMB10 TAP2 B2M HLA_DMA	0.00382413	0.000420736
PSME2 PSMB9 PSMB10 TAP2 HLA_DMA HLA_DOA	0.00375952	0.000625417
PSME1 PSME2 ERAP1 PSMB10 HLA_DRB6	0.00380526	0.000495088
PSME2 ERAP1 TAPBP PSMB8 PSMB10 HLA_DRB5 HLA_DRB6 HLA_DMA HLA_DOA HLA_DOB	0.00356396	0.00124009
PSME1 PSME2 ERAP1 TAPBP PSMB10 HLA_DRB5 HLA_DRB6 B2M HLA_DMA HLA_DMB HLA_DOA	0.00356495	0.00124009
PSME1 ERAP1 PSMB9 PSMB10 HLA_DRB6 B2M HLA_DOA	0.00373423	0.000723874
PSME1 ERAP1 TAPBP PSMB8 PSMB10 TAP1 TAP2 HLA_DRB5 HLA_DRB6 B2M HLA_DMB HLA_DOB	0.00356964	0.00122784
PSME1 PSME2 ERAP1 TAP2 HLA_DRB6 HLA_DMB HLA_DOB	0.00356589	0.00124009
PSMB9 TAP2 HLA_DRB6 B2M HLA_DMA HLA_DMB HLA_DOB	0.00380902	0.000517336
PSME1 PSME2 PSMB10 TAP1 TAP2 HLA_DRB5 HLA_DRB6 B2M	0.00357792	0.00122784
PSME2 ERAP1 TAP1 TAP2 B2M	0.00376283	0.000667814
PSME1 PSME2 ERAP1 PSMB8 TAP1 HLA_DRB6 B2M HLA_DMA HLA_DOA HLA_DOB	0.00358143	0.00124009
PSME1 PSME2 TAPBP HLA_DRB5 HLA_DRB6 HLA_DOA	0.0035817	0.00124009
PSME2 TAPBP PSMB8 PSMB10 TAP1 TAP2 HLA_DMA HLA_DMB HLA_DOA	0.00395097	0.000119456
ERAP1 TAP2 HLA_DRB5 HLA_DRB6 B2M HLA_DMB HLA_DOA HLA_DOB	0.00358594	0.00124009
PSME2 ERAP1 TAPBP PSMB8 TAP2 HLA_DRB6 B2M HLA_DMA HLA_DMB HLA_DOB	0.00359051	0.00123911
PSME2 TAPBP TAP2 HLA_DRB5 HLA_DRB6 HLA_DOB	0.00359447	0.00122862
PSME1 PSME2 ERAP1 TAPBP PSMB10 HLA_DRB6 B2M HLA_DMB HLA_DOA	0.00359149	0.00123911
PSMB8 TAP2 B2M HLA_DMA HLA_DOA HLA_DOB	0.00377336	0.000697815
PSME1 PSME2 ERAP1 TAPBP TAP2 HLA_DRB5 B2M HLA_DMA HLA_DMB HLA_DOA HLA_DOB	0.00360616	0.00121364
PSME1 ERAP1 TAPBP HLA_DRB6 HLA_DMB HLA_DOA HLA_DOB	0.0036	0.00123911
PSMB9 PSMB10 TAP2 B2M HLA_DMA HLA_DOA	0.00377336	0.000723874
ERAP1 TAPBP HLA_DRB5 HLA_DRB6 B2M HLA_DMB HLA_DOA	0.00361014	0.00122862
PSME1 PSME2 ERAP1 PSMB10 TAP2 HLA_DRB5 HLA_DRB6 B2M HLA_DOA HLA_DOB	0.0036394	0.0011616
PSME1 PSME2 ERAP1 TAP1 TAP2 HLA_DRB5 HLA_DRB6 B2M HLA_DMA HLA_DOA HLA_DOB	0.00363953	0.0011616
PSME1 ERAP1 PSMB8 HLA_DRB6 HLA_DOA	0.00385905	0.000495088
PSME2 ERAP1 PSMB9 PSMB10 HLA_DRB5 HLA_DMA HLA_DOA HLA_DOB	0.00369248	0.00101659
PSME1 PSME2 ERAP1 PSMB8 HLA_DRB5 HLA_DRB6 B2M HLA_DMB HLA_DOB	0.00362288	0.00124009
ERAP1 PSMB10 HLA_DRB6 B2M HLA_DOA	0.00379909	0.000723874
PSME2 ERAP1 TAPBP HLA_DRB6 B2M HLA_DMB HLA_DOA HLA_DOB	0.00363259	0.00123911
PSME2 ERAP1 PSMB9 PSMB10 TAP1 TAP2 B2M HLA_DMB HLA_DOB	0.00370685	0.00101659
ERAP1 PSMB10 TAP1 TAP2 B2M HLA_DMB HLA_DOA	0.0039033	0.000420736
ERAP1 TAPBP PSMB9 PSMB10 B2M	0.00383898	0.000625417
HLA_DRB5 B2M HLA_DMA HLA_DMB HLA_DOA	0.00380734	0.000727204
PSME1 ERAP1 TAPBP PSMB8 PSMB10 HLA_DRB5 HLA_DRB6 B2M HLA_DMB HLA_DOA	0.00364139	0.00124009
PSME1 PSME2 ERAP1 PSMB10 TAP2 HLA_DRB5 HLA_DRB6 B2M HLA_DOB	0.00367099	0.0011616
PSME1 PSME2 ERAP1 PSMB8 HLA_DRB5 HLA_DRB6 B2M HLA_DMB	0.00364568	0.00124009
PSME1 PSME2 TAPBP PSMB8 PSMB9 TAP2 HLA_DRB5 HLA_DRB6 B2M HLA_DOA HLA_DOB	0.0037142	0.00104804
PSME1 PSMB9 PSMB10 TAP1 TAP2 HLA_DRB6 B2M HLA_DOA	0.00365751	0.00122793
PSME1 PSME2 ERAP1 PSMB8 PSMB9 TAP1 TAP2 HLA_DRB5 HLA_DMA HLA_DMB HLA_DOA HLA_DOB	0.00366338	0.00121364
PSMB8 PSMB10 TAP1 HLA_DMA HLA_DMB	0.00395097	0.000349107
PSME2 ERAP1 HLA_DRB5 HLA_DRB6 B2M HLA_DMA HLA_DOA	0.00366357	0.00122862
PSMB8 HLA_DRB6 B2M HLA_DMA HLA_DOA HLA_DOB	0.00404537	7.07228e-05
PSMB9 TAP2 HLA_DRB6 HLA_DMA	0.00391323	0.000495088
PSME1 TAPBP PSMB8 TAP2 B2M HLA_DOA	0.00367746	0.00123333
PSME1 PSME2 ERAP1 TAPBP TAP2 HLA_DRB6 B2M HLA_DMA HLA_DOA HLA_DOB	0.00371054	0.00114106
PSME1 PSME2 TAPBP PSMB10 HLA_DRB6 B2M HLA_DMA HLA_DMB HLA_DOA HLA_DOB	0.00368292	0.00122869
PSME1 PSMB9 TAP1 TAP2 HLA_DRB6 B2M HLA_DMA HLA_DMB	0.00406513	7.07228e-05
PSME2 ERAP1 TAPBP PSMB10 TAP1 TAP2 HLA_DMB HLA_DOA HLA_DOB	0.00393619	0.000491857
TAPBP PSMB9 PSMB10 B2M HLA_DMB HLA_DOA	0.00385955	0.000734041
PSME1 ERAP1 TAPBP PSMB9 PSMB10 B2M HLA_DOB	0.00393994	0.000491857
PSME1 ERAP1 PSMB9 TAP1 HLA_DRB6 HLA_DMA	0.00398814	0.000349107
PSME2 ERAP1 TAPBP TAP1 B2M HLA_DOA	0.00378004	0.000989706
PSME2 ERAP1 TAPBP PSMB10 TAP1 B2M HLA_DOA	0.00378004	0.000989706
PSMB8 TAP2 B2M HLA_DMA HLA_DOA	0.00377336	0.00102046
PSME1 PSMB8 TAP2 HLA_DMA HLA_DMB HLA_DOA	0.00371922	0.00118854
PSME2 ERAP1 PSMB9 TAP1 HLA_DRB6 B2M HLA_DMA HLA_DMB HLA_DOA HLA_DOB	0.00408678	7.07228e-05
PSME1 PSME2 ERAP1 PSMB10 TAP2 HLA_DRB6 B2M HLA_DMA	0.00370418	0.00123911
ERAP1 PSMB8 PSMB10 HLA_DRB6 B2M HLA_DMA HLA_DOB	0.0039523	0.000495088
PSME2 ERAP1 TAPBP PSMB8 PSMB10 HLA_DRB6 HLA_DMA HLA_DMB HLA_DOB	0.00371204	0.00124009
PSME1 PSME2 PSMB10 TAP2 HLA_DRB5 HLA_DRB6 B2M HLA_DMA HLA_DOB	0.00372083	0.00121364
PSME1 PSME2 ERAP1 TAPBP PSMB10 TAP1 B2M HLA_DOB	0.00393452	0.000591625
PSME2 ERAP1 TAPBP TAP1 TAP2 HLA_DRB6 HLA_DMB HLA_DOA	0.00372393	0.00123911
PSME1 PSME2 PSMB10 TAP2 HLA_DRB5 HLA_DOA	0.00372784	0.00122862
PSME1 PSME2 PSMB10 TAP2 HLA_DRB5 HLA_DMA HLA_DMB HLA_DOA HLA_DOB	0.00373633	0.00121364
PSMB10 TAP1 HLA_DMB HLA_DOA	0.00396277	0.000558436
PSME1 TAP1 TAP2 HLA_DRB5 HLA_DRB6 B2M HLA_DOA HLA_DOB	0.00384352	0.000925435
PSME1 PSME2 TAPBP PSMB9 PSMB10 HLA_DRB6 B2M HLA_DOB	0.00381235	0.00102774
PSME1 PSME2 ERAP1 TAP2 HLA_DRB6 HLA_DMB HLA_DOA HLA_DOB	0.00374552	0.00123911
PSME2 PSMB9 PSMB10 B2M HLA_DMA HLA_DOA HLA_DOB	0.00397545	0.000558436
PSME2 PSMB8 TAP1 TAP2 B2M HLA_DMA HLA_DOA HLA_DOB	0.00392512	0.00071544
ERAP1 PSMB10 HLA_DRB6 B2M HLA_DMA HLA_DOA HLA_DOB	0.0037559	0.00123911
PSME1 PSME2 PSMB10 HLA_DRB5 HLA_DRB6 B2M HLA_DMA HLA_DOA HLA_DOB	0.00375586	0.00124009
PSME1 PSME2 ERAP1 PSMB9 PSMB10 TAP1 TAP2 HLA_DRB5 B2M HLA_DMB HLA_DOA HLA_DOB	0.00385257	0.000950534
PSME1 PSME2 ERAP1 PSMB9 TAP1 TAP2 HLA_DRB5 B2M HLA_DMA HLA_DOA HLA_DOB	0.00385345	0.000948795
TAPBP TAP1 TAP2 HLA_DRB6 B2M HLA_DMA HLA_DOA HLA_DOB	0.00375815	0.00124009
PSME1 PSMB8 PSMB9 TAP2 B2M HLA_DMB HLA_DOB	0.00405142	0.000349107
PSME1 PSME2 ERAP1 TAPBP TAP2 HLA_DRB5 HLA_DRB6 B2M	0.00376216	0.00124009
PSME1 PSME2 ERAP1 TAP2 HLA_DRB5 HLA_DRB6 B2M HLA_DMA HLA_DMB HLA_DOA HLA_DOB	0.00376415	0.00124009
PSME1 ERAP1 TAPBP PSMB8 PSMB10 HLA_DRB5 B2M HLA_DOB	0.00407959	0.000278076
PSME2 ERAP1 TAPBP PSMB10 TAP2 HLA_DRB5 HLA_DMA HLA_DOA HLA_DOB	0.00379541	0.0011616
PSME1 PSME2 TAPBP PSMB8 PSMB9 PSMB10 TAP2 B2M HLA_DMB HLA_DOB	0.0037965	0.00116641
PSME1 PSME2 TAPBP TAP1 HLA_DRB5 HLA_DRB6 B2M HLA_DOA HLA_DOB	0.0038217	0.00109038
PSMB10 TAP2 HLA_DRB6 HLA_DMA HLA_DOB	0.00377293	0.00124009
PSME1 ERAP1 PSMB9 PSMB10 TAP1 B2M HLA_DOA HLA_DOB	0.00393452	0.000765158
PSME2 ERAP1 B2M HLA_DMB HLA_DOA HLA_DOB	0.00378177	0.00123911
PSME1 PSME2 TAPBP PSMB10 TAP2 B2M HLA_DMA	0.00396613	0.000693871
PSME2 ERAP1 TAPBP PSMB8 PSMB10 HLA_DRB5 HLA_DMB HLA_DOA HLA_DOB	0.00379541	0.00122862
PSME2 PSMB8 HLA_DRB5 B2M HLA_DMA HLA_DOB	0.00379541	0.00124009
PSME2 ERAP1 TAPBP TAP1 HLA_DRB5 HLA_DRB6 B2M HLA_DMB HLA_DOA HLA_DOB	0.00379541	0.00124009
PSME1 PSME2 ERAP1 TAPBP TAP1 HLA_DRB5 HLA_DRB6 B2M HLA_DMB HLA_DOA HLA_DOB	0.00379541	0.00124009
PSME2 ERAP1 HLA_DRB6 B2M HLA_DMA HLA_DOB	0.00400316	0.000625417
PSME1 PSME2 TAPBP PSMB8 PSMB10 TAP2 HLA_DRB5 HLA_DRB6 B2M HLA_DOA HLA_DOB	0.00380586	0.00122784
PSME1 PSMB8 PSMB9 TAP1 TAP2 B2M HLA_DMA HLA_DOA HLA_DOB	0.0038991	0.000954322
TAPBP PSMB9 TAP2 HLA_DRB5 HLA_DRB6 B2M	0.00380791	0.00124009
PSME2 TAPBP PSMB10 TAP2 HLA_DRB5 HLA_DMB	0.00381242	0.00122862
PSME1 PSME2 ERAP1 PSMB8 PSMB10 TAP2 HLA_DRB5 HLA_DRB6 B2M	0.00383302	0.00116641
PSME1 PSME2 ERAP1 TAPBP PSMB9 PSMB10 TAP2 HLA_DRB5 B2M HLA_DMB HLA_DOB	0.00383567	0.00116641
ERAP1 TAPBP PSMB8 TAP2 HLA_DMB HLA_DOA HLA_DOB	0.00381681	0.00123911
PSME2 ERAP1 TAPBP PSMB8 PSMB10 TAP2 HLA_DRB5 HLA_DRB6 B2M HLA_DMA HLA_DOB	0.00382075	0.00122784
ERAP1 TAPBP PSMB8 PSMB10 TAP2 HLA_DRB5 HLA_DRB6 B2M HLA_DMA HLA_DOB	0.00382075	0.00124009
PSME1 PSME2 PSMB8 PSMB9 PSMB10 HLA_DRB6 B2M	0.004205	7.28678e-05
PSME1 TAPBP PSMB9 HLA_DRB6 B2M HLA_DMB HLA_DOA HLA_DOB	0.00382286	0.00123911
PSME2 ERAP1 TAPBP PSMB9 PSMB10 TAP1 TAP2 B2M HLA_DMB HLA_DOA HLA_DOB	0.00389765	0.00101659
TAPBP PSMB10 TAP1 HLA_DRB6 B2M HLA_DMB HLA_DOB	0.004062	0.000517336
PSME1 PSME2 ERAP1 PSMB9 TAP1 TAP2 HLA_DRB5 B2M HLA_DMA HLA_DOB	0.00385257	0.00116641
PSME1 PSME2 ERAP1 PSMB9 PSMB10 TAP1 TAP2 HLA_DRB5 B2M HLA_DMA HLA_DOA HLA_DOB	0.00385257	0.00116641
PSME1 PSMB8 HLA_DMA HLA_DMB HLA_DOA	0.00400511	0.000703873
PSME1 PSME2 ERAP1 TAP1 HLA_DRB5 B2M HLA_DOA	0.0041461	0.000278076
PSME1 PSME2 ERAP1 PSMB8 TAP2 HLA_DRB5 HLA_DRB6 HLA_DMA HLA_DMB HLA_DOA	0.00383686	0.00124009
PSME1 ERAP1 TAPBP PSMB10 HLA_DRB5 HLA_DRB6 B2M HLA_DMA HLA_DMB HLA_DOA	0.00383748	0.00124009
PSME1 PSME2 ERAP1 TAPBP PSMB10 TAP2 HLA_DRB5 HLA_DRB6 B2M HLA_DMB HLA_DOA HLA_DOB	0.0038637	0.0011616
PSME2 ERAP1 TAPBP PSMB10 HLA_DRB5 HLA_DRB6 HLA_DMB	0.00400482	0.000736177
PSME2 TAP2 HLA_DRB5 B2M HLA_DMB	0.00384348	0.00124009
PSME1 PSME2 ERAP1 PSMB9 TAP1 TAP2 HLA_DRB5 B2M HLA_DMB HLA_DOA HLA_DOB	0.00385257	0.00121364
ERAP1 PSMB10 TAP1 TAP2 B2M HLA_DMB	0.00385307	0.00122156
PSME1 ERAP1 TAPBP PSMB8 HLA_DRB5 B2M HLA_DMA	0.00384713	0.00124009
PSME1 TAPBP TAP2 B2M HLA_DMA HLA_DOA HLA_DOB	0.0039208	0.00102046
TAPBP PSMB8 PSMB10 TAP2 B2M HLA_DMB HLA_DOA HLA_DOB	0.00421681	0.000119456
PSME2 ERAP1 TAPBP PSMB8 PSMB9 TAP2 HLA_DMB HLA_DOA HLA_DOB	0.00422156	0.000119456
PSME2 ERAP1 PSMB8 PSMB10 TAP1 B2M HLA_DOA HLA_DOB	0.00392512	0.00102578
PSME1 PSME2 ERAP1 PSMB9 PSMB10 TAP2 HLA_DRB5 HLA_DOA HLA_DOB	0.00388517	0.0011616
ERAP1 TAPBP PSMB9 B2M HLA_DOA	0.00408678	0.000558436
PSME2 ERAP1 TAPBP PSMB8 HLA_DRB5 B2M HLA_DMB	0.00386955	0.00124009
ERAP1 PSMB10 TAP1 HLA_DRB6 B2M HLA_DMB	0.00387366	0.00123911
PSME1 PSME2 TAPBP PSMB9 TAP2 HLA_DRB6 HLA_DOB	0.00389367	0.00122784
ERAP1 TAPBP PSMB8 TAP1 HLA_DMB HLA_DOA HLA_DOB	0.00396344	0.00102046
PSME1 ERAP1 PSMB10 TAP2 HLA_DRB6 B2M	0.00417711	0.000370682
PSME1 PSME2 ERAP1 PSMB8 HLA_DRB6 B2M HLA_DMB HLA_DOA HLA_DOB	0.00428305	7.07228e-05
PSME1 ERAP1 TAPBP PSMB10 TAP2	0.00390233	0.00123789
PSME1 ERAP1 TAPBP PSMB10 TAP2 HLA_DOA	0.00390233	0.00123789
PSME2 ERAP1 TAPBP PSMB8 HLA_DMB HLA_DOB	0.00397894	0.0010243
PSME2 ERAP1 PSMB9 TAP2 B2M HLA_DOA HLA_DOB	0.00393529	0.0011852
PSME2 TAPBP TAP1 HLA_DOB	0.00398951	0.0010243
PSME2 ERAP1 PSMB10 TAP1 HLA_DRB5 HLA_DRB6 HLA_DOA HLA_DOB	0.00394509	0.0011616
PSME2 TAPBP PSMB8 TAP1 TAP2 HLA_DMB HLA_DOA	0.00430803	7.07228e-05
PSME1 PSME2 ERAP1 PSMB8 TAP1 HLA_DRB6 HLA_DMB HLA_DOA	0.00430803	7.07228e-05
PSME1 ERAP1 PSMB8 PSMB10 TAP1 TAP2 HLA_DRB5 HLA_DRB6 B2M HLA_DMB HLA_DOB	0.00392922	0.00122784
PSME1 PSME2 ERAP1 PSMB10 TAP1 B2M HLA_DMB HLA_DOA	0.00419469	0.000420736
PSME2 ERAP1 TAPBP PSMB10 TAP1 TAP2 HLA_DMB HLA_DOB	0.00393619	0.00122784
PSME2 ERAP1 HLA_DRB5 HLA_DMB HLA_DOA HLA_DOB	0.00394138	0.00121364
PSME2 TAPBP PSMB8 PSMB10 TAP1 TAP2 HLA_DMA HLA_DMB	0.00395097	0.00118448
ERAP1 TAPBP PSMB10 B2M HLA_DMB HLA_DOB	0.0042032	0.000420736
PSME2 ERAP1 HLA_DRB5 HLA_DMB HLA_DOB	0.00394138	0.00124009
PSMB9 HLA_DRB6 HLA_DOB	0.00418859	0.000495088
ERAP1 PSMB8 PSMB10 TAP1 HLA_DMB HLA_DOA HLA_DOB	0.00419255	0.000486725
PSME2 PSMB9 PSMB10 TAP2 HLA_DRB5 HLA_DRB6 B2M	0.00413164	0.000672762
PSME1 PSMB8 TAP1 HLA_DMA HLA_DMB HLA_DOA HLA_DOB	0.00395097	0.00123911
PSME1 TAPBP PSMB9 B2M HLA_DOA HLA_DOB	0.00402291	0.00102046
PSME2 ERAP1 TAP2 B2M HLA_DOA	0.00402493	0.00102046
PSME2 ERAP1 PSMB9 HLA_DMA HLA_DMB HLA_DOA HLA_DOB	0.00403358	0.00102046
PSME2 ERAP1 TAPBP HLA_DMA HLA_DMB HLA_DOB	0.00396336	0.00123911
PSME2 PSMB9 PSMB10 B2M HLA_DMA HLA_DOB	0.00397545	0.00124009
TAPBP PSMB10 TAP1 TAP2 HLA_DMA	0.00397974	0.00122793
PSME2 ERAP1 TAPBP PSMB9 PSMB10 TAP1 HLA_DRB5 B2M HLA_DOB	0.00429702	0.000278076
PSME2 ERAP1 TAPBP PSMB10 HLA_DRB6 HLA_DMA	0.00398842	0.00123789
PSME1 PSME2 ERAP1 TAPBP PSMB8 TAP2 HLA_DRB5 HLA_DRB6 B2M HLA_DOA	0.00402493	0.0011616
PSME2 ERAP1 HLA_DRB6 B2M HLA_DMA HLA_DOA HLA_DOB	0.0040004	0.00123911
PSME1 PSMB8 HLA_DMA HLA_DMB	0.00400511	0.00123911
ERAP1 TAPBP PSMB9 TAP1 TAP2 HLA_DRB6 B2M HLA_DMB HLA_DOA HLA_DOB	0.00439017	7.07228e-05
PSME1 ERAP1 PSMB9 TAP1 HLA_DRB6 HLA_DMA HLA_DOB	0.00408174	0.0010243
ERAP1 TAPBP B2M	0.00421486	0.000644854
PSME1 PSME2 ERAP1 TAPBP PSMB8 PSMB10 TAP2 HLA_DRB5 HLA_DRB6	0.00402493	0.00122862
PSME2 TAPBP TAP1 HLA_DRB5 HLA_DMA HLA_DOB	0.00402316	0.00124009
PSME2 ERAP1 TAPBP PSMB10 HLA_DRB5 HLA_DMB HLA_DOA	0.00402493	0.00123898
PSME2 ERAP1 TAPBP PSMB10 HLA_DRB5 HLA_DMB	0.00402493	0.00124009
PSME2 ERAP1 PSMB8 TAP2 HLA_DRB5 B2M	0.00402493	0.00124009
PSME2 ERAP1 TAPBP PSMB10 HLA_DRB5 B2M	0.00402957	0.00124009
PSME1 ERAP1 PSMB8 HLA_DRB6 B2M HLA_DMB HLA_DOB	0.00428305	0.000495088
PSME2 ERAP1 TAPBP PSMB10 HLA_DRB6 B2M HLA_DMA HLA_DMB HLA_DOA HLA_DOB	0.00404227	0.00123911
PSME2 TAPBP PSMB9 PSMB10 TAP1 TAP2 HLA_DRB6 B2M HLA_DMA HLA_DOB	0.00405466	0.00122784
PSME1 PSMB10 TAP1 HLA_DRB5 B2M HLA_DOA	0.00405535	0.00124009
PSMB8 PSMB9 TAP1 HLA_DRB6 B2M HLA_DMB HLA_DOA HLA_DOB	0.00444696	7.07228e-05
PSME1 ERAP1 PSMB8 TAP1 HLA_DMB	0.00430803	0.000495088
PSME1 ERAP1 PSMB8 HLA_DRB5 HLA_DRB6 HLA_DMA HLA_DMB HLA_DOB	0.00407448	0.00122862
ERAP1 TAPBP PSMB8 TAP2 B2M HLA_DMB HLA_DOA	0.00434414	0.000420736
ERAP1 TAPBP PSMB8 TAP1 TAP2 HLA_DMA	0.00411488	0.00114106
PSME2 ERAP1 PSMB10 TAP1 HLA_DOA	0.00427298	0.000667814
PSME2 ERAP1 PSMB10 HLA_DRB5 HLA_DRB6 B2M HLA_DMA HLA_DOB	0.00408708	0.00124009
PSME1 TAPBP PSMB8 PSMB9 TAP1 TAP2 B2M HLA_DMA HLA_DMB HLA_DOA HLA_DOB	0.00445229	0.000142465
PSME1 PSME2 PSMB8 HLA_DRB5 B2M	0.00409611	0.00124009
PSME2 PSMB10 TAP1 TAP2 HLA_DRB5 B2M HLA_DMA HLA_DOB	0.00412827	0.00116641
PSME1 PSMB9 TAP2 HLA_DMA HLA_DMB HLA_DOB	0.00447563	0.000119456
PSME1 ERAP1 PSMB8 PSMB10 TAP1 TAP2 HLA_DRB6 B2M HLA_DMA	0.00434764	0.000517336
PSME2 ERAP1 TAP2 HLA_DMA HLA_DMB HLA_DOB	0.00420258	0.00102046
PSMB8 PSMB10 TAP1 TAP2 HLA_DMB HLA_DOA HLA_DOB	0.00430803	0.000700069
ERAP1 TAPBP PSMB10 B2M HLA_DMB HLA_DOA HLA_DOB	0.0042032	0.00102046
PSME1 PSME2 ERAP1 PSMB10 TAP1 TAP2 HLA_DRB5 B2M HLA_DMB HLA_DOB	0.00416609	0.00116641
PSME2 ERAP1 PSMB8 PSMB10 TAP2 HLA_DRB5 HLA_DMB	0.00414242	0.00124009
ERAP1 TAPBP PSMB9 PSMB10 HLA_DRB6 B2M HLA_DOA	0.00431244	0.000723874
PSME2 ERAP1 TAPBP PSMB10 TAP1 B2M HLA_DOB	0.00435721	0.000591625
PSME2 ERAP1 PSMB10 TAP1 TAP2 HLA_DRB6 B2M HLA_DMA HLA_DOB	0.00414956	0.00122784
PSME2 ERAP1 PSMB8 PSMB9 HLA_DMA HLA_DMB HLA_DOA HLA_DOB	0.00422156	0.00102046
PSMB10 TAP1 B2M HLA_DMA HLA_DOB	0.00435322	0.000625417
PSME1 PSME2 ERAP1 PSMB9 TAP1 TAP2 HLA_DRB5 B2M HLA_DOA HLA_DOB	0.00435971	0.000630883
PSME2 ERAP1 TAPBP TAP1 TAP2 B2M	0.00435721	0.000667814
PSME1 PSME2 ERAP1 HLA_DRB6	0.00441802	0.000495088
TAP1 TAP2 HLA_DRB5 HLA_DOA HLA_DOB	0.00427234	0.000948795
TAPBP PSMB8 TAP2 B2M HLA_DMA HLA_DOA HLA_DOB	0.00439538	0.000574407
PSME1 PSME2 ERAP1 TAP1 TAP2 HLA_DMB HLA_DOA	0.00418406	0.00123911
PSME1 PSME2 PSMB10 TAP1 HLA_DRB6 HLA_DOB	0.00424981	0.00104366
TAPBP PSMB10 TAP1 TAP2 B2M HLA_DMA HLA_DMB HLA_DOA	0.00420456	0.00118341
PSME2 ERAP1 TAPBP TAP1 TAP2 HLA_DMB HLA_DOB	0.00443573	0.000491857
PSME2 ERAP1 TAPBP TAP1 TAP2 HLA_DMB HLA_DOA HLA_DOB	0.00443573	0.000491857
ERAP1 PSMB9 PSMB10 TAP1 TAP2 HLA_DRB6 B2M HLA_DOA	0.00457929	7.07228e-05
PSME2 ERAP1 TAPBP PSMB10 TAP1 HLA_DOA	0.00427298	0.00101167
ERAP1 PSMB9 PSMB10 TAP1 TAP2 B2M HLA_DMA	0.00456088	0.000142465
PSME2 PSMB8 TAP2 B2M HLA_DMA	0.00427707	0.00102046
PSME2 ERAP1 TAPBP TAP2 HLA_DRB6 B2M HLA_DOB	0.00445073	0.000495088
PSME1 B2M HLA_DMA HLA_DMB HLA_DOB	0.00421228	0.00123911
PSME2 ERAP1 TAPBP PSMB8 PSMB10 TAP2 HLA_DRB5 HLA_DRB6 B2M HLA_DMB HLA_DOA	0.00424142	0.0011616
PSME2 TAPBP PSMB8 TAP2 B2M HLA_DMB HLA_DOB	0.00442646	0.000606986
PSME1 PSME2 PSMB9 PSMB10 HLA_DRB6 HLA_DOA HLA_DOB	0.00429199	0.00102046
PSME2 ERAP1 TAP2 HLA_DRB6 B2M HLA_DOB	0.00446993	0.000495088
PSME1 ERAP1 TAPBP TAP1 B2M HLA_DOA	0.00430931	0.000989706
PSME1 PSME2 TAPBP PSMB9 TAP2 HLA_DRB5 HLA_DRB6 B2M HLA_DMB HLA_DOA	0.00423148	0.00122862
PSME1 TAPBP PSMB8 PSMB10 TAP2 B2M HLA_DMA HLA_DOA HLA_DOB	0.00459974	0.000119456
PSME2 ERAP1 TAPBP TAP1 HLA_DRB5 B2M HLA_DMA HLA_DOA HLA_DOB	0.00433674	0.000948795
PSME1 PSME2 ERAP1 TAPBP PSMB8 PSMB9 PSMB10 TAP2 B2M HLA_DMA HLA_DOA	0.00452638	0.00037548
PSME1 TAP1 HLA_DRB6 B2M	0.00449184	0.000495088
PSME1 ERAP1 TAPBP PSMB10 TAP2 B2M HLA_DMB HLA_DOB	0.00425229	0.00123333
ERAP1 TAPBP PSMB10 TAP1 TAP2 B2M HLA_DMA HLA_DMB HLA_DOB	0.00425093	0.00124009
PSME1 PSMB8 PSMB9 TAP1 TAP2 B2M HLA_DMB HLA_DOA	0.00436702	0.000887304
ERAP1 TAP2 HLA_DRB6 HLA_DMB	0.00425268	0.00123789
PSME2 ERAP1 PSMB8 PSMB10 B2M HLA_DMB HLA_DOB	0.00454498	0.000349107
ERAP1 PSMB8 PSMB10 TAP1 TAP2 HLA_DMB HLA_DOA	0.00425876	0.00122793
PSME1 TAPBP PSMB10 TAP2 HLA_DRB6 HLA_DMA HLA_DOA HLA_DOB	0.00433011	0.00102046
PSME1 PSME2 HLA_DMA HLA_DMB	0.00445358	0.000650493
PSME2 ERAP1 PSMB9 HLA_DRB6 B2M HLA_DOA HLA_DOB	0.00446804	0.000625417
ERAP1 PSMB8 B2M HLA_DOA HLA_DOB	0.00465026	7.07228e-05
PSME2 PSMB8 PSMB9 PSMB10 TAP1 HLA_DRB6 B2M HLA_DMB	0.00465309	7.07228e-05
ERAP1 TAPBP PSMB8 PSMB9 PSMB10 TAP2 B2M HLA_DMA HLA_DOA	0.00463715	0.000119456
PSME1 PSME2 ERAP1 HLA_DRB5 B2M HLA_DOA	0.00427055	0.00124009
PSME1 ERAP1 PSMB10 HLA_DRB5 B2M HLA_DOA HLA_DOB	0.00427055	0.00124009
PSME1 PSME2 TAPBP PSMB10 TAP1 TAP2 HLA_DMA HLA_DOB	0.00451632	0.000491857
PSME1 PSME2 ERAP1 TAPBP PSMB10 TAP2 HLA_DRB5 HLA_DRB6 HLA_DOB	0.00427517	0.00122862
PSME1 ERAP1 PSMB9 B2M HLA_DMA HLA_DMB HLA_DOA HLA_DOB	0.00452041	0.000486725
PSME1 PSME2 ERAP1 TAP2 HLA_DRB5 HLA_DMA HLA_DMB HLA_DOA	0.00429318	0.00121364
PSME1 PSME2 TAPBP PSMB8 PSMB9 HLA_DRB6 B2M HLA_DOB	0.00428452	0.00124009
PSME2 ERAP1 TAP1 HLA_DRB5 HLA_DMA HLA_DMB HLA_DOB	0.00428617	0.00124009
PSME1 PSME2 ERAP1 PSMB10 HLA_DRB5 B2M HLA_DMB HLA_DOA	0.00429033	0.00124009
ERAP1 TAPBP PSMB10 HLA_DRB5 HLA_DMB HLA_DOA	0.00445565	0.000736177
PSME2 ERAP1 TAP2 B2M HLA_DMA HLA_DMB HLA_DOB	0.00454109	0.000496943
PSME2 ERAP1 PSMB8 PSMB10 B2M HLA_DMB HLA_DOA HLA_DOB	0.00454498	0.000486725
PSME1 TAP2 HLA_DRB6 HLA_DMB HLA_DOA HLA_DOB	0.00429874	0.00123911
PSME1 PSME2 ERAP1 TAPBP PSMB10 TAP1 TAP2 B2M HLA_DOB	0.00454444	0.000491857
PSME1 PSME2 ERAP1 TAP2 B2M HLA_DMA HLA_DOB	0.00437563	0.00102046
TAPBP PSMB8 PSMB10 TAP1 TAP2 HLA_DMB HLA_DOA	0.00430803	0.00122793
PSME1 PSMB10 TAP1 HLA_DRB6 B2M HLA_DMB HLA_DOA	0.00469373	7.07228e-05
PSME1 TAPBP PSMB8 PSMB10 TAP2 B2M HLA_DMA HLA_DOB	0.00459974	0.00037548
ERAP1 TAPBP PSMB10 TAP2 HLA_DMA HLA_DMB HLA_DOA HLA_DOB	0.00439128	0.00102046
PSME1 PSME2 ERAP1 TAPBP TAP1 HLA_DRB6 B2M HLA_DMA	0.00439176	0.00102046
PSME1 PSME2 ERAP1 TAPBP HLA_DMA HLA_DMB	0.00459764	0.000403162
TAPBP PSMB9 B2M HLA_DMA	0.00439815	0.00102046
PSME2 TAPBP B2M HLA_DMB	0.00439815	0.00102046
PSME2 ERAP1 TAPBP TAP2 HLA_DRB6 B2M HLA_DOA	0.00432863	0.00123911
PSME1 TAPBP PSMB8 PSMB10 TAP2 B2M HLA_DMB HLA_DOA	0.00461319	0.00037548
PSME2 TAPBP PSMB8 PSMB10 TAP1 TAP2 HLA_DRB6 HLA_DMA HLA_DOA	0.00433709	0.00122793
PSME2 TAPBP PSMB10 TAP2 HLA_DRB6 HLA_DMB HLA_DOA	0.00433417	0.00123789
PSME2 ERAP1 PSMB8 TAP1 HLA_DMB	0.00440622	0.00102046
PSME1 PSME2 PSMB8 PSMB10 TAP1 HLA_DRB6 HLA_DMB HLA_DOA	0.00441082	0.00102046
PSME1 ERAP1 TAPBP PSMB8 PSMB10 TAP1 TAP2 HLA_DRB6 B2M HLA_DMA	0.00434764	0.00122793
PSME1 PSME2 ERAP1 PSMB10 TAP2 HLA_DRB5 HLA_DRB6 HLA_DMB HLA_DOA HLA_DOB	0.00434732	0.00124009
PSME2 ERAP1 TAPBP TAP2 HLA_DMA HLA_DOA HLA_DOB	0.00441985	0.00102046
PSME1 PSMB10 TAP1 B2M HLA_DMB HLA_DOB	0.00459846	0.000486725
PSME1 PSMB10 TAP1 B2M HLA_DMB HLA_DOA HLA_DOB	0.00459846	0.000486725
PSME2 ERAP1 TAPBP PSMB8 PSMB9 PSMB10 TAP2 B2M	0.00463715	0.00037548
PSME2 TAPBP PSMB9 PSMB10 TAP1 HLA_DRB5 HLA_DRB6 HLA_DOA	0.00435929	0.00122862
PSME1 ERAP1 TAPBP PSMB8 TAP2 HLA_DRB5 HLA_DRB6 HLA_DMB HLA_DOA HLA_DOB	0.00435734	0.00124009
PSME1 ERAP1 TAPBP PSMB8 TAP2 HLA_DRB5 HLA_DRB6 B2M HLA_DMB HLA_DOA HLA_DOB	0.00435734	0.00124009
PSME1 PSME2 ERAP1 PSMB9 TAP1 B2M HLA_DMB HLA_DOB	0.0043682	0.0012217
PSMB9 TAP2 HLA_DRB6 B2M HLA_DMA HLA_DMB HLA_DOA	0.00437073	0.00122869
ERAP1 TAPBP PSMB8 PSMB10 TAP2 HLA_DRB6 B2M HLA_DMA HLA_DOA HLA_DOB	0.00475302	7.07228e-05
ERAP1 TAPBP PSMB8 PSMB10 TAP2 HLA_DRB6 B2M HLA_DMA HLA_DOB	0.00475302	7.70912e-05
PSME2 ERAP1 PSMB8 PSMB10 TAP1 HLA_DMA HLA_DMB HLA_DOA	0.00444481	0.00102046
PSME2 TAPBP PSMB8 PSMB9 TAP2 HLA_DRB5 B2M HLA_DMA	0.0043988	0.00116641
PSME2 ERAP1 PSMB10 TAP2 HLA_DRB6 B2M HLA_DMA HLA_DOA HLA_DOB	0.00444743	0.00102046
PSME2 TAPBP PSMB8 TAP2 B2M HLA_DMB HLA_DOA HLA_DOB	0.00459535	0.000574407
PSME1 ERAP1 PSMB10 TAP1 B2M HLA_DMA HLA_DOA HLA_DOB	0.00463182	0.000486725
PSME1 PSME2 ERAP1 TAPBP PSMB8 PSMB10 HLA_DRB6 HLA_DMA HLA_DMB HLA_DOA HLA_DOB	0.00445941	0.00102046
PSME2 ERAP1 PSMB8 TAP2 B2M HLA_DMA HLA_DMB HLA_DOA HLA_DOB	0.00467477	0.000420736
PSME2 TAPBP PSMB9 HLA_DMA	0.0046823	0.000403162
PSME1 PSME2 ERAP1 TAPBP PSMB8 PSMB10 TAP2 HLA_DRB6 HLA_DMA HLA_DOA HLA_DOB	0.00479524	7.07228e-05
PSME1 ERAP1 TAPBP PSMB8 PSMB9 PSMB10 HLA_DRB6 B2M HLA_DMA	0.00470493	0.000349107
PSME2 TAPBP PSMB10 TAP2 HLA_DRB5 HLA_DMB HLA_DOA	0.00441789	0.00122862
PSME1 PSME2 ERAP1 HLA_DRB6 HLA_DOA	0.00441802	0.00123789
PSME1 PSME2 PSMB9 TAP2 HLA_DRB5 HLA_DRB6 HLA_DMA HLA_DMB HLA_DOA	0.00441766	0.00124009
PSME1 ERAP1 PSMB8 PSMB10 TAP1 TAP2 HLA_DRB6 HLA_DMA HLA_DOA	0.00442875	0.00122793
PSME1 ERAP1 PSMB8 PSMB10 HLA_DRB6 B2M HLA_DMB HLA_DOB	0.00463299	0.000606986
PSME1 PSME2 TAPBP PSMB8 PSMB9 HLA_DRB6 B2M HLA_DOA HLA_DOB	0.00443211	0.00124009
PSME1 PSME2 ERAP1 TAPBP PSMB8 PSMB9 TAP1 HLA_DRB5 HLA_DMA HLA_DMB HLA_DOA HLA_DOB	0.00444127	0.00121364
PSME2 TAPBP PSMB9 PSMB10 TAP1 TAP2 HLA_DRB6 HLA_DMB HLA_DOA HLA_DOB	0.00445114	0.00118448
PSME1 PSME2 PSMB8 PSMB9 PSMB10 TAP2 B2M HLA_DMA HLA_DOA HLA_DOB	0.00480371	0.000119456
PSME1 PSME2 HLA_DRB5 B2M HLA_DMA	0.00443758	0.00124009
PSME1 PSME2 HLA_DRB5 B2M HLA_DMA HLA_DOA	0.00443758	0.00124009
PSME1 PSME2 TAPBP TAP2 HLA_DRB5 HLA_DMA HLA_DOB	0.00443819	0.00124009
PSME1 PSME2 ERAP1 PSMB9 TAP2 HLA_DRB6 B2M HLA_DMB HLA_DOB	0.00482479	7.07228e-05
PSMB10 TAP2 HLA_DRB5 HLA_DOA HLA_DOB	0.00444783	0.00124009
PSME2 TAPBP TAP2 HLA_DMB HLA_DOB	0.00469327	0.000491857
PSMB8 PSMB10 TAP2 HLA_DMA HLA_DMB	0.00445062	0.00123789
PSME2 ERAP1 PSMB9 TAP1 HLA_DRB5 HLA_DRB6 B2M HLA_DMA HLA_DOB	0.00445853	0.00122784
ERAP1 TAPBP PSMB8 PSMB9 TAP2 HLA_DRB6 B2M HLA_DMA	0.00483764	7.70912e-05
PSME2 ERAP1 TAPBP PSMB8 TAP2 B2M HLA_DMA HLA_DMB HLA_DOA HLA_DOB	0.00467477	0.000574407
PSME1 TAPBP PSMB10 TAP2 HLA_DRB6 B2M HLA_DMA	0.00483885	7.70912e-05
PSME1 ERAP1 PSMB10 HLA_DRB5 B2M	0.00446044	0.00124009
PSME1 ERAP1 TAPBP PSMB8 HLA_DMA	0.00466364	0.000625417
PSME1 PSME2 ERAP1 PSMB10 TAP1 B2M HLA_DMB HLA_DOB	0.00454444	0.00102774
TAPBP PSMB8 TAP1 TAP2 B2M HLA_DMB HLA_DOB	0.00448316	0.00122568
TAPBP PSMB8 HLA_DRB6 B2M HLA_DMA HLA_DOA HLA_DOB	0.00486969	7.07228e-05
PSME2 ERAP1 PSMB9 PSMB10 TAP1 HLA_DMB HLA_DOA HLA_DOB	0.00455912	0.00102046
PSME2 TAPBP PSMB10 TAP2 B2M	0.004721	0.000528391
PSME2 ERAP1 TAPBP PSMB9 TAP1 HLA_DRB6 B2M HLA_DMA HLA_DMB	0.00487812	7.07228e-05
PSME1 PSME2 ERAP1 TAPBP PSMB8 TAP2 B2M HLA_DMA HLA_DMB HLA_DOA HLA_DOB	0.00467477	0.000693871
PSME2 ERAP1 PSMB9 TAP1 TAP2 HLA_DRB6 HLA_DMA	0.00452852	0.00114106
PSME1 ERAP1 TAPBP PSMB8 PSMB10 TAP2 B2M HLA_DMA	0.00452638	0.00115211
PSME2 PSMB10 TAP1 B2M HLA_DMB HLA_DOB	0.00456948	0.0010243
PSME1 TAPBP PSMB10 TAP1 B2M HLA_DMB HLA_DOB	0.00456948	0.0010243
PSME1 PSME2 ERAP1 PSMB10 HLA_DRB5 HLA_DRB6 HLA_DMB HLA_DOA HLA_DOB	0.00450051	0.00124009
PSME1 PSME2 ERAP1 TAPBP PSMB9 PSMB10 TAP2 HLA_DRB5 HLA_DOB	0.00452605	0.00116641
PSME1 PSME2 ERAP1 TAPBP PSMB10 HLA_DMA	0.00470648	0.000625417
PSME2 ERAP1 TAPBP PSMB8 PSMB9 TAP1 TAP2 HLA_DRB5 HLA_DMA	0.00452931	0.00116641
PSME2 ERAP1 TAPBP PSMB8 PSMB10 TAP1 TAP2 HLA_DRB5 B2M HLA_DMA	0.00452931	0.00116641
PSME2 ERAP1 TAPBP TAP2 HLA_DRB5 HLA_DRB6 B2M HLA_DMB HLA_DOA	0.00451213	0.00124009
PSME2 TAPBP PSMB10 B2M HLA_DMA HLA_DOA	0.0046823	0.000723874
PSME1 PSME2 ERAP1 PSMB10 HLA_DRB6 HLA_DMA HLA_DMB HLA_DOA HLA_DOB	0.00451686	0.00123911
PSME2 ERAP1 TAPBP PSMB8 PSMB10 HLA_DMA HLA_DOA	0.00471838	0.000625417
PSME1 PSME2 ERAP1 PSMB8 HLA_DRB6 B2M HLA_DMA HLA_DMB HLA_DOB	0.00476253	0.000495088
PSME1 ERAP1 TAPBP TAP1 TAP2 HLA_DRB5 B2M HLA_DOA	0.00454771	0.0011616
PSME2 TAPBP PSMB8 PSMB10 TAP2 HLA_DRB5 HLA_DRB6 B2M HLA_DMB HLA_DOB	0.00452931	0.00122784
PSMB10 TAP2 HLA_DRB6 HLA_DMA HLA_DOA HLA_DOB	0.00460393	0.00102046
PSME1 TAP1 TAP2 HLA_DRB5 B2M HLA_DOA HLA_DOB	0.00463182	0.000948795
PSME1 B2M HLA_DMA HLA_DOA HLA_DOB	0.00453909	0.00123911
PSME1 PSME2 ERAP1 PSMB10 TAP1 HLA_DRB6 B2M HLA_DMB HLA_DOB	0.00454626	0.0012217
PSME2 TAPBP PSMB10 TAP2 B2M HLA_DOA	0.004721	0.000693871
PSME2 PSMB10 TAP1 B2M HLA_DMA	0.0049493	3.45516e-07
PSME1 PSME2 ERAP1 PSMB10 TAP1 TAP2 B2M HLA_DMB HLA_DOB	0.00454444	0.00124009
PSME2 ERAP1 TAPBP PSMB8 PSMB10 TAP1 TAP2 B2M HLA_DOB	0.00479269	0.000491857
PSME1 PSME2 ERAP1 TAPBP PSMB8 PSMB10 TAP2 HLA_DRB6 B2M HLA_DMB HLA_DOA HLA_DOB	0.00493226	7.07228e-05
PSME2 TAPBP PSMB10 TAP1 HLA_DRB6 B2M HLA_DMA HLA_DMB	0.0047902	0.000517336
PSME2 TAPBP PSMB8 TAP1 TAP2 HLA_DMB HLA_DOB	0.00479968	0.000491857
PSME2 TAPBP PSMB8 TAP1 TAP2 HLA_DMB HLA_DOA HLA_DOB	0.00479968	0.000491857
PSME1 PSME2 ERAP1 TAPBP PSMB8 PSMB9 PSMB10 TAP2 B2M HLA_DMA HLA_DMB HLA_DOA	0.00483879	0.00037548
PSME1 TAPBP B2M HLA_DMA HLA_DMB HLA_DOB	0.00463349	0.00102046
PSME1 PSME2 ERAP1 TAPBP TAP1 HLA_DRB6 HLA_DMB HLA_DOA HLA_DOB	0.0046337	0.00102046
PSME1 ERAP1 TAPBP HLA_DMA HLA_DMB HLA_DOB	0.00456285	0.00123911
PSME1 PSME2 ERAP1 TAPBP PSMB8 PSMB10 HLA_DRB5 HLA_DRB6 B2M HLA_DMB HLA_DOB	0.00456551	0.00124009
PSME1 PSME2 TAP2 HLA_DRB5 HLA_DRB6 B2M HLA_DMB HLA_DOB	0.00457432	0.00124009
ERAP1 PSMB8 TAP2 HLA_DRB5 B2M HLA_DOA	0.00457509	0.00124009
PSMB8 TAP2 HLA_DMA HLA_DMB HLA_DOA	0.00457903	0.00122869
PSME1 PSME2 ERAP1 TAP2 HLA_DRB5 HLA_DRB6 B2M HLA_DMB HLA_DOA	0.00457669	0.00124009
PSME2 ERAP1 TAP2 HLA_DRB5 HLA_DRB6 B2M HLA_DMB HLA_DOB	0.00457669	0.00124009
PSME2 ERAP1 PSMB10 TAP2 HLA_DRB6 HLA_DMA HLA_DMB HLA_DOB	0.00457669	0.00124009
PSMB8 TAP2 HLA_DMA HLA_DMB	0.00457903	0.00123789
PSME1 PSME2 TAPBP PSMB8 HLA_DRB6 HLA_DMB HLA_DOB	0.00459009	0.00124009
PSME1 PSME2 TAPBP PSMB8 TAP2 HLA_DRB6 HLA_DMB HLA_DOB	0.00459009	0.00124009
PSME1 PSME2 PSMB9 TAP2 HLA_DRB5 HLA_DRB6 B2M HLA_DMA HLA_DMB HLA_DOA HLA_DOB	0.00459976	0.00121364
PSME1 PSME2 ERAP1 TAPBP HLA_DMA HLA_DMB HLA_DOA	0.00459764	0.00122869
PSME2 ERAP1 TAPBP PSMB10 TAP2 HLA_DRB5 HLA_DRB6	0.00459908	0.00122862
PSME2 ERAP1 PSMB9 PSMB10 TAP2 HLA_DRB5 HLA_DRB6	0.00459908	0.00122862
PSME2 TAPBP PSMB8 PSMB9 PSMB10 TAP1 TAP2 HLA_DRB6 B2M HLA_DMA HLA_DOB	0.00460001	0.00122784
PSME1 PSME2 ERAP1 TAPBP PSMB10 TAP2 HLA_DRB5 HLA_DRB6 HLA_DMB	0.00459908	0.00124009
PSME2 ERAP1 TAPBP PSMB10 TAP2 HLA_DRB5 HLA_DRB6 HLA_DOA	0.00459908	0.00124009
PSME1 PSME2 ERAP1 TAPBP PSMB10 TAP2 HLA_DRB5 HLA_DRB6 HLA_DMB HLA_DOA	0.00459908	0.00124009
PSME2 ERAP1 TAPBP TAP2 HLA_DRB5 HLA_DRB6 B2M HLA_DOB	0.00459908	0.00124009
PSME2 ERAP1 TAPBP HLA_DRB6 B2M HLA_DMA HLA_DOA HLA_DOB	0.00460037	0.00123911
PSME2 HLA_DRB6 HLA_DMA HLA_DMB HLA_DOA HLA_DOB	0.00460393	0.00123911
PSME2 PSMB9 PSMB10 TAP2 HLA_DMA HLA_DMB HLA_DOA	0.0047902	0.000673523
ERAP1 TAPBP PSMB8 PSMB10 TAP2 B2M HLA_DMA HLA_DMB HLA_DOA HLA_DOB	0.00497228	0.000119456
PSME2 PSMB10 TAP1 TAP2 HLA_DRB5 HLA_DMB HLA_DOB	0.00463079	0.0011616
PSME1 PSME2 PSMB9 TAP1 HLA_DRB5 HLA_DRB6 HLA_DMB HLA_DOA	0.0046084	0.00124009
PSME2 ERAP1 PSMB10 TAP2 HLA_DRB5 HLA_DRB6 B2M HLA_DOA HLA_DOB	0.00461399	0.00122862
PSME2 ERAP1 TAPBP PSMB10 TAP2 HLA_DRB5 HLA_DRB6 HLA_DMB HLA_DOA	0.00461024	0.00124009
PSME1 PSME2 ERAP1 TAP2 HLA_DRB5 HLA_DRB6 B2M HLA_DMB HLA_DOA HLA_DOB	0.00461399	0.00124009
ERAP1 PSMB8 PSMB10 TAP2 HLA_DOA HLA_DOB	0.00462087	0.00123789
PSME1 ERAP1 TAPBP PSMB8 PSMB9 PSMB10 TAP1 TAP2 HLA_DRB6 B2M HLA_DMA HLA_DOB	0.00463297	0.00122784
PSME2 ERAP1 PSMB9 TAP2 HLA_DMA HLA_DOB	0.00470001	0.0010243
PSME1 PSME2 TAPBP HLA_DRB5 B2M HLA_DMA HLA_DOA HLA_DOB	0.00464006	0.00121364
PSME1 PSME2 ERAP1 TAPBP TAP2 B2M HLA_DMB HLA_DOA HLA_DOB	0.00490233	0.000420736
TAPBP TAP1 TAP2 HLA_DRB6 HLA_DOA HLA_DOB	0.00501728	7.07228e-05
ERAP1 PSMB10 B2M HLA_DMA	0.00480327	0.000723874
PSME2 TAPBP PSMB10 TAP2 HLA_DRB5 HLA_DMA	0.00464091	0.00124009
PSME2 ERAP1 PSMB10 HLA_DRB5 HLA_DRB6 HLA_DMA HLA_DOA	0.00464091	0.00124009
PSME1 PSME2 ERAP1 PSMB9 PSMB10 TAP1 B2M HLA_DOA HLA_DOB	0.00472835	0.00102578
PSME2 ERAP1 PSMB10 TAP2 HLA_DRB6 HLA_DMB HLA_DOA HLA_DOB	0.00473452	0.00102046
PSME1 PSME2 ERAP1 TAP1 HLA_DRB5 HLA_DRB6 B2M HLA_DOA	0.00466486	0.00124009
PSME1 PSMB8 PSMB10 TAP2 B2M HLA_DMA HLA_DOA	0.0049493	0.00037548
ERAP1 TAPBP B2M HLA_DOA	0.00486963	0.000625417
PSME2 TAPBP PSMB8 HLA_DRB6 B2M HLA_DMA HLA_DOA HLA_DOB	0.00486969	0.000625417
TAPBP PSMB10 TAP1 HLA_DRB5 HLA_DRB6 B2M HLA_DOB	0.00467641	0.00124009
PSME1 PSME2 PSMB9 PSMB10 TAP1 B2M HLA_DMA HLA_DOA HLA_DOB	0.00474714	0.00102578
PSME1 PSMB9 PSMB10 TAP2 HLA_DRB6 B2M	0.00491425	0.000517336
PSME1 PSME2 TAPBP B2M HLA_DMA HLA_DOA	0.0046823	0.00123333
PSME1 PSME2 ERAP1 TAP2 HLA_DRB5 HLA_DRB6 HLA_DMA HLA_DOB	0.00468009	0.00124009
PSME1 PSME2 ERAP1 TAPBP HLA_DRB6 HLA_DMA HLA_DMB HLA_DOB	0.00468044	0.00123911
PSME1 PSME2 ERAP1 PSMB10 HLA_DRB5 HLA_DRB6 B2M HLA_DMB HLA_DOA	0.00484625	0.000736177
PSME1 PSME2 ERAP1 TAPBP PSMB10 HLA_DRB5 HLA_DRB6 HLA_DMA HLA_DOA HLA_DOB	0.00468286	0.00124009
PSME2 TAPBP PSMB8 HLA_DRB5 HLA_DRB6 HLA_DMA HLA_DOB	0.00468769	0.00124009
PSME1 PSME2 ERAP1 TAPBP PSMB10 TAP2 B2M HLA_DMA HLA_DMB	0.00468996	0.00123333
TAPBP PSMB10 HLA_DRB6 HLA_DMA HLA_DOA HLA_DOB	0.00468834	0.00123911
PSME1 PSME2 PSMB8 TAP2 HLA_DRB6 B2M HLA_DMA HLA_DOA	0.00507801	7.07228e-05
PSME1 PSME2 ERAP1 TAPBP PSMB8 PSMB9 PSMB10 TAP2 HLA_DRB6 B2M HLA_DMA	0.00470493	0.00122793
PSMB8 PSMB10 TAP2 B2M HLA_DMB HLA_DOA	0.0049493	0.000496943
PSME1 PSME2 ERAP1 TAP1 TAP2 HLA_DRB5 B2M	0.00473242	0.0011616
PSME2 PSMB9 TAP2 HLA_DRB5 HLA_DRB6 B2M HLA_DMA HLA_DOA HLA_DOB	0.0047105	0.00122862
PSME2 ERAP1 TAPBP PSMB8 PSMB10 TAP1 B2M HLA_DOB	0.00479269	0.00101659
PSME2 PSMB8 TAP2 HLA_DRB6 B2M HLA_DMB	0.00480089	0.00100577
PSME2 PSMB9 B2M HLA_DMA HLA_DOA	0.0049493	0.000558436
PSME1 PSME2 ERAP1 TAP2 HLA_DRB6 HLA_DOA	0.00472787	0.00123911
PSME2 ERAP1 PSMB9 PSMB10 TAP1 HLA_DMB HLA_DOA	0.00499148	0.000439647
ERAP1 TAPBP PSMB8 TAP1 TAP2 B2M HLA_DMA HLA_DOA	0.00509876	0.000119456
PSME1 PSME2 ERAP1 TAPBP PSMB10 HLA_DRB5 HLA_DRB6 B2M HLA_DMA HLA_DOA HLA_DOB	0.00473141	0.00124009
PSME2 TAP1 B2M HLA_DMA HLA_DMB HLA_DOA HLA_DOB	0.00493968	0.000606986
PSME1 ERAP1 TAPBP PSMB8 HLA_DRB5 HLA_DMB HLA_DOA HLA_DOB	0.00474626	0.00121364
PSME2 TAPBP PSMB8 HLA_DRB6 B2M HLA_DMA HLA_DOB	0.00494238	0.000625417
PSME1 PSME2 TAPBP PSMB10 TAP2 HLA_DRB6 HLA_DMA HLA_DOB	0.00481437	0.0010243
PSME1 PSME2 TAPBP PSMB8 PSMB10 TAP2 HLA_DRB5 HLA_DRB6 HLA_DOB	0.0047493	0.00122862
PSME2 ERAP1 PSMB8 PSMB10 TAP1 HLA_DRB6 HLA_DMA HLA_DMB HLA_DOA HLA_DOB	0.00482359	0.00102046
PSMB8 PSMB10 HLA_DMB	0.00497845	0.000560475
PSME1 PSMB8 PSMB10 TAP1 HLA_DRB5 B2M HLA_DOA	0.00477283	0.00122862
PSME1 PSMB8 PSMB10 TAP1 HLA_DRB6 HLA_DMB HLA_DOA HLA_DOB	0.00515499	7.07228e-05
PSME1 PSME2 ERAP1 PSMB9 PSMB10 TAP1 TAP2 HLA_DRB5 HLA_DRB6 B2M HLA_DOA HLA_DOB	0.00483476	0.00104804
PSME1 PSME2 ERAP1 PSMB10 HLA_DRB6 HLA_DOA	0.00494471	0.000734041
PSME1 ERAP1 TAPBP TAP1 TAP2 HLA_DRB5 HLA_DRB6 B2M HLA_DOA	0.00478295	0.00124009
PSME1 PSME2 PSMB8 PSMB9 PSMB10 TAP2 HLA_DMA	0.00480371	0.00118341
PSME1 TAPBP TAP1 HLA_DRB5 B2M HLA_DOB	0.00478537	0.00124009
PSME1 PSME2 TAPBP PSMB9 PSMB10 TAP2 B2M HLA_DMA	0.00506943	0.00037548
PSME1 PSME2 TAPBP PSMB9 PSMB10 TAP2 B2M HLA_DMA HLA_DOA	0.00506943	0.00037548
PSME1 ERAP1 TAPBP TAP2 B2M HLA_DOB	0.00486007	0.00102046
TAPBP PSMB10 TAP1 HLA_DRB6 B2M HLA_DMB HLA_DOA	0.00502575	0.000517336
PSME1 PSMB9 HLA_DMB	0.00501449	0.000560475
PSME2 PSMB9 PSMB10 TAP1 TAP2 HLA_DRB5 B2M HLA_DMB HLA_DOA HLA_DOB	0.00480177	0.00121364
PSME2 TAPBP PSMB8 PSMB10 TAP1 TAP2 HLA_DMB HLA_DOB	0.00479968	0.00122784
PSME2 ERAP1 TAPBP HLA_DRB5 HLA_DRB6 HLA_DMB HLA_DOA	0.0047981	0.00124009
PSME1 PSME2 TAPBP B2M HLA_DMA	0.00480127	0.00123333
PSME1 PSME2 ERAP1 PSMB10 TAP2 B2M HLA_DOA	0.00480608	0.00123333
PSME1 ERAP1 PSMB8 HLA_DMB HLA_DOB	0.00505137	0.000495088
PSME1 PSME2 PSMB10 TAP2 HLA_DRB5 HLA_DRB6 HLA_DMA HLA_DMB HLA_DOA	0.00498263	0.000727204
PSME2 ERAP1 PSMB10 TAP1 HLA_DMA HLA_DOA	0.00489368	0.00101167
PSME1 PSME2 ERAP1 TAPBP PSMB8 TAP1 TAP2 B2M HLA_DMA HLA_DMB	0.00500541	0.000680079
PSME1 PSME2 ERAP1 TAPBP TAP1 HLA_DRB5 B2M HLA_DOA	0.00513752	0.000278076
PSME1 TAPBP PSMB10 HLA_DMA HLA_DMB HLA_DOA	0.00500234	0.000703873
PSME2 ERAP1 TAPBP B2M	0.00502918	0.000625417
PSME1 TAPBP B2M HLA_DOA HLA_DOB	0.00490217	0.00102046
PSME2 ERAP1 TAPBP PSMB10 TAP1 TAP2 HLA_DRB5 HLA_DRB6 B2M HLA_DMA HLA_DOB	0.00483881	0.00122784
PSMB8 PSMB9 TAP2 HLA_DRB5 HLA_DOB	0.00493257	0.000948795
PSME1 PSME2 ERAP1 TAPBP PSMB10 HLA_DRB5 HLA_DRB6 B2M HLA_DMB HLA_DOA	0.00484625	0.00124009
PSME2 PSMB8 B2M HLA_DMA	0.00506994	0.000574407
PSME1 PSME2 TAPBP PSMB8 PSMB9 TAP2 HLA_DRB5 HLA_DRB6 B2M HLA_DOB	0.00491724	0.00104804
PSME1 PSME2 TAPBP PSMB10 TAP2 HLA_DRB5 HLA_DMA HLA_DOA HLA_DOB	0.00486046	0.00122862
PSME1 PSME2 TAP2 HLA_DRB5 HLA_DRB6 HLA_DMB	0.00485909	0.00124009
PSME1 PSME2 TAPBP PSMB9 HLA_DRB5 HLA_DRB6 HLA_DMB HLA_DOB	0.00486046	0.00124009
PSME1 PSME2 TAPBP PSMB9 HLA_DRB5 HLA_DRB6 HLA_DMB HLA_DOA HLA_DOB	0.00486046	0.00124009
ERAP1 TAP1 B2M HLA_DOA	0.004896	0.00114106
PSME1 ERAP1 PSMB8 B2M HLA_DMB HLA_DOA	0.00507285	0.000606986
ERAP1 PSMB10 TAP2 HLA_DRB5 HLA_DMB HLA_DOA	0.00503204	0.000736177
PSME2 TAPBP PSMB8 PSMB9 TAP2 HLA_DRB5 HLA_DMA HLA_DMB HLA_DOA HLA_DOB	0.00487925	0.00121364
PSME1 TAPBP TAP1 HLA_DRB5 B2M HLA_DOA HLA_DOB	0.00496779	0.000948795
TAPBP PSMB9 PSMB10 TAP2 B2M HLA_DMA HLA_DOA	0.00524322	0.000119456
PSME2 PSMB10 B2M HLA_DMB HLA_DOB	0.0049493	0.00102046
PSME1 PSME2 PSMB9 B2M HLA_DMB HLA_DOA HLA_DOB	0.0049493	0.00102046
PSME1 PSME2 ERAP1 TAPBP PSMB9 PSMB10 HLA_DRB5 HLA_DRB6 B2M HLA_DMA HLA_DOA HLA_DOB	0.00488371	0.00122862
ERAP1 PSMB10 TAP2 HLA_DRB6 B2M HLA_DMA HLA_DOA	0.00488171	0.00123911
PSME2 TAPBP PSMB8 PSMB9 TAP2 HLA_DRB5 HLA_DOB	0.00491082	0.0011616
PSME1 ERAP1 TAPBP PSMB8 PSMB10 TAP1 TAP2 B2M HLA_DMA HLA_DOB	0.00525507	0.000119456
PSME2 ERAP1 TAPBP TAP2 HLA_DRB5 HLA_DMB HLA_DOA HLA_DOB	0.00489233	0.00124009
PSME2 PSMB8 B2M HLA_DMA HLA_DOA	0.00506994	0.000723874
PSME1 TAPBP PSMB9 PSMB10 TAP2 HLA_DRB5 B2M HLA_DMA	0.00490898	0.00122784
PSMB8 PSMB9 PSMB10 TAP1 TAP2 HLA_DRB5 HLA_DRB6 HLA_DOB	0.00491082	0.00122784
PSME2 TAPBP PSMB10 TAP1 B2M HLA_DMA HLA_DMB HLA_DOA	0.0049819	0.00102046
TAPBP TAP1 B2M HLA_DOB	0.00498441	0.00102046
TAPBP TAP1 B2M HLA_DOA HLA_DOB	0.00498441	0.00102046
PSME1 ERAP1 TAPBP TAP1 TAP2 B2M	0.00501283	0.000965287
PSME1 PSME2 ERAP1 TAPBP PSMB9 TAP1 HLA_DRB6 HLA_DMA	0.00495776	0.00114106
PSME1 ERAP1 PSMB10 B2M HLA_DMA HLA_DMB	0.00513561	0.000606986
PSME2 TAPBP PSMB8 PSMB10 TAP2 HLA_DRB6 B2M HLA_DOB	0.00494077	0.00122784
PSME2 TAPBP PSMB8 PSMB10 TAP1 HLA_DOB	0.00518738	0.000491857
PSME2 TAPBP PSMB8 PSMB10 TAP1 HLA_DOA HLA_DOB	0.00518738	0.000491857
PSME1 ERAP1 PSMB8 PSMB10 HLA_DRB5 HLA_DMB HLA_DOA HLA_DOB	0.00494337	0.00124009
ERAP1 PSMB10 HLA_DRB5 B2M HLA_DOA	0.00494488	0.00124009
PSME2 ERAP1 TAP1 TAP2 HLA_DRB5 B2M HLA_DOB	0.00497157	0.0011616
PSME1 ERAP1 PSMB8 HLA_DMB	0.00519607	0.000495088
PSME2 HLA_DMB HLA_DOA	0.00522652	0.000403162
PSME1 PSME2 ERAP1 TAPBP PSMB9 TAP1 TAP2 HLA_DRB5 B2M HLA_DMA HLA_DOB	0.00497684	0.00116641
TAPBP PSMB8 PSMB10 TAP2 B2M HLA_DOA HLA_DOB	0.00532569	0.000119456
ERAP1 TAPBP PSMB8 TAP1 TAP2 HLA_DRB5 HLA_DRB6	0.00496262	0.00122862
ERAP1 TAPBP PSMB9 PSMB10 TAP2 B2M HLA_DMA HLA_DOA HLA_DOB	0.00532849	0.000119456
PSME1 PSME2 TAPBP TAP2 HLA_DRB5 HLA_DRB6 HLA_DOA HLA_DOB	0.00496839	0.00124009
PSME1 PSME2 ERAP1 PSMB10 B2M HLA_DMA HLA_DMB HLA_DOB	0.00519136	0.000574407
PSME1 TAPBP PSMB8 PSMB9 PSMB10 TAP1 HLA_DMB HLA_DOA HLA_DOB	0.00534245	0.000119456
PSME1 PSME2 ERAP1 PSMB10 TAP1 HLA_DRB5 B2M HLA_DMB HLA_DOA HLA_DOB	0.00497505	0.00124211
PSME1 PSME2 TAPBP PSMB9	0.00538394	3.45516e-07
PSME1 PSME2 PSMB8 TAP2 HLA_DMB	0.00498002	0.00123789
PSME1 PSME2 ERAP1 TAPBP PSMB8 TAP1 TAP2 HLA_DMA HLA_DMB HLA_DOA HLA_DOB	0.0052287	0.000491857
ERAP1 TAPBP PSMB9 PSMB10 TAP1 HLA_DRB5 B2M HLA_DMA	0.00498286	0.00124211
PSME1 PSME2 PSMB10 TAP2 HLA_DMA HLA_DMB	0.00500229	0.00118854
ERAP1 TAPBP PSMB9 PSMB10 TAP2 HLA_DRB5 HLA_DRB6 B2M HLA_DMA HLA_DOB	0.00499093	0.00122784
PSME1 ERAP1 TAPBP PSMB8 PSMB10 TAP2 HLA_DRB6 B2M HLA_DMB HLA_DOA HLA_DOB	0.00499198	0.00122793
PSME1 PSME2 ERAP1 PSMB10 HLA_DMA HLA_DMB HLA_DOA	0.00516	0.000734041
PSME1 PSME2 ERAP1 TAP1 TAP2 HLA_DRB5 B2M HLA_DMA HLA_DMB	0.00509073	0.000948795
PSME2 PSMB10 TAP1 HLA_DRB5 HLA_DMA HLA_DOA	0.00500011	0.00122862
PSME1 ERAP1 TAPBP HLA_DRB5 HLA_DMA HLA_DOB	0.0049964	0.00124009
TAP1 HLA_DRB5 HLA_DRB6 HLA_DMA HLA_DMB HLA_DOB	0.00500011	0.00124009
ERAP1 TAPBP PSMB8 TAP1 HLA_DOB	0.00507108	0.0010243
PSME2 ERAP1 TAPBP HLA_DRB5 HLA_DRB6 HLA_DMB	0.00500636	0.00124009
PSME1 ERAP1 PSMB9 HLA_DRB6 HLA_DMB	0.00525457	0.000495088
PSME1 PSME2 ERAP1 PSMB8 HLA_DRB6 B2M HLA_DMA HLA_DMB HLA_DOA HLA_DOB	0.00501118	0.00123911
PSME2 ERAP1 TAPBP PSMB8 TAP2 B2M	0.00507427	0.00106449
PSME1 ERAP1 TAPBP PSMB8 TAP1 HLA_DRB5 HLA_DRB6 HLA_DOA HLA_DOB	0.00501763	0.00124009
PSME1 PSME2 ERAP1 TAPBP HLA_DOA HLA_DOB	0.00508967	0.00102046
ERAP1 HLA_DMB HLA_DOA	0.00519382	0.000723874
PSME2 TAP1 HLA_DRB6 B2M HLA_DMA HLA_DMB HLA_DOB	0.00502956	0.00123911
PSME1 PSMB10 B2M HLA_DMB HLA_DOB	0.00524906	0.000574407
PSME1 ERAP1 PSMB9 PSMB10 HLA_DMB	0.00525457	0.000560475
PSME1 PSME2 ERAP1 PSMB10 TAP2 B2M HLA_DMA HLA_DMB HLA_DOA HLA_DOB	0.00503903	0.00123333
PSME1 PSME2 TAPBP TAP2 HLA_DRB5 HLA_DMA HLA_DMB HLA_DOB	0.0050372	0.00124009
PSME1 TAPBP PSMB9 TAP1 TAP2 HLA_DRB5 B2M HLA_DMA	0.00513346	0.000948795
ERAP1 TAPBP HLA_DRB6 B2M HLA_DOB	0.00503966	0.00124009
TAPBP PSMB10 TAP1 TAP2 HLA_DRB6 B2M HLA_DMA HLA_DOA	0.00542789	7.07228e-05
PSME2 ERAP1 TAPBP PSMB10 TAP1 HLA_DRB6 HLA_DMB	0.00511822	0.00102046
ERAP1 TAPBP HLA_DRB5 B2M HLA_DOA HLA_DOB	0.00504687	0.00124009
PSME2 ERAP1 TAPBP PSMB8 PSMB10 TAP1 TAP2 HLA_DRB6 B2M HLA_DMB HLA_DOB	0.00505525	0.00122784
PSME1 ERAP1 TAPBP TAP2 HLA_DRB6 HLA_DOA HLA_DOB	0.00505348	0.00123911
PSME1 TAP1 TAP2 HLA_DRB6 B2M HLA_DMA HLA_DOB	0.00505508	0.00124009
PSME1 TAP1 TAP2 HLA_DRB6 B2M HLA_DMA HLA_DOA HLA_DOB	0.00505508	0.00124009
PSME2 TAPBP PSMB9 B2M HLA_DMA HLA_DOA	0.00528076	0.000558436
PSME1 ERAP1 PSMB10 HLA_DRB5 B2M HLA_DMA HLA_DMB HLA_DOA HLA_DOB	0.00507121	0.00121364
PSME2 TAPBP PSMB10 TAP1 HLA_DMA HLA_DMB HLA_DOA	0.00543135	0.000119456
PSME1 PSME2 ERAP1 PSMB9 TAP1 TAP2 HLA_DRB5 HLA_DRB6 B2M HLA_DMB HLA_DOB	0.00524324	0.00069474
PSME2 ERAP1 PSMB10 TAP2 B2M HLA_DMB	0.00506764	0.00123333
PSME2 TAPBP HLA_DRB5 HLA_DRB6 HLA_DMA HLA_DMB HLA_DOB	0.00507943	0.00124009
PSME1 PSMB9 B2M HLA_DMA HLA_DOA HLA_DOB	0.00508096	0.00123911
PSME1 ERAP1 PSMB9 PSMB10 HLA_DRB6 HLA_DMB HLA_DOA	0.00525457	0.000723874
ERAP1 TAPBP PSMB8 PSMB9 PSMB10 TAP2 B2M HLA_DMB	0.00545379	0.000119456
PSME1 TAPBP PSMB10 TAP2 HLA_DRB6 B2M HLA_DMA HLA_DMB HLA_DOA	0.00515938	0.00102046
PSME2 PSMB10 TAP2 HLA_DRB5 HLA_DRB6 HLA_DMA HLA_DMB	0.00525305	0.000736177
ERAP1 TAPBP HLA_DRB6 B2M HLA_DOA HLA_DOB	0.00509932	0.00124009
PSME1 PSME2 ERAP1 TAPBP PSMB8 PSMB10 TAP1 B2M	0.005285	0.000680079
ERAP1 TAPBP PSMB8 PSMB9 HLA_DRB6 B2M HLA_DOA HLA_DOB	0.00510524	0.00124009
ERAP1 TAPBP PSMB10 TAP2 HLA_DRB5 HLA_DOA	0.00510649	0.00124009
ERAP1 TAPBP PSMB8 PSMB10 TAP2 HLA_DMB	0.00510697	0.00123911
TAPBP PSMB9 TAP1 HLA_DRB5 B2M HLA_DOB	0.00521094	0.000948795
PSME1 ERAP1 TAPBP PSMB8 PSMB9 TAP2 HLA_DMA HLA_DMB HLA_DOA HLA_DOB	0.00548407	0.000119456
PSME1 ERAP1 TAPBP PSMB8 PSMB10 TAP2 B2M HLA_DMB HLA_DOA	0.00541485	0.00037548
PSME1 PSMB8 PSMB10 TAP1 HLA_DMB HLA_DOA	0.00551695	7.07228e-05
PSME1 PSME2 PSMB8 PSMB10 TAP1 HLA_DMA HLA_DMB HLA_DOB	0.005382	0.000491857
TAPBP PSMB8 B2M HLA_DMA HLA_DOB	0.00536938	0.000574407
PSME1 PSME2 ERAP1 PSMB10 TAP2 HLA_DRB5 HLA_DMB HLA_DOA HLA_DOB	0.00517828	0.0011616
PSME1 PSMB8 PSMB10 TAP1 HLA_DRB6 HLA_DMB HLA_DOB	0.00515499	0.00124009
PSME2 TAPBP PSMB8 TAP2 HLA_DMB HLA_DOB	0.00540213	0.000491857
PSME1 PSME2 TAPBP B2M HLA_DMA HLA_DMB	0.00516198	0.00123333
PSME1 TAPBP B2M HLA_DMA HLA_DMB HLA_DOA	0.00516198	0.00123911
PSME2 PSMB8 B2M HLA_DMA HLA_DOB	0.00536938	0.000606986
PSME2 PSMB10 TAP1 HLA_DRB6 HLA_DMB HLA_DOA	0.00523505	0.00102046
PSME2 TAPBP PSMB10 TAP2 HLA_DRB6	0.00516466	0.00123789
PSME1 ERAP1 PSMB8 PSMB10 TAP2	0.00518738	0.00118445
PSME2 PSMB9 PSMB10 TAP1 TAP2 HLA_DRB6	0.00518738	0.00118448
PSME1 PSME2 ERAP1 TAPBP TAP2 HLA_DRB6 B2M HLA_DMB HLA_DOA HLA_DOB	0.00516953	0.00123911
PSME2 ERAP1 TAPBP PSMB10 TAP2 HLA_DMA HLA_DOA	0.0051842	0.00123789
PSME2 TAPBP PSMB8 TAP2 HLA_DMB HLA_DOA HLA_DOB	0.00540213	0.000574407
PSME1 ERAP1 TAPBP HLA_DRB6 B2M HLA_DMA HLA_DOA HLA_DOB	0.00518499	0.00123911
PSME2 ERAP1 PSMB9 HLA_DRB5 HLA_DMA HLA_DOA HLA_DOB	0.00518609	0.00124037
PSME1 PSMB8 PSMB10 HLA_DMA HLA_DOB	0.00543407	0.000486725
PSME1 PSMB8 PSMB10 HLA_DMA HLA_DOA HLA_DOB	0.00543407	0.000486725
ERAP1 PSMB9 TAP1 B2M HLA_DMB HLA_DOA	0.00543507	0.000486725
PSME1 TAPBP PSMB8 PSMB10 TAP2 HLA_DMB HLA_DOB	0.00543407	0.000491857
PSME1 PSME2 ERAP1 PSMB8 PSMB10 HLA_DRB6 B2M HLA_DMA	0.00539197	0.000625417
PSME1 PSME2 ERAP1 PSMB10 B2M HLA_DOA	0.00536529	0.000723874
TAPBP PSMB10 B2M HLA_DMA HLA_DOA HLA_DOB	0.00556643	0.000119456
ERAP1 TAPBP HLA_DRB5 HLA_DMA HLA_DOA HLA_DOB	0.00520502	0.00124009
TAPBP PSMB9 HLA_DRB5 B2M HLA_DMA HLA_DOB	0.00521001	0.00124009
PSME2 TAPBP PSMB8 PSMB9 HLA_DRB5 B2M	0.00521562	0.00122862
PSME1 PSME2 ERAP1 PSMB9 B2M HLA_DMA HLA_DOB	0.00521423	0.00124009
PSME1 PSME2 ERAP1 TAPBP PSMB10 TAP2 HLA_DRB6 B2M HLA_DMA HLA_DMB HLA_DOB	0.00528681	0.00102046
ERAP1 TAP2 B2M HLA_DMA HLA_DOA HLA_DOB	0.00523837	0.00118854
ERAP1 TAPBP PSMB8 PSMB10 TAP1 HLA_DRB5 B2M HLA_DMA HLA_DOA HLA_DOB	0.00522118	0.00124211
PSME1 ERAP1 PSMB8 B2M HLA_DMB HLA_DOB	0.00546624	0.000495088
PSME1 PSME2 HLA_DRB6 HLA_DMA HLA_DOA	0.0053938	0.000723874
PSME1 PSMB8 PSMB10 TAP1 HLA_DMB	0.00551695	0.000349107
PSME1 PSME2 TAPBP PSMB9 HLA_DRB6 B2M HLA_DMA HLA_DOA HLA_DOB	0.00542691	0.000625417
PSME1 ERAP1 PSMB8 PSMB10 TAP1 B2M HLA_DOB	0.00553133	0.000307972
PSME2 PSMB10 HLA_DRB5 B2M HLA_DMA HLA_DOB	0.00522921	0.00124009
PSME2 PSMB10 TAP1 TAP2 HLA_DRB6 HLA_DMB HLA_DOB	0.00523505	0.00122784
PSME1 PSME2 PSMB9 TAP1 TAP2 HLA_DRB6 B2M HLA_DMA HLA_DMB HLA_DOB	0.00523561	0.00124009
TAPBP PSMB8 HLA_DRB5 HLA_DMA HLA_DMB HLA_DOA	0.00524441	0.00121364
PSME1 PSME2 ERAP1 PSMB10 TAP1 TAP2 HLA_DRB5 HLA_DRB6 B2M HLA_DMB HLA_DOA	0.00526455	0.0011616
PSME2 TAP2 HLA_DRB5 B2M HLA_DMB HLA_DOA	0.00524099	0.00124009
PSME1 PSME2 ERAP1 TAP1 TAP2 HLA_DRB5 HLA_DRB6 B2M HLA_DMB HLA_DOA	0.00524324	0.00124009
PSME1 PSMB10 B2M HLA_DMB HLA_DOA HLA_DOB	0.00524906	0.00123911
PSME1 B2M HLA_DMA HLA_DMB HLA_DOA HLA_DOB	0.0052515	0.00123911
PSME1 PSME2 TAPBP PSMB10 TAP1 B2M HLA_DMA HLA_DMB HLA_DOA	0.00554065	0.00037548
PSME1 PSMB8 PSMB10 TAP2 HLA_DMA HLA_DOA HLA_DOB	0.00543407	0.00071544
PSME1 ERAP1 TAPBP PSMB9 TAP1 HLA_DRB5 B2M	0.00558212	0.000278076
ERAP1 PSMB8 PSMB10 HLA_DRB5 B2M HLA_DMB HLA_DOA	0.00527638	0.00124009
ERAP1 TAPBP PSMB10 TAP1 HLA_DRB6 B2M HLA_DMA HLA_DOA HLA_DOB	0.00566029	7.07228e-05
PSME1 PSMB8 PSMB10 TAP2 HLA_DRB6 B2M	0.00552304	0.000495088
PSME1 PSME2 PSMB10 TAP2 HLA_DMA	0.00548145	0.000625417
PSME1 PSME2 ERAP1 TAP2 B2M HLA_DOA HLA_DOB	0.00535227	0.00102046
PSME2 TAPBP PSMB9 B2M HLA_DMA HLA_DOB	0.00535579	0.00102046
PSME1 PSME2 ERAP1 PSMB10 TAP2 HLA_DRB5 B2M HLA_DMB HLA_DOA HLA_DOB	0.00528426	0.00124211
PSME1 PSME2 ERAP1 PSMB10 TAP1 B2M HLA_DMB	0.00550977	0.000558436
PSME1 ERAP1 TAP2 HLA_DRB6 B2M HLA_DMB HLA_DOB	0.00528683	0.00123911
PSME2 ERAP1 PSMB8 PSMB9 PSMB10 HLA_DRB6 HLA_DOA	0.00545586	0.000723874
PSME1 ERAP1 TAPBP PSMB8 PSMB9 TAP1 TAP2 HLA_DMA HLA_DMB HLA_DOA HLA_DOB	0.00565505	0.000119456
PSME1 ERAP1 TAPBP PSMB8 HLA_DMA HLA_DMB	0.005291	0.00123789
PSME2 TAPBP PSMB9 TAP2 HLA_DRB5 HLA_DMB HLA_DOA HLA_DOB	0.00530273	0.00121364
PSME2 TAPBP B2M HLA_DMB HLA_DOB	0.0053666	0.00102046
PSME1 PSME2 TAPBP TAP2 B2M HLA_DMA HLA_DOA HLA_DOB	0.0053666	0.00102046
PSME2 ERAP1 PSMB9 TAP1 HLA_DRB6 HLA_DMA	0.0056796	7.07228e-05
TAPBP PSMB8 B2M HLA_DMA HLA_DOA	0.00536938	0.00102046
PSME1 PSME2 ERAP1 PSMB10 HLA_DMA HLA_DOB	0.00551666	0.000574407
PSME1 PSMB8 TAP1 HLA_DRB6 B2M HLA_DOA HLA_DOB	0.00568542	7.07228e-05
PSME2 TAPBP PSMB10 HLA_DRB5 HLA_DRB6 HLA_DOB	0.00531059	0.00124009
PSME1 PSMB10 TAP2 HLA_DMA HLA_DMB HLA_DOA HLA_DOB	0.00533065	0.00118854
PSME1 ERAP1 TAPBP PSMB10 HLA_DRB5 HLA_DRB6 HLA_DMA HLA_DMB HLA_DOB	0.00531601	0.00124009
PSME1 PSME2 PSMB8 PSMB10 TAP1 HLA_DRB6 HLA_DMA HLA_DMB HLA_DOA HLA_DOB	0.00539	0.00102046
PSME1 ERAP1 PSMB8 PSMB9 PSMB10 TAP2 B2M HLA_DMB	0.00557681	0.000486725
PSME2 ERAP1 TAP2 B2M	0.00553237	0.000625417
PSME1 PSME2 TAPBP PSMB8 PSMB9 PSMB10 TAP1 HLA_DRB6 B2M HLA_DMA HLA_DOA HLA_DOB	0.00533623	0.00122784
PSME1 PSME2 ERAP1 PSMB10 HLA_DRB5 B2M HLA_DMB	0.00534561	0.00124009
PSME1 PSME2 PSMB9 TAP2 HLA_DRB6 HLA_DMB HLA_DOA HLA_DOB	0.00573111	7.07228e-05
TAP2 HLA_DMA HLA_DOA	0.00535077	0.00123789
PSME1 PSME2 ERAP1 TAPBP PSMB10 HLA_DRB5 HLA_DRB6 B2M HLA_DMA HLA_DMB HLA_DOB	0.00535024	0.00124009
ERAP1 TAPBP HLA_DRB5 HLA_DMB HLA_DOA	0.0055165	0.000736177
PSME1 PSME2 PSMB8 PSMB10 TAP1 HLA_DRB6 HLA_DMA HLA_DOA HLA_DOB	0.00535307	0.00124009
PSME1 PSME2 ERAP1 TAPBP TAP1 TAP2 B2M	0.0055419	0.000680079
PSME1 PSMB8 HLA_DMB	0.00558255	0.000560475
PSME1 PSME2 TAPBP PSMB10 TAP1 TAP2 HLA_DOA	0.00537972	0.00118448
PSME1 PSME2 TAPBP PSMB10 TAP1 HLA_DRB5 B2M HLA_DOA HLA_DOB	0.00536674	0.00122862
ERAP1 PSMB10 TAP1 TAP2 HLA_DMA HLA_DMB	0.00543507	0.00102046
ERAP1 TAPBP PSMB10 TAP2 B2M HLA_DMB HLA_DOA	0.00543507	0.00102046
PSME1 ERAP1 PSMB9 TAP1 TAP2 B2M HLA_DMB HLA_DOA HLA_DOB	0.00573054	0.000119456
PSME1 PSME2 ERAP1 TAP1 TAP2 HLA_DRB6 B2M HLA_DMB HLA_DOA	0.00574661	7.07228e-05
PSME1 TAPBP PSMB8 PSMB10 HLA_DMB HLA_DOB	0.00543407	0.0010243
PSME1 PSME2 PSMB8 TAP1 HLA_DMB HLA_DOB	0.00543407	0.0010243
PSME1 PSMB8 PSMB10 HLA_DRB6 HLA_DMB HLA_DOB	0.00536336	0.00124009
PSME1 ERAP1 TAPBP PSMB9 TAP2 HLA_DMB	0.00536417	0.00123789
PSME1 ERAP1 PSMB8 B2M HLA_DMB	0.00557464	0.000606986
PSME1 PSMB8 PSMB9 TAP2 B2M HLA_DMB	0.00561536	0.000486725
TAPBP TAP2 HLA_DRB5 HLA_DRB6 HLA_DMA HLA_DMB HLA_DOB	0.00537265	0.00124009
TAPBP PSMB9 PSMB10 B2M HLA_DMB HLA_DOB	0.00565043	0.000420736
PSME2 ERAP1 TAPBP TAP1 TAP2 HLA_DRB6 B2M HLA_DMA HLA_DOB	0.00538763	0.00122784
PSME1 ERAP1 PSMB8 TAP1 TAP2 B2M HLA_DMB	0.00557105	0.000680079
PSME1 PSME2 ERAP1 TAP1 B2M HLA_DMB HLA_DOA HLA_DOB	0.00565613	0.000420736
PSME2 PSMB10 TAP2 HLA_DRB5 HLA_DRB6 B2M HLA_DMB HLA_DOA	0.0055528	0.000736177
PSME2 ERAP1 TAPBP TAP1 TAP2 HLA_DRB6 B2M HLA_DMA HLA_DOA HLA_DOB	0.00538763	0.00124009
PSME2 ERAP1 TAP2 HLA_DRB6 B2M HLA_DMA HLA_DMB HLA_DOB	0.00539188	0.00123911
TAPBP TAP2 HLA_DMA HLA_DOA HLA_DOB	0.00546562	0.00102046
PSME2 ERAP1 PSMB9 PSMB10 TAP1 HLA_DRB6 B2M HLA_DMA HLA_DOA HLA_DOB	0.00546532	0.00102774
PSME1 PSME2 ERAP1 TAP2 HLA_DRB6 B2M HLA_DMA HLA_DMB HLA_DOB	0.00539737	0.00123911
PSME2 PSMB8 PSMB9 PSMB10 TAP2 HLA_DMB HLA_DOB	0.00540213	0.00122784
PSME1 PSME2 PSMB9 TAP2 HLA_DRB5 HLA_DRB6 B2M HLA_DMA HLA_DMB HLA_DOB	0.00540041	0.00124009
PSME1 PSMB8 TAP2 HLA_DMA	0.00547509	0.00102046
ERAP1 TAPBP HLA_DRB6 B2M	0.00557736	0.000723874
PSME1 ERAP1 PSMB10 TAP2 HLA_DRB6 B2M HLA_DMB HLA_DOB	0.00562652	0.000574407
PSME1 PSME2 TAPBP PSMB8 HLA_DRB5 HLA_DRB6 HLA_DMA HLA_DMB HLA_DOB	0.00541608	0.00124009
PSME1 PSME2 TAP2 B2M HLA_DMA HLA_DMB	0.00541847	0.00123333
PSME1 PSME2 TAP2 B2M HLA_DMA HLA_DMB HLA_DOA	0.00541847	0.00123333
PSME2 ERAP1 PSMB10 TAP2 HLA_DRB5 HLA_DRB6 B2M HLA_DMB HLA_DOA	0.00541717	0.00124009
PSME1 ERAP1 TAPBP PSMB10 B2M HLA_DMA HLA_DMB HLA_DOA	0.00559025	0.000712413
PSME1 PSME2 ERAP1 PSMB8 PSMB10 TAP1 HLA_DMA HLA_DMB HLA_DOB	0.00548953	0.0010243
PSME1 PSME2 ERAP1 PSMB9 HLA_DRB6 HLA_DMB HLA_DOA	0.00558865	0.000723874
PSME1 TAPBP PSMB8 PSMB10 TAP2 HLA_DMB	0.00543407	0.00123789
PSME2 TAPBP PSMB8 TAP1 TAP2 HLA_DMA HLA_DOA HLA_DOB	0.00567892	0.000491857
PSME2 ERAP1 PSMB8 TAP2 B2M HLA_DMA HLA_DOA HLA_DOB	0.00570229	0.000420736
PSME1 TAPBP PSMB8 PSMB9 TAP1 TAP2 HLA_DRB6 B2M HLA_DMA HLA_DOB	0.00544173	0.00122784
PSME2 ERAP1 TAPBP PSMB9 PSMB10 TAP2 HLA_DRB5 B2M HLA_DMA HLA_DOA	0.00546396	0.0011616
PSME1 PSME2 ERAP1 TAP2 HLA_DRB6 B2M HLA_DMB	0.00572865	0.000370682
PSME1 PSME2 TAPBP TAP1 B2M HLA_DMA HLA_DMB	0.0055172	0.00102046
PSME1 PSME2 TAPBP TAP1 TAP2 HLA_DRB5 HLA_DRB6 HLA_DMA HLA_DOB	0.0054919	0.00110298
PSMB9 TAP2 B2M HLA_DMA HLA_DMB HLA_DOA	0.00546929	0.00118854
PSME1 PSMB9 HLA_DMA HLA_DOA HLA_DOB	0.00563022	0.00071544
PSMB10 TAP1 HLA_DMB	0.0054634	0.00123911
PSME2 ERAP1 TAPBP PSMB8 PSMB10 TAP2 HLA_DRB5 HLA_DRB6 B2M HLA_DMB	0.00546396	0.00124009
PSME1 PSMB8 PSMB10 TAP2 HLA_DMA	0.00569408	0.000538894
PSME1 PSME2 TAP2 HLA_DRB5 HLA_DMA HLA_DMB	0.00546493	0.00124009
PSME1 PSMB8 PSMB9 PSMB10 TAP1 TAP2 B2M HLA_DOA HLA_DOB	0.00554066	0.00101659
PSME1 PSME2 TAPBP PSMB8 TAP2 HLA_DRB5 HLA_DRB6 HLA_DMA HLA_DMB HLA_DOA HLA_DOB	0.00547013	0.00124009
PSME1 PSMB10 B2M HLA_DMA HLA_DOB	0.00569636	0.000574407
PSME1 ERAP1 PSMB10 TAP1 TAP2 HLA_DMA	0.00550894	0.00116095
PSME1 PSME2 TAPBP TAP1 TAP2 HLA_DRB5 HLA_DRB6 HLA_DMA HLA_DOA HLA_DOB	0.0054919	0.00121364
TAPBP PSMB8 HLA_DRB5 HLA_DMA HLA_DMB HLA_DOA HLA_DOB	0.0054919	0.00121364
PSME1 PSME2 ERAP1 TAPBP HLA_DRB5 HLA_DRB6 B2M HLA_DMA HLA_DMB HLA_DOB	0.00548597	0.00124009
ERAP1 TAPBP PSMB9 TAP2 B2M HLA_DOB	0.00577632	0.000359071
PSMB9 PSMB10 TAP1 HLA_DRB5 HLA_DRB6 B2M HLA_DMA HLA_DOA HLA_DOB	0.0054919	0.00122784
ERAP1 TAPBP PSMB10 HLA_DMA	0.00576442	0.000403162
PSME2 TAPBP PSMB8 PSMB9 PSMB10 TAP1 TAP2 HLA_DRB6 B2M HLA_DMA HLA_DOA HLA_DOB	0.00549415	0.00122784
PSME1 PSME2 ERAP1 TAPBP PSMB10 TAP1 TAP2 HLA_DRB5 HLA_DRB6 B2M HLA_DMA HLA_DMB HLA_DOA HLA_DOB	0.00549926	0.00122784
PSME1 PSME2 ERAP1 TAPBP TAP1 TAP2 HLA_DRB5 HLA_DRB6 B2M HLA_DMA HLA_DMB HLA_DOA HLA_DOB	0.00549926	0.00122862
PSME1 ERAP1 HLA_DRB6 B2M HLA_DMA HLA_DOB	0.00549587	0.00123911
PSME1 ERAP1 PSMB10 TAP1 B2M HLA_DMB HLA_DOA	0.00574661	0.000486725
PSME1 PSME2 ERAP1 TAPBP PSMB10 TAP1 HLA_DRB5 HLA_DRB6 B2M HLA_DMA HLA_DMB HLA_DOA HLA_DOB	0.00551078	0.00122862
PSME2 ERAP1 TAP2 HLA_DRB5 HLA_DMB	0.00550783	0.00124009
ERAP1 TAPBP PSMB9 PSMB10 HLA_DRB5 B2M HLA_DOA	0.00560342	0.000948795
PSME1 ERAP1 PSMB8 PSMB10 TAP2 HLA_DMA HLA_DMB HLA_DOB	0.00574001	0.000538894
TAPBP TAP1 TAP2 HLA_DRB6 HLA_DMB	0.00575927	0.000495088
PSME2 TAPBP PSMB8 PSMB10 TAP2 HLA_DRB6 HLA_DMA HLA_DOA HLA_DOB	0.00590031	7.07228e-05
PSME2 ERAP1 TAPBP PSMB9 TAP2 HLA_DRB5 HLA_DRB6 HLA_DMA HLA_DMB HLA_DOA	0.00551703	0.00124009
PSME1 PSME2 ERAP1 TAPBP PSMB10 TAP1 HLA_DRB5 HLA_DRB6 B2M HLA_DMA HLA_DMB HLA_DOA	0.00551703	0.00124009
PSME2 TAPBP PSMB10 TAP2 HLA_DRB5 HLA_DRB6 B2M HLA_DMA HLA_DMB HLA_DOB	0.00551703	0.00124009
PSME1 PSME2 TAPBP PSMB8 PSMB9 HLA_DMB	0.00592897	3.45516e-07
PSME1 ERAP1 B2M HLA_DMB HLA_DOA	0.00552435	0.00123911
PSME1 ERAP1 TAPBP PSMB8 TAP2 HLA_DRB5 HLA_DRB6 B2M HLA_DMB HLA_DOB	0.00552433	0.00124009
PSME1 PSME2 ERAP1 PSMB10 TAP1 B2M HLA_DMB HLA_DOA HLA_DOB	0.00559717	0.00102046
PSME1 PSME2 ERAP1 TAP1 B2M HLA_DMB HLA_DOB	0.00559717	0.0010243
PSME1 PSMB8 PSMB10 HLA_DMB HLA_DOB	0.00574874	0.000574407
PSME2 PSMB8 PSMB10 TAP1 TAP2 B2M HLA_DMB HLA_DOA	0.00590652	0.000119456
PSME1 TAPBP HLA_DRB5 B2M HLA_DMA HLA_DMB HLA_DOB	0.00554807	0.00121364
PSME2 TAPBP PSMB8 TAP2 HLA_DRB6 B2M HLA_DMA HLA_DOA	0.0055726	0.00114106
PSME2 ERAP1 TAPBP PSMB10 TAP2 HLA_DRB6 B2M HLA_DMA HLA_DMB HLA_DOA HLA_DOB	0.00562006	0.00102046
PSME1 PSME2 ERAP1 TAPBP PSMB9 PSMB10 TAP1 HLA_DRB5 B2M HLA_DOB	0.00586714	0.000278076
PSME2 ERAP1 TAP1 TAP2 HLA_DRB5 HLA_DOA	0.00557836	0.0011616
PSMB8 TAP1 TAP2 HLA_DRB6 B2M HLA_DMB HLA_DOB	0.00555755	0.00124009
PSME2 ERAP1 TAPBP PSMB10 TAP1 HLA_DMA HLA_DMB HLA_DOA	0.00592852	0.000119456
PSMB8 PSMB10 B2M HLA_DMB HLA_DOA	0.00574932	0.000668324
PSME1 PSME2 TAPBP PSMB8 PSMB9 TAP1 HLA_DRB6 HLA_DMA HLA_DMB	0.00559558	0.00114106
ERAP1 TAP2 HLA_DRB5 HLA_DRB6 HLA_DOA HLA_DOB	0.00556704	0.00122862
PSME1 PSME2 ERAP1 TAPBP PSMB9 HLA_DMA	0.00577143	0.000625417
PSME1 ERAP1 HLA_DRB5 B2M HLA_DOA	0.00557058	0.00124009
TAP1 HLA_DRB5 B2M HLA_DOA HLA_DOB	0.00557058	0.00124009
PSME2 ERAP1 PSMB8 PSMB10 TAP2 HLA_DRB5 HLA_DMB HLA_DOA	0.00557603	0.00122862
PSME1 PSME2 ERAP1 PSMB9 PSMB10	0.00598099	3.45516e-07
ERAP1 PSMB8 PSMB9 TAP1 TAP2 HLA_DMA HLA_DMB HLA_DOA HLA_DOB	0.00594403	0.000119456
PSME1 PSME2 PSMB10 TAP2 HLA_DRB6 B2M HLA_DMA	0.00578185	0.000625417
ERAP1 PSMB8 PSMB10 TAP2 HLA_DRB6 HLA_DMB HLA_DOB	0.005826	0.000491857
PSME1 ERAP1 PSMB8 TAP2 HLA_DRB5 HLA_DRB6 B2M HLA_DMA HLA_DOA	0.00558075	0.00124009
PSME1 ERAP1 PSMB9 PSMB10 TAP1 TAP2 B2M HLA_DOA	0.00594906	0.000119456
PSME2 ERAP1 PSMB8 TAP1 HLA_DMB HLA_DOA	0.00565629	0.00102046
PSME1 ERAP1 TAPBP PSMB10 TAP2 HLA_DRB6 B2M HLA_DMA HLA_DMB HLA_DOA	0.00566795	0.00102046
PSME1 ERAP1 TAPBP HLA_DRB5 HLA_DMB HLA_DOA HLA_DOB	0.00560743	0.00121364
PSME1 ERAP1 TAPBP PSMB10 HLA_DRB5 HLA_DMB HLA_DOA HLA_DOB	0.00560743	0.00121364
PSME1 PSME2 ERAP1 TAPBP PSMB9 HLA_DRB5 B2M	0.00591787	0.000278076
PSME2 ERAP1 TAPBP PSMB10 TAP2 HLA_DRB6 B2M HLA_DMB HLA_DOA	0.00567929	0.00102046
PSME1 TAPBP PSMB10 TAP1 TAP2 HLA_DRB5 HLA_DRB6 B2M HLA_DMA HLA_DMB HLA_DOA HLA_DOB	0.00561948	0.00121364
PSME2 PSMB10 TAP1 B2M HLA_DMB HLA_DOA HLA_DOB	0.0058177	0.000630943
PSME2 ERAP1 TAPBP PSMB8 HLA_DRB6 B2M HLA_DMA HLA_DMB HLA_DOA HLA_DOB	0.00562571	0.00122869
ERAP1 PSMB8 PSMB9 TAP1 TAP2 HLA_DRB5 B2M HLA_DOA	0.00572626	0.000925435
PSME1 PSME2 ERAP1 PSMB10 HLA_DRB5 B2M HLA_DOA HLA_DOB	0.00562801	0.00122862
PSME2 ERAP1 TAPBP PSMB8 HLA_DRB5 B2M HLA_DOA HLA_DOB	0.00594075	0.000278076
PSME2 ERAP1 TAPBP PSMB9 TAP1 TAP2 HLA_DRB5 HLA_DRB6 HLA_DMA HLA_DMB HLA_DOA	0.00562641	0.00124009
PSMB9 TAP2 B2M HLA_DMA HLA_DMB	0.00587106	0.000496943
PSME1 TAPBP PSMB10 HLA_DMB HLA_DOA	0.00590267	0.000403162
PSME1 PSME2 ERAP1 TAPBP PSMB8 PSMB10 TAP1 TAP2 HLA_DMA HLA_DMB HLA_DOB	0.00588599	0.000491857
TAPBP PSMB10 TAP1 HLA_DRB6 B2M HLA_DMB	0.00588067	0.000517336
PSME1 TAPBP PSMB10 TAP2 HLA_DRB6 B2M HLA_DMB HLA_DOA HLA_DOB	0.00601378	0.000119456
ERAP1 PSMB8 PSMB10 TAP2 HLA_DRB6 HLA_DMB HLA_DOA HLA_DOB	0.005826	0.000700069
ERAP1 TAPBP PSMB10 TAP2 B2M HLA_DMA HLA_DMB HLA_DOA HLA_DOB	0.00591915	0.000420736
PSME1 PSMB8 PSMB9 PSMB10 B2M HLA_DMA HLA_DOA	0.00603993	5.46493e-05
PSME1 TAPBP PSMB8 B2M HLA_DMA HLA_DMB	0.00585951	0.000606986
PSME2 TAPBP B2M HLA_DMA HLA_DMB HLA_DOA	0.00582214	0.000723874
PSME1 TAPBP TAP1 TAP2 HLA_DRB6 B2M HLA_DMB HLA_DOA HLA_DOB	0.00603832	7.07228e-05
PSME1 ERAP1 PSMB9 PSMB10 TAP1 B2M	0.00594906	0.000349107
PSME1 ERAP1 TAP1 TAP2 HLA_DRB5 B2M	0.00565788	0.00124009
PSME1 PSME2 ERAP1 PSMB8 TAP2 B2M HLA_DMA HLA_DOA HLA_DOB	0.00592685	0.000420736
PSME1 TAPBP PSMB9 PSMB10 HLA_DRB6 HLA_DMB	0.00566107	0.00123789
PSME1 TAPBP PSMB10 HLA_DRB5 B2M HLA_DOA	0.00566134	0.00124009
PSME1 ERAP1 PSMB10 TAP2 HLA_DRB6 B2M HLA_DMA	0.00566672	0.00123911
ERAP1 TAPBP PSMB8 TAP1 B2M HLA_DOB	0.00591398	0.000486725
PSME1 ERAP1 PSMB8 PSMB9 TAP1 TAP2 HLA_DRB5 HLA_DRB6 B2M HLA_DMA HLA_DOA HLA_DOB	0.00571975	0.00109038
PSME1 ERAP1 PSMB10 TAP1 TAP2 B2M	0.00574661	0.00101167
PSME1 ERAP1 TAPBP TAP2 B2M	0.00574661	0.00102046
PSME2 ERAP1 TAPBP TAP2 B2M HLA_DOA	0.00574661	0.00102046
PSME1 ERAP1 TAP1 TAP2 B2M HLA_DOA	0.00574661	0.00102046
PSME1 PSME2 TAPBP PSMB9 TAP2 HLA_DRB6 HLA_DMB HLA_DOB	0.00568512	0.00122784
PSME2 TAP2 HLA_DMA	0.00568433	0.00123789
PSME2 ERAP1 TAPBP PSMB8 PSMB10 TAP1 TAP2 B2M HLA_DMA HLA_DMB HLA_DOA	0.00596719	0.00037548
ERAP1 PSMB10 TAP1 TAP2 B2M	0.00574661	0.00107869
ERAP1 PSMB10 TAP1 TAP2 B2M HLA_DOA	0.00574661	0.00107869
PSME1 PSMB10 B2M HLA_DMA HLA_DOA HLA_DOB	0.00569636	0.00123911
PSME1 PSME2 PSMB10 B2M HLA_DMB HLA_DOA HLA_DOB	0.00577181	0.00102046
PSME1 ERAP1 PSMB10 TAP1 B2M HLA_DOA	0.00574661	0.00114106
PSME2 PSMB8 HLA_DMA HLA_DMB	0.00572124	0.00123789
ERAP1 TAP1 B2M HLA_DMB HLA_DOA	0.00572291	0.00123911
PSME1 PSME2 ERAP1 TAPBP PSMB9 PSMB10 TAP2 HLA_DRB5 HLA_DOA HLA_DOB	0.00575356	0.0011616
PSME1 PSME2 ERAP1 PSMB10 HLA_DRB6 HLA_DMA HLA_DMB HLA_DOB	0.00572976	0.00124009
PSME1 PSME2 TAP2 HLA_DRB6 B2M HLA_DMA HLA_DOA	0.00573195	0.00123911
ERAP1 PSMB10 TAP1 TAP2 HLA_DMB	0.00573775	0.00122156
PSME2 TAPBP PSMB8 TAP2 HLA_DRB5 B2M HLA_DMA	0.00573484	0.00124009
PSME1 ERAP1 TAPBP HLA_DRB6 B2M HLA_DMB HLA_DOA HLA_DOB	0.00573647	0.00123911
PSME1 PSME2 PSMB10 HLA_DOA	0.0059396	0.000625417
PSME1 PSME2 ERAP1 PSMB9 PSMB10 HLA_DOB	0.00594906	0.000597297
PSME2 PSMB10 TAP1 HLA_DRB5 HLA_DRB6 HLA_DOA HLA_DOB	0.00574438	0.00122862
PSME2 ERAP1 PSMB10 HLA_DRB6	0.00598637	0.000495088
PSME1 PSME2 ERAP1 PSMB9 HLA_DRB6 B2M HLA_DMB HLA_DOB	0.00599504	0.000468765
PSME2 ERAP1 HLA_DRB5 HLA_DOA	0.00574438	0.00123898
PSME2 PSMB8 B2M HLA_DMB HLA_DOA	0.00574459	0.00123911
PSME1 PSME2 ERAP1 TAPBP PSMB8 TAP2 B2M HLA_DMA HLA_DOA HLA_DOB	0.00592685	0.000693871
ERAP1 TAPBP PSMB8 PSMB10 TAP2 HLA_DRB6 HLA_DMB HLA_DOA	0.00605216	0.000317206
PSME1 PSME2 PSMB8 TAP2 HLA_DRB5 HLA_DMB HLA_DOA HLA_DOB	0.00575844	0.00121364
PSME1 PSME2 PSMB10 TAP2 HLA_DRB5 HLA_DRB6 HLA_DMB	0.00575844	0.00124009
PSME1 PSME2 ERAP1 PSMB9 B2M HLA_DMA HLA_DOA	0.00593167	0.000723874
ERAP1 TAPBP PSMB10 TAP2 HLA_DMA	0.00576442	0.00123789
PSME1 PSME2 TAPBP PSMB9 TAP1 TAP2 HLA_DRB6 HLA_DMA HLA_DMB HLA_DOB	0.00576843	0.00122784
PSME2 ERAP1 PSMB9 PSMB10 TAP1 TAP2 B2M	0.00594906	0.000680079
PSME2 PSMB8 PSMB10 TAP1 B2M HLA_DMB HLA_DOA	0.00603997	0.000420736
PSME1 ERAP1 B2M HLA_DMA HLA_DMB HLA_DOA HLA_DOB	0.00577191	0.00123911
PSME1 PSME2 ERAP1 TAPBP B2M HLA_DMA HLA_DMB HLA_DOA HLA_DOB	0.00577191	0.00123911
PSME1 ERAP1 TAPBP PSMB8 PSMB10 HLA_DRB6 B2M HLA_DMB HLA_DOA HLA_DOB	0.00615537	7.07228e-05
TAPBP HLA_DRB6 B2M	0.00594375	0.000723874
PSME1 TAPBP PSMB10	0.00577772	0.00123789
PSME2 ERAP1 TAPBP PSMB8 HLA_DRB5 HLA_DRB6 B2M HLA_DMA	0.00578303	0.00122862
PSME1 PSME2 TAP1 HLA_DRB5 HLA_DOA HLA_DOB	0.00578825	0.00122862
PSME2 ERAP1 PSMB8 TAP1 B2M HLA_DMA HLA_DOA HLA_DOB	0.00605558	0.000420736
PSME1 PSME2 ERAP1 PSMB9 HLA_DRB5 HLA_DRB6 HLA_DMA HLA_DOA HLA_DOB	0.00579017	0.00124009
PSME2 PSMB8 PSMB9 PSMB10 TAP1 B2M HLA_DOB	0.00600635	0.000597297
PSME1 PSME2 ERAP1 TAPBP PSMB8 TAP2 HLA_DMB HLA_DOA HLA_DOB	0.0060194	0.000574407
PSME2 ERAP1 PSMB8 PSMB9 PSMB10 TAP2 HLA_DMA HLA_DMB HLA_DOA HLA_DOB	0.00616898	0.000119456
PSME1 PSME2 ERAP1 TAPBP PSMB10 TAP2 HLA_DRB5 HLA_DRB6 HLA_DOA HLA_DOB	0.00580649	0.00122862
PSME1 ERAP1 PSMB8 PSMB9 TAP1 TAP2 HLA_DRB5 HLA_DRB6 B2M HLA_DMA HLA_DOB	0.00586765	0.00104804
PSME2 TAP2 HLA_DMA HLA_DOB	0.00588032	0.0010243
PSME1 ERAP1 PSMB8 TAP1 TAP2 B2M HLA_DMB HLA_DOB	0.00611664	0.000307972
PSME2 PSMB10 HLA_DRB5 B2M HLA_DMA	0.00598069	0.000736177
PSME1 ERAP1 TAPBP PSMB10 TAP1 TAP2 HLA_DRB5 HLA_DRB6 B2M	0.00582003	0.00122784
PSME1 ERAP1 PSMB8 TAP1 TAP2 HLA_DMA HLA_DMB HLA_DOA HLA_DOB	0.00618362	0.000119456
PSME1 PSME2 PSMB8 PSMB9 B2M HLA_DOA	0.00606459	0.000486725
PSME1 ERAP1 PSMB9 HLA_DOA	0.0060231	0.000625417
PSME2 PSMB9 PSMB10 TAP2 HLA_DRB6 B2M HLA_DMB HLA_DOA HLA_DOB	0.00620639	7.07228e-05
PSME1 PSMB10 TAP2 HLA_DRB5 HLA_DOA	0.00582604	0.00124009
PSME1 PSME2 ERAP1 TAPBP HLA_DRB5 HLA_DRB6 HLA_DOA	0.00582701	0.00124009
PSME1 ERAP1 TAPBP PSMB9 TAP1 TAP2 B2M HLA_DOB	0.00589849	0.0010243
PSME2 ERAP1 TAPBP PSMB8 TAP1 TAP2 HLA_DRB5 B2M HLA_DMA HLA_DOA	0.00586524	0.0011616
PSMB9 PSMB10 B2M HLA_DMA HLA_DMB HLA_DOB	0.00602016	0.000697815
PSME1 PSMB8 PSMB10 TAP1 TAP2 HLA_DMB HLA_DOA HLA_DOB	0.00609464	0.000491857
PSME1 PSME2 TAPBP PSMB8 PSMB10 TAP2 B2M HLA_DMB HLA_DOB	0.00603338	0.000679907
PSME1 PSME2 ERAP1 TAP1 TAP2 HLA_DRB6 B2M HLA_DMB HLA_DOB	0.00585184	0.00124009
PSME1 PSME2 ERAP1 PSMB8 PSMB10 TAP1 B2M HLA_DOA	0.006036	0.000680079
PSME1 PSME2 ERAP1 HLA_DRB6 B2M HLA_DMB HLA_DOA HLA_DOB	0.00585344	0.00123911
PSME1 PSME2 TAPBP TAP1 HLA_DRB5 HLA_DOB	0.00585834	0.00122862
PSME1 PSME2 TAPBP TAP1 HLA_DRB5 HLA_DOA HLA_DOB	0.00585834	0.00122862
PSME1 ERAP1 TAPBP PSMB9 TAP1 HLA_DRB6 HLA_DMA HLA_DOA HLA_DOB	0.00585792	0.00124009
PSME1 TAPBP PSMB8 TAP2 HLA_DMA HLA_DOB	0.00610271	0.000496943
PSME2 ERAP1 TAPBP PSMB8 PSMB10 HLA_DRB6 B2M HLA_DMA HLA_DMB	0.00593515	0.00102046
PSME2 ERAP1 TAP2 HLA_DRB5 B2M HLA_DMA HLA_DMB	0.0058644	0.00124009
PSME2 ERAP1 PSMB8 B2M HLA_DMA HLA_DMB HLA_DOA HLA_DOB	0.00586555	0.00123911
PSME1 ERAP1 PSMB9 TAP1 TAP2 B2M	0.00594906	0.000989706
PSME2 TAPBP TAP2 HLA_DRB6 HLA_DMA HLA_DMB HLA_DOA	0.00593939	0.00102046
PSME2 ERAP1 HLA_DRB5 HLA_DRB6 B2M HLA_DOA HLA_DOB	0.00587117	0.00124009
PSME2 ERAP1 TAPBP PSMB9 TAP2 HLA_DRB5 HLA_DMA HLA_DOA HLA_DOB	0.00597004	0.000948795
TAPBP TAP1 HLA_DRB6 HLA_DMA HLA_DMB HLA_DOA HLA_DOB	0.00588044	0.00122869
PSME1 PSME2 PSMB10 B2M HLA_DMA HLA_DMB	0.00608606	0.000606986
PSME2 ERAP1 TAPBP HLA_DRB5 HLA_DRB6 HLA_DMB HLA_DOB	0.00588308	0.00124009
ERAP1 TAPBP PSMB9 TAP1 B2M	0.00595857	0.00102046
PSME2 TAPBP PSMB10 TAP1 HLA_DRB6 HLA_DMA HLA_DMB HLA_DOA	0.00595999	0.00102046
PSME1 PSME2 PSMB9 PSMB10 TAP1 HLA_DRB6 B2M HLA_DOA HLA_DOB	0.00589525	0.0012217
PSME2 ERAP1 PSMB10 TAP1 HLA_DMB HLA_DOA HLA_DOB	0.00596453	0.00102046
PSME2 ERAP1 PSMB10 TAP1 HLA_DMB HLA_DOB	0.00596453	0.0010243
PSME1 PSME2 ERAP1 TAPBP PSMB10 HLA_DRB5 HLA_DRB6 B2M HLA_DMB HLA_DOB	0.00589599	0.00124009
PSME2 TAPBP PSMB8 PSMB10 TAP2 HLA_DRB6 HLA_DMA HLA_DOB	0.00590031	0.00122784
PSME2 PSMB10 TAP1 HLA_DRB6 HLA_DMA HLA_DMB HLA_DOA	0.00606745	0.000723874
PSME2 ERAP1 TAPBP TAP2 HLA_DRB5 HLA_DRB6 HLA_DMB HLA_DOB	0.00590358	0.00124009
ERAP1 PSMB9 TAP1 TAP2 B2M HLA_DMA HLA_DMB HLA_DOA	0.0062734	0.000119456
ERAP1 TAPBP TAP2 HLA_DRB6 B2M HLA_DOA	0.00590667	0.00123911
ERAP1 TAPBP PSMB8 PSMB9 PSMB10 TAP1 HLA_DRB6 B2M HLA_DOB	0.00591272	0.0012217
PSME2 ERAP1 TAPBP PSMB9 PSMB10 TAP1 TAP2 B2M	0.00594906	0.00111334
PSME2 ERAP1 TAP1 HLA_DMB HLA_DOB	0.00598637	0.0010243
PSME1 ERAP1 PSMB10 TAP2 B2M HLA_DMB HLA_DOA HLA_DOB	0.00618825	0.000420736
PSME1 PSME2 ERAP1 TAPBP PSMB8 PSMB9 PSMB10 TAP2 HLA_DMB HLA_DOA HLA_DOB	0.00628774	0.000119456
PSME2 PSMB10 HLA_DRB5 HLA_DRB6 B2M HLA_DMA HLA_DMB HLA_DOA	0.0060864	0.000736177
ERAP1 TAPBP PSMB10 TAP2 HLA_DRB6 HLA_DMB HLA_DOA HLA_DOB	0.00599548	0.00102046
PSMB9 PSMB10 TAP1 TAP2 HLA_DRB5 HLA_DRB6 HLA_DOB	0.00592858	0.00122784
PSMB10 HLA_DRB6 HLA_DMA HLA_DMB HLA_DOA	0.00620046	0.000403162
PSME1 PSME2 TAPBP PSMB8 PSMB9 HLA_DMB HLA_DOA	0.00592897	0.00123789
PSME2 ERAP1 TAPBP PSMB8 TAP1 TAP2 HLA_DRB5 B2M HLA_DMA	0.00595588	0.0011616
ERAP1 TAPBP PSMB8 TAP2 HLA_DRB5 B2M HLA_DMB HLA_DOA HLA_DOB	0.00594069	0.00121364
PSME2 TAPBP PSMB10 TAP1 TAP2 HLA_DRB5 HLA_DMB HLA_DOA	0.00595845	0.0011616
PSME1 ERAP1 TAP1 HLA_DRB6 B2M HLA_DOA	0.00596899	0.00114106
ERAP1 TAPBP PSMB8 TAP2 HLA_DRB5 B2M HLA_DMB HLA_DOB	0.00594069	0.00124211
PSME2 ERAP1 TAPBP PSMB9 PSMB10 TAP1 HLA_DRB5 HLA_DMA	0.0059436	0.00124037
PSME1 PSME2 HLA_DRB6 HLA_DMA HLA_DOB	0.00594564	0.00123911
PSME2 ERAP1 TAPBP PSMB10 TAP1 HLA_DRB5 HLA_DRB6 HLA_DMB	0.00594755	0.00124009
PSME2 ERAP1 TAPBP PSMB10 TAP1 HLA_DRB5 HLA_DRB6 HLA_DMB HLA_DOA	0.00594755	0.00124009
PSME2 ERAP1 TAPBP PSMB8 PSMB10 B2M HLA_DMB HLA_DOA HLA_DOB	0.00621723	0.000420736
PSME1 PSMB10 HLA_DMA HLA_DMB HLA_DOB	0.00602207	0.00102046
ERAP1 PSMB8 PSMB10 TAP1 TAP2 B2M HLA_DMA HLA_DMB	0.0061222	0.00071544
ERAP1 PSMB8 PSMB10 TAP2 HLA_DRB6 B2M HLA_DMB HLA_DOA HLA_DOB	0.00612755	0.000700069
ERAP1 TAPBP PSMB8 PSMB10 TAP1 HLA_DRB6 HLA_DOA	0.00598491	0.00114106
PSME2 ERAP1 PSMB8 PSMB9 PSMB10 HLA_DRB5 HLA_DOB	0.00595909	0.00122784
PSME1 PSME2 PSMB8 PSMB9 PSMB10 TAP1 HLA_DRB6 HLA_DMA HLA_DOA HLA_DOB	0.0059612	0.00122575
PSME1 ERAP1 PSMB9 PSMB10 TAP2 HLA_DRB6 B2M	0.00619388	0.000517336
ERAP1 TAPBP PSMB10 TAP1 TAP2 HLA_DMB HLA_DOA	0.00596163	0.00122793
PSME2 PSMB10 TAP2 HLA_DRB5 HLA_DRB6 HLA_DMA HLA_DOA	0.00595889	0.00124009
PSME2 ERAP1 PSMB10 TAP1 TAP2 HLA_DOA HLA_DOB	0.00596365	0.00122784
PSME1 PSME2 ERAP1 PSMB10 TAP1 TAP2 HLA_DRB6 B2M HLA_DMB HLA_DOB	0.00596434	0.00122784
PSME1 PSME2 ERAP1 PSMB8 PSMB10 HLA_DMA HLA_DMB HLA_DOA HLA_DOB	0.00603909	0.00102046
PSME2 PSMB8 PSMB9 PSMB10 TAP1 B2M HLA_DOA HLA_DOB	0.00600635	0.00112743
PSME2 ERAP1 PSMB9 PSMB10 B2M HLA_DMB HLA_DOA	0.00619388	0.000558436
PSME2 ERAP1 TAPBP PSMB9 PSMB10 B2M HLA_DOB	0.00618869	0.000591625
PSME2 PSMB10 HLA_DRB5 HLA_DRB6 HLA_DMA	0.00614265	0.000736177
PSME2 PSMB10 HLA_DRB5 HLA_DRB6 HLA_DMA HLA_DMB	0.00614265	0.000736177
PSMB10 HLA_DRB5 HLA_DRB6 B2M HLA_DMB HLA_DOA	0.00614265	0.000736177
PSME1 ERAP1 PSMB9 PSMB10 B2M HLA_DMB HLA_DOA	0.00636629	5.46493e-05
PSME2 PSMB9 PSMB10 HLA_DRB6 HLA_DMB HLA_DOA HLA_DOB	0.00614698	0.000723874
PSME1 TAP1 HLA_DRB5 B2M HLA_DOA	0.0059785	0.00124009
PSME2 PSMB10 HLA_DRB5 B2M HLA_DMA HLA_DOA	0.00598069	0.00123898
PSME2 ERAP1 TAPBP PSMB9 B2M HLA_DMA HLA_DOA HLA_DOB	0.0062495	0.000420736
PSME1 PSME2 PSMB10 TAP2 HLA_DMB	0.00598637	0.00123789
ERAP1 TAPBP PSMB9 PSMB10 HLA_DMA HLA_DMB HLA_DOA	0.00617214	0.000673523
PSME2 PSMB10 TAP1 HLA_DRB6 HLA_DMA HLA_DMB	0.00606745	0.00102046
PSME1 ERAP1 PSMB9 PSMB10 TAP1 TAP2 HLA_DRB5 HLA_DRB6 B2M HLA_DMA	0.00600513	0.00122784
PSME1 PSME2 HLA_DRB5 B2M HLA_DMA HLA_DOB	0.00600458	0.00124009
PSME1 ERAP1 TAP1 TAP2 B2M HLA_DMB HLA_DOB	0.00608166	0.0010243
PSME2 TAPBP PSMB10 TAP1 TAP2 HLA_DRB5 HLA_DMB HLA_DOA HLA_DOB	0.00602362	0.00122862
ERAP1 PSMB8 TAP1 B2M HLA_DMA HLA_DMB HLA_DOB	0.00626841	0.000496943
PSME2 PSMB8 PSMB9 PSMB10 B2M HLA_DMA HLA_DOA	0.00641885	5.46493e-05
PSME1 ERAP1 TAP2 HLA_DRB5 B2M HLA_DMB	0.00603423	0.00122862
PSME2 PSMB8 TAP1 HLA_DMB HLA_DOB	0.00610175	0.0010243
PSME1 PSME2 ERAP1 TAPBP PSMB8 HLA_DRB6 B2M HLA_DMA HLA_DMB	0.00603886	0.00123911
PSME1 PSMB8 TAP2 HLA_DRB5 B2M HLA_DMB HLA_DOA HLA_DOB	0.00604922	0.00121364
PSME1 ERAP1 TAPBP PSMB9 TAP1 TAP2 HLA_DRB6	0.00606348	0.00118448
PSME1 ERAP1 TAPBP PSMB8 PSMB9 HLA_DMB HLA_DOA HLA_DOB	0.00631458	0.000420736
PSME1 PSME2 ERAP1 TAPBP PSMB8 PSMB10 TAP1 HLA_DRB5 HLA_DMB HLA_DOA HLA_DOB	0.00607025	0.00116641
PSME1 PSME2 TAPBP PSMB8 PSMB9 PSMB10 B2M HLA_DMA HLA_DOA HLA_DOB	0.00641885	0.000119456
PSME1 PSME2 TAPBP PSMB8 PSMB9 PSMB10 TAP2 B2M HLA_DMA HLA_DOA HLA_DOB	0.00641885	0.000119456
PSME2 ERAP1 PSMB10 TAP2 HLA_DRB5 HLA_DRB6 B2M	0.00605216	0.00124009
PSME1 ERAP1 TAP1 TAP2 B2M HLA_DOB	0.00626648	0.000591625
PSMB9 PSMB10 TAP1 TAP2 HLA_DRB6 B2M	0.00629574	0.000517336
TAPBP PSMB10 TAP1 HLA_DRB6 HLA_DMA HLA_DMB HLA_DOA HLA_DOB	0.00642673	0.000119456
PSME1 PSME2 ERAP1 PSMB8 PSMB10 TAP1 B2M HLA_DMA HLA_DOA HLA_DOB	0.00633036	0.000420736
PSME1 PSME2 ERAP1 TAPBP PSMB8 TAP1 HLA_DMB HLA_DOA HLA_DOB	0.00631458	0.000491857
PSME2 HLA_DRB5 B2M	0.00623496	0.000736177
PSME2 TAP1 TAP2 HLA_DRB6 HLA_DMA HLA_DMB	0.00614265	0.00102046
PSME2 ERAP1 TAPBP PSMB9 PSMB10 TAP2 HLA_DRB6 HLA_DOA	0.00607793	0.00122793
PSMB9 TAP2 HLA_DRB6 HLA_DOA	0.00607599	0.00123789
PSME1 PSME2 ERAP1 PSMB8 B2M HLA_DMA HLA_DOB	0.0062849	0.000606986
PSME1 PSME2 HLA_DRB5 B2M HLA_DMA HLA_DOA HLA_DOB	0.00608608	0.00121364
PSME2 TAPBP PSMB9 TAP1 B2M HLA_DMB	0.00646612	5.46493e-05
PSME1 ERAP1 PSMB8 TAP1 B2M HLA_DMB HLA_DOA	0.00628548	0.000606986
PSME1 PSME2 ERAP1 TAPBP TAP2 HLA_DRB5 B2M HLA_DMA HLA_DMB HLA_DOA	0.00608752	0.00121364
TAPBP PSMB8 PSMB10 HLA_DRB5 HLA_DRB6 HLA_DOA HLA_DOB	0.00608117	0.00124009
PSME2 PSMB10 HLA_DRB5 HLA_DMA HLA_DMB HLA_DOB	0.0060864	0.00123898
PSME2 ERAP1 PSMB10 TAP2 HLA_DRB5 HLA_DMA	0.00609092	0.00123898
PSME2 ERAP1 HLA_DRB5 HLA_DMA HLA_DOA	0.00609092	0.00123898
PSME2 ERAP1 TAP2 HLA_DRB5 HLA_DMA HLA_DOA	0.00609092	0.00123898
PSME2 ERAP1 PSMB10 TAP2 HLA_DRB5 HLA_DMA HLA_DOA	0.00609092	0.00123898
PSME1 TAP1 B2M HLA_DMB HLA_DOA HLA_DOB	0.0060985	0.00123911
PSME1 TAPBP PSMB10 B2M HLA_DMA	0.00627163	0.000723874
PSME2 ERAP1 TAPBP PSMB9 PSMB10 TAP2 HLA_DRB5 B2M HLA_DMA HLA_DOA HLA_DOB	0.00619814	0.000948795
PSME2 PSMB10 TAP1 TAP2 HLA_DRB5 HLA_DMB HLA_DOA	0.00612982	0.0011616
PSME2 ERAP1 TAPBP PSMB10 TAP2 HLA_DRB5 HLA_DMB HLA_DOA	0.00610565	0.00124009
PSME2 TAPBP PSMB8 PSMB10 TAP2 B2M HLA_DMA HLA_DOA	0.0063983	0.00037548
PSME1 TAPBP PSMB8 PSMB10 TAP2 HLA_DRB6 B2M HLA_DOB	0.00611914	0.00122793
PSME1 ERAP1 TAPBP PSMB8 PSMB9 PSMB10 TAP2 HLA_DMB	0.00612276	0.00122793
PSME2 ERAP1 TAPBP PSMB8 PSMB9 PSMB10 TAP2 HLA_DMB	0.00612276	0.00122793
PSME2 ERAP1 TAPBP PSMB8 PSMB9 PSMB10 TAP2 HLA_DMB HLA_DOA	0.00612276	0.00122793
PSME2 TAPBP TAP2 HLA_DRB6 HLA_DMA HLA_DMB	0.00612019	0.00123789
PSME2 TAPBP PSMB10 TAP2 HLA_DRB6 HLA_DMA HLA_DMB	0.00612019	0.00123789
PSME1 TAPBP PSMB10 TAP2 HLA_DRB6 HLA_DMA HLA_DMB HLA_DOA	0.00612019	0.00123789
PSME2 ERAP1 TAPBP PSMB9 TAP2 HLA_DRB5 HLA_DMA HLA_DMB	0.00621392	0.000952157
PSME2 ERAP1 TAPBP PSMB8 PSMB9 HLA_DMB	0.00612276	0.00123789
PSME2 ERAP1 TAPBP PSMB8 PSMB9 HLA_DMB HLA_DOA	0.00612276	0.00123789
ERAP1 TAPBP PSMB8 PSMB9 TAP2 HLA_DMB	0.00612276	0.00123898
PSME1 PSME2 ERAP1 PSMB8 TAP1 B2M HLA_DMA	0.00633036	0.000606986
PSME2 ERAP1 PSMB8 PSMB9 B2M HLA_DMB HLA_DOB	0.00641658	0.000349107
PSME2 ERAP1 TAP1 B2M HLA_DMA HLA_DOA	0.00620691	0.000989706
PSME1 PSME2 PSMB10 B2M HLA_DMA	0.00633774	0.000606986
HLA_DRB5 B2M HLA_DMB HLA_DOB	0.00613219	0.00124009
PSME1 PSMB8 PSMB9 TAP1 HLA_DRB6 B2M HLA_DMA HLA_DMB HLA_DOB	0.00651665	7.07228e-05
TAPBP PSMB10 TAP1 TAP2 HLA_DRB6 B2M HLA_DMA HLA_DOB	0.00613739	0.00122784
TAPBP PSMB10 TAP1 TAP2 HLA_DRB6 B2M HLA_DMA HLA_DOA HLA_DOB	0.00613739	0.00122793
PSME1 PSME2 ERAP1 TAPBP B2M HLA_DMB HLA_DOB	0.00635526	0.000574407
PSME1 PSME2 ERAP1 TAPBP B2M HLA_DMB HLA_DOA HLA_DOB	0.00635526	0.000574407
PSME2 TAPBP PSMB10 HLA_DRB6 HLA_DMA HLA_DOB	0.00613739	0.00123911
PSMB10 HLA_DRB6 HLA_DMA HLA_DMB HLA_DOA HLA_DOB	0.00630648	0.000723874
PSME2 PSMB10 TAP2 HLA_DRB6 B2M HLA_DMB	0.0061389	0.00123911
PSME1 PSME2 TAPBP TAP1 TAP2 HLA_DOA HLA_DOB	0.00638517	0.000491857
PSME1 PSME2 ERAP1 PSMB10 HLA_DRB6 HLA_DMA HLA_DOA HLA_DOB	0.00614198	0.00123911
TAPBP PSMB9 PSMB10 TAP2 HLA_DRB6 B2M HLA_DMB HLA_DOA HLA_DOB	0.00614698	0.00122793
PSME2 ERAP1 PSMB10 TAP2 HLA_DRB5 HLA_DRB6 B2M HLA_DMB	0.00614377	0.00124009
PSME1 PSME2 ERAP1 PSMB10 TAP2 HLA_DRB5 HLA_DRB6 HLA_DMB HLA_DOA	0.00614486	0.00124009
PSME1 PSME2 TAPBP PSMB9 PSMB10 TAP1 B2M HLA_DOA HLA_DOB	0.00621543	0.00102578
PSME2 ERAP1 TAPBP PSMB8 PSMB10 B2M HLA_DMB HLA_DOB	0.00621723	0.0010243
PSME2 ERAP1 TAPBP PSMB9 B2M HLA_DMB HLA_DOA HLA_DOB	0.00641658	0.000420736
PSME2 ERAP1 TAPBP PSMB8 HLA_DRB6 HLA_DMB HLA_DOB	0.0061565	0.00124009
PSME1 PSME2 ERAP1 PSMB10 TAP2 B2M HLA_DMB HLA_DOB	0.00622922	0.0010243
PSMB9 PSMB10 HLA_DOA	0.0063492	0.000668324
PSME1 ERAP1 PSMB10 TAP1 B2M HLA_DMA HLA_DMB HLA_DOB	0.00645809	0.000349107
PSME2 ERAP1 PSMB8 PSMB9 B2M HLA_DMB HLA_DOA HLA_DOB	0.00641658	0.000486725
ERAP1 PSMB8 PSMB10 TAP1 B2M HLA_DMB HLA_DOA HLA_DOB	0.00641658	0.000486725
ERAP1 PSMB8 PSMB10 TAP1 TAP2 B2M HLA_DMB HLA_DOB	0.00641658	0.000491857
PSME1 ERAP1 TAPBP PSMB8 HLA_DRB5 HLA_DRB6 HLA_DMA HLA_DOB	0.00617213	0.00124009
ERAP1 PSMB8 TAP2 B2M HLA_DMB HLA_DOB	0.00641658	0.000495088
PSME2 ERAP1 PSMB9 PSMB10 TAP1 TAP2 HLA_DRB5 HLA_DMA	0.00619814	0.0011616
PSME2 ERAP1 TAPBP PSMB9 PSMB10 TAP1 TAP2 HLA_DRB5 HLA_DMA	0.00619814	0.0011616
PSME2 ERAP1 TAPBP PSMB8 PSMB9 TAP1 TAP2 HLA_DRB5 HLA_DMA HLA_DOA	0.00619814	0.0011616
PSME1 PSME2 ERAP1 TAPBP PSMB9 TAP2 HLA_DRB5 HLA_DRB6 B2M HLA_DMB HLA_DOA	0.00619814	0.0011616
PSME1 ERAP1 PSMB8 B2M HLA_DMA HLA_DMB HLA_DOA HLA_DOB	0.0061781	0.00123911
PSME2 PSMB9 TAP1 TAP2 HLA_DRB6 HLA_DMB HLA_DOB	0.00618161	0.00124009
PSME1 PSME2 ERAP1 PSMB10 TAP2 HLA_DRB6 B2M HLA_DOA	0.0061852	0.00123911
PSME2 ERAP1 PSMB9 TAP1 TAP2 HLA_DRB5 B2M HLA_DMA HLA_DMB	0.00628243	0.000948795
TAPBP PSMB9 TAP1 TAP2 HLA_DRB5 B2M HLA_DMA HLA_DMB HLA_DOB	0.00619731	0.00121364
PSME1 TAPBP PSMB9 TAP1 TAP2 HLA_DRB5 B2M HLA_DMA HLA_DMB HLA_DOB	0.00619731	0.00121364
TAPBP PSMB9 TAP1 TAP2 HLA_DRB5 B2M HLA_DMA HLA_DMB HLA_DOA HLA_DOB	0.00619731	0.00121364
PSME1 ERAP1 PSMB10 TAP1 B2M HLA_DMA HLA_DMB HLA_DOA HLA_DOB	0.00645809	0.000420736
PSME1 PSME2 ERAP1 HLA_DRB6 B2M HLA_DMA HLA_DOA HLA_DOB	0.00639191	0.000625417
PSME1 PSME2 ERAP1 TAPBP PSMB10 TAP2 HLA_DRB6 B2M HLA_DOA	0.00626258	0.00102046
PSME2 PSMB10 HLA_DMA HLA_DOA	0.00646501	0.000403162
PSME1 PSME2 TAPBP PSMB8 PSMB9 PSMB10 TAP2 HLA_DRB5 HLA_DRB6 HLA_DMB HLA_DOB	0.00619814	0.00122784
PSME2 ERAP1 TAPBP PSMB9 TAP2 HLA_DRB5 HLA_DMB	0.00619814	0.00122862
PSME2 ERAP1 TAPBP PSMB9 PSMB10 TAP2 HLA_DRB5 HLA_DMB	0.00619814	0.00122862
PSME1 PSMB9 PSMB10 TAP1 B2M HLA_DMA HLA_DMB	0.00644316	0.000486725
PSME1 PSME2 ERAP1 PSMB8 TAP2 HLA_DRB5 HLA_DRB6 B2M HLA_DMB HLA_DOB	0.00619814	0.00124009
PSME2 ERAP1 TAPBP PSMB9 PSMB10 TAP2 HLA_DRB5 B2M HLA_DMB HLA_DOA	0.00619814	0.00124211
ERAP1 PSMB9 TAP1 B2M HLA_DMA	0.006559	0.000142465
PSME1 ERAP1 HLA_DRB6 B2M HLA_DOA	0.00637005	0.000723874
PSME2 ERAP1 TAPBP HLA_DRB5 HLA_DMA HLA_DOA	0.00620169	0.00123898
TAPBP TAP1 HLA_DRB6 HLA_DMA HLA_DMB	0.00627507	0.00102046
PSME2 ERAP1 PSMB8 PSMB9 TAP1 TAP2 HLA_DRB5 HLA_DRB6 B2M HLA_DMB HLA_DOB	0.00638304	0.00069474
PSME2 TAP2 HLA_DRB6 B2M HLA_DMA HLA_DOB	0.00620639	0.00124009
PSME2 TAPBP TAP2 HLA_DRB6 B2M HLA_DMA HLA_DOB	0.00620639	0.00124009
PSME2 ERAP1 TAPBP TAP2 HLA_DRB6 B2M HLA_DMA HLA_DOB	0.00620639	0.00124009
PSME2 ERAP1 PSMB9 PSMB10 TAP2 HLA_DRB5 HLA_DMA HLA_DMB	0.00621392	0.00122862
PSME1 PSME2 ERAP1 TAPBP PSMB8 PSMB9 PSMB10 TAP1 B2M	0.0064157	0.000615674
PSME1 TAPBP PSMB10 B2M HLA_DMB	0.00647134	0.000454886
PSME1 ERAP1 TAP1 B2M HLA_DMA HLA_DMB HLA_DOB	0.00645809	0.000496943
TAPBP PSMB8 PSMB9 PSMB10 TAP1 HLA_DRB6 HLA_DMB HLA_DOA HLA_DOB	0.00659991	7.07228e-05
PSMB8 PSMB10 TAP2 HLA_DRB6 B2M HLA_DMA HLA_DOA	0.00659994	7.07228e-05
PSMB8 PSMB10 HLA_DRB5 B2M HLA_DOB	0.00621663	0.00124009
PSME2 TAP2 HLA_DRB5 HLA_DOA	0.00622044	0.00124009
PSME2 TAPBP PSMB10 HLA_DRB5 HLA_DOA HLA_DOB	0.00623496	0.00122862
PSME1 PSMB10 TAP1 HLA_DRB5 HLA_DOA HLA_DOB	0.00623496	0.00122862
ERAP1 PSMB10 HLA_DRB5 HLA_DRB6 HLA_DOA	0.00623496	0.00124009
PSME2 TAPBP HLA_DRB5 HLA_DOA HLA_DOB	0.00623496	0.00124009
ERAP1 PSMB10 TAP2 HLA_DRB5 HLA_DRB6 HLA_DOA HLA_DOB	0.00623496	0.00124009
ERAP1 TAP2 HLA_DMA	0.00623884	0.00123789
ERAP1 TAPBP B2M HLA_DMB HLA_DOB	0.00645809	0.000574407
PSME1 PSME2 PSMB10 TAP2 HLA_DRB5 HLA_DRB6 HLA_DMB HLA_DOA	0.00624243	0.00124009
ERAP1 PSMB8 PSMB10 TAP2 B2M HLA_DMB HLA_DOB	0.00641658	0.00071544
ERAP1 PSMB8 PSMB10 TAP2 B2M HLA_DMB HLA_DOA HLA_DOB	0.00641658	0.00071544
ERAP1 PSMB8 TAP1 B2M HLA_DMA HLA_DMB HLA_DOA HLA_DOB	0.00626841	0.00118854
PSME1 PSME2 ERAP1 PSMB8 B2M HLA_DMB HLA_DOA	0.00646418	0.000606986
PSME1 PSME2 ERAP1 PSMB8 TAP1 B2M HLA_DMA HLA_DOB	0.00633036	0.00101659
PSMB10 TAP1 B2M HLA_DMA HLA_DOA HLA_DOB	0.00643152	0.00071544
PSME1 PSME2 ERAP1 PSMB8 PSMB10 TAP1 B2M HLA_DMA HLA_DOB	0.00633036	0.00102578
PSME1 PSME2 ERAP1 TAP1 TAP2 B2M HLA_DMA	0.00648031	0.000574407
PSME1 PSME2 ERAP1 TAPBP PSMB10 TAP2 HLA_DRB6 B2M HLA_DMA	0.00633418	0.00102046
PSME1 PSME2 ERAP1 TAP1 TAP2 HLA_DRB5 HLA_DOB	0.00629168	0.0011616
PSME1 TAPBP PSMB9 TAP2 B2M HLA_DMA HLA_DMB HLA_DOA HLA_DOB	0.00663356	0.000119456
PSMB10 TAP1 B2M HLA_DMA	0.00646946	0.000625417
PSME2 TAPBP HLA_DRB5 HLA_DRB6 B2M HLA_DMA HLA_DOA HLA_DOB	0.00627223	0.00124009
PSME2 ERAP1 PSMB9 TAP1 TAP2 HLA_DRB5 B2M HLA_DMA HLA_DMB HLA_DOA	0.00628243	0.00121364
PSME1 PSME2 TAPBP PSMB10 TAP1 TAP2 HLA_DRB6 HLA_DMB HLA_DOA	0.00664541	0.000119456
TAPBP PSMB10 B2M HLA_DMA	0.00647134	0.000650493
TAPBP PSMB10 TAP1 HLA_DMA HLA_DMB HLA_DOA	0.00664826	0.000119456
PSME1 PSMB10 TAP1 TAP2 HLA_DRB5 B2M HLA_DOA HLA_DOB	0.00628747	0.00122862
ERAP1 PSMB8 PSMB10 TAP1 TAP2 HLA_DMB	0.00628954	0.00122793
PSME2 ERAP1 TAPBP PSMB8 PSMB9 PSMB10 TAP1 HLA_DRB5 B2M HLA_DMB HLA_DOA HLA_DOB	0.00638304	0.000950534
ERAP1 PSMB8 PSMB10 B2M HLA_DOA	0.00648979	0.000625417
PSMB10 HLA_DRB5 HLA_DMA	0.00645583	0.000736177
PSME2 PSMB8 PSMB9 PSMB10 TAP1 TAP2 B2M HLA_DMB HLA_DOB	0.0063663	0.00101659
PSME2 ERAP1 PSMB8 PSMB9 PSMB10 TAP1 B2M HLA_DMA HLA_DOB	0.00633036	0.00112743
PSME1 ERAP1 TAPBP PSMB10 TAP2 HLA_DRB5 B2M HLA_DMA	0.00629542	0.00124009
PSME1 PSME2 ERAP1 TAPBP PSMB10 TAP2 HLA_DRB5 HLA_DRB6 HLA_DMB HLA_DOB	0.00629977	0.00124009
ERAP1 TAPBP PSMB9 PSMB10 TAP1 HLA_DRB5 B2M HLA_DMA HLA_DOA HLA_DOB	0.00630292	0.00124211
PSME2 ERAP1 HLA_DRB5 HLA_DMA	0.00630578	0.00123898
PSME2 PSMB9 TAP2 HLA_DRB5 B2M HLA_DOB	0.00632363	0.00122862
PSME1 PSME2 PSMB9 PSMB10 TAP2 HLA_DRB5 HLA_DMA HLA_DOB	0.00632363	0.00122862
PSME2 ERAP1 PSMB8 PSMB9 PSMB10 TAP1 TAP2 HLA_DRB5 HLA_DRB6 B2M HLA_DMB HLA_DOB	0.00638304	0.00104804
PSME2 ERAP1 TAPBP PSMB8 PSMB9 PSMB10 TAP1 TAP2 HLA_DRB5 HLA_DRB6 B2M HLA_DMB HLA_DOB	0.00638304	0.00104804
PSME1 TAPBP TAP1 HLA_DRB6 B2M HLA_DMA HLA_DMB HLA_DOA	0.00639404	0.00102046
ERAP1 PSMB8 TAP1 HLA_DRB5 B2M HLA_DMA HLA_DOA	0.00632204	0.00124009
PSMB10 TAP2 HLA_DRB6 HLA_DMA HLA_DOA	0.00632688	0.00123789
PSME1 PSME2 ERAP1 PSMB8 PSMB9 PSMB10 TAP1 B2M HLA_DMB HLA_DOB	0.00633036	0.00123091
PSME1 ERAP1 TAP2 B2M HLA_DMA HLA_DOB	0.00640396	0.0010243
ERAP1 TAPBP PSMB10 TAP2 HLA_DMA HLA_DMB HLA_DOB	0.0064099	0.0010243
TAP2 HLA_DRB6 HLA_DOB	0.00634127	0.00124009
PSME1 PSME2 ERAP1 TAPBP PSMB10 TAP2 HLA_DRB5 HLA_DMB HLA_DOA	0.00634583	0.00122862
ERAP1 TAPBP TAP2 B2M HLA_DMB HLA_DOB	0.00641658	0.00102046
PSME1 PSME2 ERAP1 PSMB9 TAP1 TAP2 B2M	0.00652935	0.000680079
PSME2 TAPBP PSMB8 TAP1 TAP2 HLA_DMB	0.0063663	0.00118448
PSME1 PSME2 TAPBP PSMB8 PSMB10 TAP1 TAP2 HLA_DMB HLA_DOA	0.0063663	0.00118448
PSME2 TAPBP PSMB9 PSMB10 TAP1 HLA_DRB6 HLA_DMB HLA_DOB	0.00635296	0.00122575
PSME1 PSME2 ERAP1 PSMB10 HLA_DRB5 HLA_DMA HLA_DOA HLA_DOB	0.00635204	0.00124009
PSME1 TAP1 TAP2 HLA_DRB5 HLA_DOA HLA_DOB	0.00644877	0.000948795
PSME2 TAPBP PSMB8 TAP2 HLA_DMB	0.0063663	0.00123789
PSME2 ERAP1 TAPBP PSMB8 HLA_DRB6 HLA_DMA HLA_DMB HLA_DOB	0.00636855	0.00123911
B2M HLA_DOB	0.00656879	0.000644854
PSME2 ERAP1 PSMB8 PSMB9 PSMB10 TAP2 HLA_DRB5 HLA_DRB6 B2M HLA_DOB	0.00638304	0.00122784
PSME2 ERAP1 PSMB8 PSMB9 PSMB10 TAP2 HLA_DRB5 HLA_DRB6 B2M HLA_DOA HLA_DOB	0.00638304	0.00122784
PSME2 ERAP1 PSMB8 PSMB9 PSMB10 TAP1 HLA_DRB5 B2M HLA_DMB HLA_DOA HLA_DOB	0.00638304	0.00124211
PSME2 PSMB9 PSMB10 HLA_DRB5 B2M HLA_DOB	0.00638813	0.00122784
PSME1 ERAP1 TAP1 B2M HLA_DMA HLA_DMB HLA_DOA HLA_DOB	0.00645809	0.00102046
PSME2 ERAP1 TAPBP TAP1 B2M HLA_DMB HLA_DOB	0.00645809	0.0010243
PSME1 ERAP1 TAPBP PSMB8 B2M HLA_DMB HLA_DOB	0.00660734	0.000574407
PSME2 ERAP1 PSMB9 PSMB10 TAP2 B2M HLA_DMB HLA_DOA HLA_DOB	0.00675783	0.000119456
PSME1 PSME2 ERAP1 TAPBP PSMB8 PSMB9 PSMB10 TAP1 TAP2 HLA_DMA HLA_DMB	0.00648216	0.000965287
PSME1 TAPBP PSMB9 B2M HLA_DMA HLA_DMB HLA_DOB	0.0064673	0.00102046
PSME1 TAPBP PSMB9 B2M HLA_DMA HLA_DMB HLA_DOA HLA_DOB	0.0064673	0.00102046
PSME2 TAPBP TAP1 HLA_DRB5 HLA_DOA HLA_DOB	0.00641564	0.00122862
PSME1 PSME2 TAPBP PSMB10 HLA_DMA HLA_DMB HLA_DOA HLA_DOB	0.00648798	0.00102046
PSME1 ERAP1 PSMB9 TAP1 B2M HLA_DMB HLA_DOA	0.00666509	0.000486725
TAPBP PSMB8 PSMB10 TAP1 TAP2 HLA_DRB6 B2M HLA_DMA HLA_DMB HLA_DOB	0.00642585	0.00122793
PSME1 TAPBP PSMB8 TAP2 B2M HLA_DMA HLA_DOA HLA_DOB	0.00679147	0.000119456
PSME2 PSMB8 PSMB10 HLA_DRB5 HLA_DOB	0.0064258	0.00124009
ERAP1 TAPBP PSMB10 TAP1 TAP2 HLA_DRB6 B2M HLA_DOA HLA_DOB	0.00643329	0.00122793
PSME2 ERAP1 PSMB10 TAP2 HLA_DRB5 HLA_DRB6 HLA_DMA HLA_DOA	0.00643261	0.00124009
PSME1 PSME2 ERAP1 TAPBP PSMB8 HLA_DRB5 HLA_DRB6 HLA_DOA HLA_DOB	0.0064382	0.00124009
PSME1 ERAP1 PSMB9 TAP1 B2M HLA_DMB HLA_DOB	0.00644343	0.00124009
PSME2 ERAP1 PSMB9 PSMB10 TAP1 HLA_DRB6 B2M HLA_DOA HLA_DOB	0.00651671	0.00102774
PSME1 PSME2 ERAP1 TAP2 HLA_DOA	0.00645336	0.00123789
PSME2 TAPBP TAP1 HLA_DRB6 HLA_DMA HLA_DOA	0.00653535	0.000989706
ERAP1 TAPBP B2M HLA_DMB HLA_DOA HLA_DOB	0.00645809	0.00123911
PSME1 PSME2 ERAP1 TAPBP TAP1 HLA_DRB5 B2M HLA_DOA HLA_DOB	0.00648429	0.0011616
PSME1 TAPBP B2M HLA_DMA HLA_DMB HLA_DOA HLA_DOB	0.00646196	0.00123911
PSME1 TAPBP	0.00646269	0.00123789
PSME2 TAPBP	0.00646269	0.00123789
PSME2 ERAP1 PSMB10 TAP2 HLA_DRB6 B2M HLA_DOA HLA_DOB	0.00653459	0.00102046
PSME2 ERAP1 PSMB8 TAP1 TAP2 HLA_DOA HLA_DOB	0.006536	0.00101659
PSME2 TAPBP PSMB10 B2M HLA_DMB	0.00647134	0.00123789
PSME1 TAPBP PSMB10 HLA_DRB6 B2M HLA_DMB HLA_DOA	0.00664278	0.000723874
PSME2 TAP1 B2M	0.00676047	0.000370682
TAPBP PSMB8 PSMB10 TAP2 B2M HLA_DMB HLA_DOB	0.00684306	0.000119456
PSME1 PSME2 TAPBP TAP1 HLA_DRB5 B2M HLA_DOA HLA_DOB	0.00648429	0.00122862
PSME2 TAPBP PSMB10 TAP1 TAP2 HLA_DRB5 HLA_DMB HLA_DOB	0.00648697	0.00122862
PSME2 ERAP1 PSMB8 PSMB10 TAP1 HLA_DRB5 HLA_DMA HLA_DMB HLA_DOB	0.00650957	0.00116641
PSME2 ERAP1 HLA_DRB5 HLA_DMA HLA_DMB HLA_DOB	0.00648683	0.00124009
PSME1 ERAP1 TAPBP PSMB9 B2M HLA_DMA	0.006559	0.00102046
PSME1 ERAP1 TAPBP PSMB9 B2M HLA_DMA HLA_DOA	0.006559	0.00102046
PSME1 PSME2 ERAP1 TAPBP PSMB8 PSMB10 TAP2 HLA_DOA	0.00648874	0.00123789
PSME1 PSME2 ERAP1 TAPBP PSMB8 PSMB10 TAP1 HLA_DMB HLA_DOA HLA_DOB	0.00673879	0.000491857
PSMB10 TAP1 B2M HLA_DMA HLA_DOA	0.0067002	0.000625417
PSME2 ERAP1 PSMB9 PSMB10 TAP1 HLA_DRB5 HLA_DRB6 B2M HLA_DMA HLA_DMB HLA_DOB	0.00650373	0.00122784
PSME2 ERAP1 PSMB8 PSMB10 TAP1 HLA_DRB5 HLA_DMA HLA_DMB HLA_DOA HLA_DOB	0.00650957	0.00121364
PSME1 ERAP1 PSMB8 HLA_DRB5 B2M HLA_DMA HLA_DOB	0.00650262	0.00124009
PSME2 ERAP1 TAPBP PSMB8 TAP1 TAP2 HLA_DRB5 B2M HLA_DMA HLA_DMB HLA_DOA HLA_DOB	0.00651777	0.00121364
PSME1 TAPBP PSMB10 TAP1 TAP2 B2M HLA_DMA HLA_DMB HLA_DOA	0.00679303	0.00037548
ERAP1 PSMB10 TAP2 B2M HLA_DMA HLA_DOA HLA_DOB	0.00658654	0.00102046
PSME1 ERAP1 PSMB8 PSMB9 TAP2 HLA_DRB5 HLA_DRB6 B2M HLA_DMA HLA_DMB HLA_DOB	0.00651777	0.00124009
TAPBP PSMB8 HLA_DRB5 B2M HLA_DMB HLA_DOA HLA_DOB	0.00652694	0.00121364
PSME1 PSME2 ERAP1 TAPBP PSMB8 TAP1 HLA_DRB6 B2M HLA_DMA HLA_DOA HLA_DOB	0.00651961	0.00124009
PSME2 TAPBP PSMB8 PSMB9 PSMB10 TAP1 HLA_DMA HLA_DOA	0.00661141	0.000965287
ERAP1 PSMB8 PSMB9 PSMB10 TAP2 HLA_DMA HLA_DOA	0.00652614	0.00122793
PSME2 TAP2 HLA_DRB5 HLA_DOA HLA_DOB	0.00652337	0.00124009
PSME2 ERAP1 TAPBP PSMB8 TAP2 HLA_DRB6 HLA_DMA HLA_DMB HLA_DOA HLA_DOB	0.00652369	0.00123911
PSME1 PSME2 PSMB10 TAP1 HLA_DRB5 HLA_DOA HLA_DOB	0.0065284	0.00122862
PSME1 TAPBP PSMB8 B2M HLA_DMA HLA_DOA	0.00654348	0.00118854
PSME2 ERAP1 PSMB10 HLA_DRB5 HLA_DRB6 B2M HLA_DMB	0.00669423	0.000736177
TAPBP PSMB10 TAP1 TAP2 HLA_DRB6 HLA_DMA HLA_DOB	0.00691352	7.70912e-05
TAPBP PSMB8 PSMB10 TAP2 HLA_DMB	0.00654321	0.00123789
PSME1 PSME2 ERAP1 TAPBP PSMB8 PSMB9 PSMB10 TAP1 HLA_DMA HLA_DOA	0.00661141	0.00106507
PSME1 PSMB10 TAP2 HLA_DRB6 HLA_DMB HLA_DOA HLA_DOB	0.00662739	0.00102046
PSME1 PSME2 PSMB8 PSMB10 HLA_DRB5 HLA_DMA HLA_DMB	0.00656179	0.00124009
PSMB8 TAP2 HLA_DRB6 B2M HLA_DMA HLA_DOA	0.00695398	7.07228e-05
PSME1 PSME2 PSMB9 PSMB10 HLA_DRB6 B2M HLA_DMA HLA_DMB HLA_DOB	0.00686315	0.000349107
TAP2 HLA_DRB6 B2M HLA_DMA HLA_DMB HLA_DOA HLA_DOB	0.00657783	0.00122869
TAPBP PSMB10 TAP1 HLA_DMA HLA_DMB	0.00664826	0.00102046
PSME2 TAPBP PSMB8 TAP1 TAP2 HLA_DRB5 B2M HLA_DMB HLA_DOA HLA_DOB	0.00658634	0.00121364
PSME1 ERAP1 PSMB9 B2M HLA_DMB HLA_DOA	0.00674699	0.000723874
PSME1 ERAP1 PSMB9 PSMB10 TAP1 TAP2 B2M HLA_DMB HLA_DOB	0.0065801	0.00124009
PSME1 PSME2 ERAP1 TAPBP PSMB10 TAP2 HLA_DMB	0.00658137	0.00123789
PSME1 PSME2 ERAP1 TAP1 B2M HLA_DMA	0.00665425	0.00102046
PSME1 PSME2 ERAP1 TAPBP PSMB8 TAP1 HLA_DRB5 HLA_DMA HLA_DOA HLA_DOB	0.00661125	0.0011616
PSME2 ERAP1 PSMB9 PSMB10 TAP1 HLA_DRB5 HLA_DRB6 B2M HLA_DMA HLA_DOA HLA_DOB	0.00659174	0.00122784
PSME2 ERAP1 TAPBP PSMB8 TAP1 HLA_DRB6 HLA_DMA HLA_DOA	0.00662174	0.00114106
PSME1 PSME2 ERAP1 TAPBP PSMB8 TAP1 HLA_DRB6 HLA_DMA HLA_DOA	0.00662174	0.00114106
PSME1 ERAP1 TAP1 HLA_DRB6 B2M HLA_DMB HLA_DOA HLA_DOB	0.00659841	0.00123911
TAPBP PSMB8 PSMB9 PSMB10 TAP1 HLA_DRB6 HLA_DMB HLA_DOB	0.00659991	0.00124009
ERAP1 TAPBP PSMB8 TAP1 B2M HLA_DMA HLA_DMB HLA_DOB	0.00686976	0.000420736
PSME1 TAPBP PSMB10 TAP1 B2M HLA_DMA HLA_DMB HLA_DOA	0.00667375	0.00102046
PSME1 PSME2 ERAP1 PSMB10 TAP2 HLA_DRB5 HLA_DRB6 HLA_DMA HLA_DOB	0.00660402	0.00124009
PSME1 PSME2 ERAP1 TAPBP TAP2 HLA_DRB5 HLA_DRB6 HLA_DMA HLA_DOA HLA_DOB	0.00660402	0.00124009
PSME2 ERAP1 TAP1 TAP2 HLA_DRB5 HLA_DMB	0.00660518	0.00124009
PSME2 PSMB10 HLA_DRB5 HLA_DRB6 HLA_DMA HLA_DOA	0.0066056	0.00124009
PSMB10 TAP2 HLA_DRB5 HLA_DRB6 HLA_DMA HLA_DOA	0.0066056	0.00124009
PSME2 ERAP1 TAPBP TAP1 HLA_DRB6 B2M HLA_DOB	0.00667582	0.00102774
PSME2 ERAP1 TAPBP PSMB9 B2M HLA_DOB	0.00668012	0.00102046
PSME2 TAPBP PSMB10 TAP1 HLA_DRB5 HLA_DMB HLA_DOB	0.00661273	0.00122862
PSME2 ERAP1 TAPBP PSMB8 HLA_DRB5 HLA_DRB6 HLA_DOA HLA_DOB	0.00661687	0.00122862
PSME1 ERAP1 TAPBP PSMB8 TAP1 TAP2 HLA_DRB5 HLA_DMA HLA_DMB HLA_DOB	0.00670886	0.000948795
PSME2 ERAP1 TAPBP PSMB8 PSMB10 HLA_DRB5 HLA_DRB6 HLA_DOA HLA_DOB	0.00661687	0.00124009
PSME1 PSME2 TAPBP TAP2 HLA_DRB5 HLA_DRB6 HLA_DOA	0.00663089	0.00122862
PSME1 PSME2 TAPBP PSMB10 TAP1 TAP2 HLA_DRB6 HLA_DMB	0.00664541	0.00118448
PSME2 ERAP1 TAPBP PSMB8 TAP1 TAP2 HLA_DRB5 HLA_DRB6 B2M HLA_DMA HLA_DMB HLA_DOB	0.00663173	0.00122784
PSME2 ERAP1 PSMB10 HLA_DRB6 B2M HLA_DMA HLA_DOB	0.00662882	0.00124009
PSME2 ERAP1 TAPBP PSMB8 TAP2 HLA_DRB5 HLA_DRB6 B2M HLA_DMA HLA_DOA HLA_DOB	0.00665585	0.0011616
PSME2 TAPBP PSMB9 PSMB10 TAP1 B2M HLA_DMA HLA_DMB	0.00681798	0.000679907
PSME1 PSME2 PSMB10	0.00683758	0.000625417
PSME1 PSME2 TAPBP PSMB8 PSMB10 TAP1 HLA_DMA HLA_DMB HLA_DOA	0.006818	0.000697815
PSME1 PSME2 TAPBP PSMB8 B2M HLA_DMA HLA_DOB	0.0067156	0.00102046
PSME2 HLA_DRB5 B2M HLA_DMB HLA_DOA	0.00680936	0.000736177
PSME1 PSME2 TAPBP PSMB8 PSMB10 TAP2 HLA_DRB5 HLA_DRB6 HLA_DOA	0.00665385	0.00122862
PSME1 PSME2 ERAP1 TAP1 TAP2 B2M HLA_DMA HLA_DMB	0.00686882	0.000574407
PSME2 ERAP1 TAPBP PSMB8 TAP1 HLA_DRB5 HLA_DRB6 HLA_DMA HLA_DMB HLA_DOB	0.00665835	0.00124009
PSME2 ERAP1 TAPBP PSMB8 TAP1 HLA_DRB5 HLA_DRB6 B2M HLA_DMA HLA_DMB HLA_DOB	0.00665835	0.00124009
PSME2 ERAP1 TAPBP PSMB8 TAP1 HLA_DRB5 HLA_DRB6 B2M HLA_DMA HLA_DMB HLA_DOA HLA_DOB	0.00665835	0.00124009
PSME1 PSME2 ERAP1 TAPBP PSMB8 PSMB9 PSMB10 TAP1 TAP2 HLA_DRB5 B2M	0.00676218	0.000926987
PSME1 PSME2 ERAP1 TAPBP TAP1 HLA_DRB5 HLA_DRB6 B2M HLA_DMB HLA_DOA	0.00666007	0.00124009
PSME1 ERAP1 HLA_DRB6 B2M HLA_DMB	0.00666378	0.00123911
PSMB8 PSMB10 TAP2 B2M HLA_DMB HLA_DOB	0.00684306	0.00071544
PSME1 PSME2 ERAP1 PSMB9 TAP2 HLA_DRB6 B2M HLA_DOB	0.00667457	0.00124009
PSME1 TAPBP TAP1 TAP2 HLA_DRB5 B2M HLA_DMA HLA_DMB HLA_DOA HLA_DOB	0.00668403	0.00121364
PSME2 ERAP1 PSMB8 PSMB10 TAP1 TAP2 B2M HLA_DMB	0.006859	0.000680079
PSMB10 HLA_DRB6 HLA_DMB HLA_DOA HLA_DOB	0.00668125	0.00123911
PSME2 ERAP1 TAPBP PSMB8 TAP2 HLA_DRB5 HLA_DRB6 B2M HLA_DMA HLA_DMB HLA_DOB	0.00668106	0.00124009
ERAP1 TAPBP PSMB8 PSMB9 PSMB10 TAP1 TAP2 B2M HLA_DOA HLA_DOB	0.00670008	0.0011852
PSME1 PSME2 TAPBP TAP1 TAP2 HLA_DRB6 HLA_DMA HLA_DOB	0.00668768	0.00122784
PSME2 ERAP1 TAPBP TAP1 B2M	0.0067626	0.00101167
PSME2 ERAP1 TAPBP PSMB10 TAP1 B2M	0.0067626	0.00101167
PSME2 PSMB8 TAP1 HLA_DRB6 B2M HLA_DOB	0.00669015	0.00124009
PSME1 PSMB9 PSMB10 HLA_DRB5 HLA_DRB6 HLA_DMA HLA_DOA HLA_DOB	0.00669018	0.00124009
PSME2 ERAP1 PSMB9 PSMB10 B2M	0.00709719	3.45516e-07
PSME1 ERAP1 HLA_DRB6 B2M HLA_DOA HLA_DOB	0.00669125	0.00123911
[truncated: 63,538 more rows]
