# Supplementary material for: Clustering by antigen-presenting genes reveals immune landscapes and predicts response to checkpoint immunotherapy
Source: Sci Rep. 2023 Jan 18;13:950. doi: 10.1038/s41598-023-28167-1 (PMC9849403; doi:10.1038/s41598-023-28167-1)
Supplement: Supplementary file 4 — Supplementary Information 4. [file 41598_2023_28167_MOESM4_ESM.xlsx]

## Sheet: Liu anti-PD1 melanoma
patientId

## Sheet: Van Allen anti-CTLA4 melanoma
patientId

## Sheet: Riaz anti-PD1 melanoma
patientId

## Sheet: Jerby-Arnon melanoma
patientId
