# Supplementary material for: Clustering by antigen-presenting genes reveals immune landscapes and predicts response to checkpoint immunotherapy
Source: Sci Rep. 2023 Jan 18;13:950. doi: 10.1038/s41598-023-28167-1 (PMC9849403; doi:10.1038/s41598-023-28167-1)
Supplement: Supplementary file 5 — Supplementary Information 5. [file 41598_2023_28167_MOESM5_ESM.xlsx]

## Sheet: Liu anti-PD1 melanoma
patientId	HLA-A	HLA-B	HLA-C	HLA-E	HLA-G	HLA-F	NLRC5	HLA-DRA	HLA-DRB1	HLA-DQA1	HLA-DQB1	HLA-DQA2	HLA-DQB2	HLA-DPA1	HLA-DPB1	CIITA	PSME1	TAPBP	PSMB10	TAP2	HLA-DRB6	HLA-DMA	HLA-DOB
Patient142	584.417	356.873	358.607	109.981	1.54032	36.6409	8.49671	1091.29	318.353	160.972	23.4222	178.878	12.7293	193.993	150.321	51.005	172.537	22.3363	31.9761	6.1844	36.4101	179.696	2.27952
Patient156	266.216	88.5991	110.376	44.6843	2.49344	6.72317	2.23688	92.9618	69.2071	34.9626	12.4019	10.9808	0.616444	26.2952	14.424	6.24961	38.7197	7.3046	8.3394	15.6178	3.69921	15.5247	0.0862307
Patient188	251.573	65.475	54.6704	31.4636	2.33038	19.5996	3.67368	97.5534	49.3026	35.6765	7.26285	12.5258	1.03345	35.121	26.5055	6.5055	83.6419	11.1223	14.9437	6.79607	4.38149	11.5746	0.431959
Patient62	727.4	451.257	342.491	111.182	27.0848	28.0991	18.044	1306.21	770.837	793.03	147.227	155.31	18.1405	363.489	193.007	80.9412	125.231	30.5356	39.9878	21.7944	23.6664	99.8111	3.21321
Patient83	134.456	67.5966	122.27	26.7735	1.36674	12.5832	3.73986	43.1097	41.815	9.42864	35.5519	4.98955	20.974	23.5249	8.46978	2.73166	79.1362	14.3375	16.6827	4.8679	3.86027	33.902	0.197152
Patient77	1415.68	926.073	1030.35	302.474	58.8497	105.404	17.7267	1339.15	532.672	230.993	31.0876	262.583	14.1478	529.558	225.843	89.0644	174.024	29.612	36.4362	17.0987	51.1652	123.008	1.35787
Patient155	363.62	244.238	173.56	81.3222	9.93138	38.3889	6.10555	143.085	79.3735	28.4347	8.46734	40.4679	6.28872	42.0944	25.0711	5.40703	86.5022	9.36899	16.3123	4.56588	5.29527	16.0371	1.25435
Patient203	1145.12	641.853	517.848	184.778	45.7918	71.8878	15.5207	839.501	276.513	101	40.5158	226.724	22.73	301.593	156.899	70.3561	125.968	20.2235	32.2173	14.4064	36.3456	64.8484	1.90781
Patient72	509.823	257.426	229.589	90.4325	23.3634	20.1921	10.0305	318.417	152.057	164.519	27.2321	65.8104	4.25925	111.064	48.9888	20.9288	121.181	16.5393	15.4513	11.5424	7.0585	39.8529	2.25792
Patient27	207.479	211.419	205.437	39.4113	1.08968	23.0526	14.6519	271.9	107.38	246.444	50.0279	78.4079	4.34477	95.9282	49.2187	47.4866	109.944	31.0423	23.1446	9.63306	9.0659	51.7728	6.51017
Patient34	235.806	131.578	187.541	76.9099	2.37373	13.1585	9.21524	210.617	118.868	32.6751	6.67159	34.6231	4.555	112.207	43.6712	38.1124	98.9777	12.0545	16.755	4.76144	14.5738	43.124	1.05272
Patient63	164.941	163.856	122.524	35.2084	10.6893	12.1235	14.4621	143.659	43.2798	115.282	19.5131	32.6743	3.41949	92.1024	41.5649	15.9974	50.1429	19.5556	24.4619	10.1091	4.11416	39.3703	1.28483
Patient24	180.961	103.141	133.03	37.0511	9.6651	9.24734	3.97168	38.2462	43.5546	22.2115	9.40305	1.42725	0.0206396	23.4578	12.9442	4.50314	33.0318	8.9635	7.09804	5.9643	1.06881	10.8564	0.506362
Patient168	302.929	116.727	104.54	36.8634	6.49407	13.5113	4.28199	92.4942	50.8813	52.5168	11.1579	20.8988	0.93633	34.6303	13.7649	4.74667	79.5065	15.6747	26.9445	12.7176	3.73344	21.4316	0.0850795
Patient1	215.448	177.048	148.793	68.0074	11.0521	10.3566	4.4092	103.777	20.4351	14.0616	4.96801	36.4773	2.69556	44.2171	19.1153	7.88765	61.1276	6.15638	9.37948	2.99315	2.52667	27.6402	0.676479
Patient47	44.3959	50.1572	45.9311	24.0041	1.07291	4.48493	3.62114	37.354	16.3928	15.932	5.39672	4.27001	0.551154	23.3228	10.9926	3.48492	42.8303	11.5399	15.0667	3.44633	1.41113	13.1024	0.286825
Patient200	1989.98	1097.66	808.173	220.494	77.5934	84.0635	19.7526	884.399	671.772	731.118	249.165	19.3872	1.05091	386.578	148.725	28.4506	145.81	28.054	37.7804	24.5122	0.0280811	104.133	3.05853
Patient154	271.712	130.821	155.525	83.585	2.11846	30.097	10.1862	182.265	142.29	76.0966	24.4131	16.6861	3.69674	67.3424	39.1322	27.5895	96.4303	13.1269	13.5239	6.85553	4.11687	38.3189	2.04793
Patient183	156.329	145.601	126.118	36.8437	6.45809	40.3527	7.39363	231.052	152.427	76.8468	4.51266	76.0302	15.5178	69.0447	43.3471	26.3682	58.4842	8.20865	11.8587	5.71609	16.0009	46.8287	0.337573
Patient148	596.178	140.957	126.496	47.4675	24.5514	11.8992	2.75239	625.522	200.466	285.715	30.745	49.4803	3.9978	176.876	86.1969	11.8723	83.2232	7.64459	16.4421	3.72155	8.74985	78.9437	0.084918
Patient173	663.695	613.469	497.505	93.8938	4.29533	31.9456	12.0665	213.609	166.488	95.4465	12.2624	8.65609	2.35168	85.5352	40.751	25.1078	107.679	22.7081	40.6038	24.6852	7.51941	53.7528	0.124881
Patient196	1716.21	255.489	279.321	153.636	24.8292	94.7609	5.84229	63.1126	43.9314	33.6569	12.4336	5.1554	0.0601505	15.9243	11.1507	4.37938	107.955	20.1212	17.0964	18.4765	1.58476	6.94738	0.541092
Patient144	223.24	89.4179	61.6148	30.7859	2.21946	12.6321	2.04616	188.078	79.0181	34.7658	5.65064	36.0228	0.767447	50.7758	30.7745	6.36821	61.515	20.2099	7.3718	10.455	6.92729	57.41	0.809814
Patient56	908.907	486.451	382.819	150.103	34.9717	71.7636	18.2715	740.742	377.585	275.005	56.1439	134.44	23.4601	163.636	125.89	74.9131	132.289	17.5926	22.765	10.0869	18.6044	52.4882	2.9721
Patient18	288.119	106.252	176.465	53.752	6.30038	24.7976	4.24617	127.185	77.7653	78.6925	12.2207	16.31	1.40031	57.5545	22.9707	9.61899	53.7512	10.9942	21.9053	9.6494	2.57921	12.737	0.627478
Patient112	363.651	396.588	437.234	101.64	6.90992	69.6211	15.6334	161.898	102.137	62.4252	18.1587	39.9201	2.59324	60.1104	30.8536	41.3404	56.8219	16.5507	20.0396	13.5432	4.90825	19.1971	1.7378
Patient106	785.02	551.324	664.194	139.969	27.4079	60.1869	6.33123	396.993	179.29	123.966	17.9648	37.297	2.72528	229.13	61.3393	15.8941	107.057	11.1193	23.8692	10.7848	8.97522	32.0822	0.721048
Patient108	26.313	48.2508	33.903	3.58019	0.0164523	5.97613	1.76445	25.3499	4.78722	27.2299	1.31263	0	0.029525	4.43793	1.99733	0.473345	24.695	2.2003	1.29171	1.2811	0	6.03786	0
Patient105	168.747	97.2331	99.7283	28.2767	3.98179	9.30849	6.40264	21.8212	8.20352	9.34918	1.50141	11.1965	0.396759	14.3248	10.5627	3.65193	33.4713	10.2925	9.80686	3.39901	0.406668	6.41935	0
Patient100	1335.73	1032.97	732.15	190.835	48.8763	82.4343	41.4834	1555.55	1072.33	891.827	282.75	89.9243	1.454	564.709	221.254	196.086	152.136	36.4879	56.6917	24.6049	30.1933	174.012	6.32747
Patient10	527.839	240.164	173.696	92.0045	21.9735	20.7491	13.145	185.355	109.82	68.5495	25.7136	29.8168	1.30924	77.0697	27.7773	13.6194	136.043	11.6594	37.0164	18.0089	4.37819	24.987	1.20736
Patient102	198.134	72.9098	203.779	53.8217	2.08929	13.2428	5.06953	63.1289	67.6443	15.9794	9.87235	3.46078	2.63751	28.6323	13.6639	9.29943	50.922	14.8088	15.8904	7.12255	6.48966	21.8694	0.434379
Patient107	141.598	111.433	101.639	15.5928	21.9721	18.5487	2.21114	2.55865	1.90787	1.12207	0	0.0536405	0	1.49544	2.84063	0.597491	20.6886	7.41026	0	0.326902	0	0.0550748	0
Patient116	183.66	110.417	126.687	44.2173	2.78412	19.3222	11.4107	126.312	58.6363	18.7569	6.48994	33.8098	4.2762	66.4277	29.2205	17.8514	64.6373	8.91745	15.2657	7.56424	7.76987	12.7883	0.28042
Patient11	426.712	158.5	204.02	66.3121	6.38637	12.7978	5.80012	259.151	142.619	174.296	38.7251	28.9863	0.408708	99.9868	37.1889	17.3148	95.4486	20.0817	23.5913	11.6759	8.30388	47.1129	0.42539
Patient121	1500.97	519.52	425.883	181.165	32.9681	99.4004	17.6812	362.478	200.689	163.192	35.9418	59.2119	7.53422	131.716	78.5924	54.5728	83.4892	23.2164	35.647	17.5211	16.1055	58.3706	2.2812
Patient134	1127.15	799.551	719.948	172.505	33.5664	58.7433	14.9645	1154.12	555.798	172.679	42.7037	175.104	22.0444	368.653	191.272	82.801	162.624	34.3547	28.3933	13.1261	51.1226	151.965	6.41485
Patient137	1514.78	1122.23	1086.12	187.277	45.584	61.7388	24.5604	1186.05	929.965	586.857	195.514	189.854	10.3228	456.429	275.224	132.16	211.429	33.9795	43.7416	18.762	77.6514	163.33	4.50396
Patient117	668.152	534.943	479.741	154.463	46.0981	53.8547	10.0401	1828.71	934.133	693.729	156.608	302.45	40.0048	684.628	308.064	101.803	84.2078	15.53	25.0262	12.4381	38.3661	180.572	3.94628
Patient131	260.6	169.146	175.12	33.9735	3.19521	9.0974	3.24385	688.904	148.166	552.534	40.6024	20.1619	1.90581	99.4179	61.7487	20.4855	93.5229	24.5762	11.7097	3.12757	0.0597044	195.641	1.61228
Patient126	1083.05	1040.2	866.334	174.49	37.3962	71.9415	18.9643	1397.58	1105.57	1162.25	294.487	144.97	5.23673	748.664	287.495	155.063	76.9085	31.3734	25.6613	26.4805	34.5904	203.493	9.06886
Patient135	384.732	326.752	350.854	59.4413	17.455	31.7469	8.93533	504.186	164.889	340.87	29.3411	52.9099	2.31095	217.515	82.5562	20.5141	95.9683	19.9631	42.933	7.66923	6.95657	76.02	1.12828
Patient13	203.454	93.0982	99.7359	27.6647	0.622988	6.46325	4.16581	146.793	80.8863	100.454	22.3318	5.79176	0.134278	44.441	19.243	6.03511	55.4518	7.8263	11.5959	2.72067	0.226557	10.1668	0.17256
Patient141	161.379	66.9361	104.024	36.0238	0.646867	6.19697	5.10235	17.3579	11.3697	10.6235	1.01041	2.48615	0.0773523	5.30713	4.22093	0.983699	60.5688	8.2689	8.83027	2.85008	1.4582	5.41466	0.110701
Patient132	1161.6	722.024	648.34	209.73	23.3017	97.7118	16.8286	1895.22	1063.06	478.043	113.606	249.839	32.1285	506.994	327.73	126.76	156.232	28.4924	37.7803	15.5172	66.1757	173.84	9.93259
Patient125	1561.39	1424.92	1178.77	262.218	33.8974	97.545	41.487	1320.26	990.166	441.655	123.685	477.088	35.4445	694.931	313.522	132.874	258.85	31.5307	64.8823	33.7567	59.549	155.311	9.91219
Patient127	167.472	117.989	119.75	34.4497	1.33359	18.6923	12.8601	61.5897	58.5379	18.2958	12.7173	5.61223	0.219677	25.8915	13.2251	17.3425	64.5977	8.21748	16.3016	4.53212	3.65379	10.6121	0.234924
Patient133	1777.54	730.561	644.416	203.398	30.3455	100.395	17.633	852.766	448.279	407.039	57.6784	245.642	24.9182	272.727	133.272	43.5952	172.383	35.1866	30.3462	25.6059	34.5264	104.336	3.55756
Patient130	2070.24	1107.1	744.229	166.379	140.291	114.149	17.2957	765.844	942.751	619.797	223.984	86.5422	0.474261	584.945	126.991	122.274	124.98	18.4773	25.6754	15.029	65.8303	119.615	8.64336
Patient140	276.273	197.691	255.678	55.1761	1.67079	42.6971	7.61096	242.213	126.498	146.798	25.6582	27.9908	4.17772	70.5778	44.1884	8.61976	41.8627	8.27185	9.57214	8.08693	7.81234	31.8725	0.925295
Patient149	1052.15	1080.37	604.062	161.76	34.1874	52.8007	19.0408	1853.68	1210.83	733.501	100.685	164.593	13.3336	448.667	247.558	116.701	200.282	26.135	49.6772	20.1781	84.6461	175.098	7.56371
Patient163	213.234	148.784	127.605	35.6471	2.64596	22.295	9.35777	228.146	134.447	125.425	36.8526	29.3735	2.30739	91.8465	51.1752	17.9185	58.4905	10.4967	18.3721	6.77091	2.19492	24.214	4.21788
Patient33	294.524	319.501	247.925	68.2246	9.631	19.8229	16.498	1055.26	387.472	154.693	77.0373	392.003	28.4906	419.275	154.562	125.19	83.9901	23.0921	25.092	9.59519	69.7561	202.322	18.8947
Patient35	1205.62	976.039	1162.65	288.162	23.7007	72.1178	27.8457	211.845	145.966	81.9827	15.6656	58.232	6.5536	95.9169	40.5849	19.9804	95.0636	24.0305	44.7524	13.9115	10.1217	29.1887	0.577169
Patient15	95.042	144.861	95.4543	22.4737	0.87194	11.7257	9.73699	322.633	124.744	94.6139	14.7068	101.027	8.89946	153.57	73.8597	48.9831	31.6043	13.7531	12.5666	7.51116	13.9694	84.174	2.32486
Patient42	415.269	244.123	268.532	53.2076	22.2809	15.9259	5.69355	186.659	116.622	77.4827	22.9873	27.5357	1.80844	99.5536	40.3741	18.1151	54.6429	6.40131	17.9283	5.3525	7.80411	22.4548	1.92259
Patient82	127.478	64.1607	59.2532	51.4522	2.32257	4.00084	3.19102	95.1786	55.596	7.82331	5.17161	1.52474	0.236304	31.5662	8.41236	6.97868	53.1923	12.6648	10.3887	4.60281	3.40808	18.0477	0.652204
Patient181	440.8	354.933	330.207	82.5944	18.3191	26.677	13.5459	351.52	192.522	94.5889	12.6097	97.3847	8.21171	119.801	73.2177	55.8221	88.1709	17.7927	22.2211	10.7115	21.3079	52.3949	1.13741
Patient189	1132.23	469.582	499.205	189.219	31.5023	42.8611	16.9391	744.464	254.192	205.122	51.9189	317.763	26.3748	229.393	135.869	37.5115	111.288	19.9622	21.4869	15.8385	26.4653	50.7921	2.7593
Patient145	825.416	366.763	514.192	102.685	10.728	71.0504	6.93121	926.788	395.154	403.563	58.3433	89.3072	4.35102	271.855	163.668	70.5142	216.563	24.9448	16.407	9.76362	27.7684	189.503	0.470506
Patient172	581.35	447.832	363.644	135.362	7.11967	47.4974	14.8943	952.087	565.565	437.607	98.8743	141.844	35.8422	358.239	213.282	74.9456	125.589	18.3222	23.5058	11.3932	34.4358	106.865	4.48142
Patient187	1052.7	278.733	509.914	145.956	27.0133	86.5678	4.72908	398.568	218.432	96.3948	23.7603	114.447	9.83184	137.139	73.4723	15.4607	137.821	17.4529	14.69	11.2197	19.7169	80.6099	1.57609
Patient17	703.089	428.905	496.36	117.981	2.83648	30.9726	7.86275	671.623	544.904	382.262	162.14	18.1166	1.12496	324.462	115.576	38.1583	120.631	16.3294	21.6133	9.07699	0.0713042	66.7649	1.90413
Patient32	62.8033	52.8703	57.6065	9.70525	0.745179	5.25562	4.46034	79.0334	41.3069	16.7174	5.45612	27.9422	1.90468	33.2702	17.5122	11.7953	31.3128	11.7331	9.2776	5.05095	4.93166	21.5943	0.564637
Patient73	626.604	464.903	472.12	72.4569	6.82707	38.4613	11.4129	228.279	150.142	93.0125	34.2508	17.4179	1.91143	123.582	47.5221	18.8365	72.6286	15.9857	63.9548	8.42741	4.71006	22.6229	0.535321
Patient58	49.4321	46.8557	43.3829	15.7101	0.306634	2.10075	2.18837	43.9585	21.3641	13.7109	6.64348	5.95685	1.52019	22.9359	9.96286	3.4348	20.0823	3.92335	9.697	2.19734	1.28474	3.00503	0
Patient193	810.901	471.781	638.634	153.001	34.1416	71.827	19.9185	374.383	231.346	181.203	55.3231	104.543	9.9069	145.305	71.8473	25.2184	90.4385	16.2971	24.7151	19.1652	22.7892	38.7626	5.4703
Patient36	52.5518	84.7518	88.2018	30.9497	0.90666	6.76209	3.35949	96.2719	57.112	44.0431	6.91467	14.8129	1.31587	45.1221	18.0481	8.3329	54.8784	11.5464	10.5032	4.07859	4.15633	22.3391	0.400407
Patient191	786.773	372.345	420.426	115.307	2.28307	43.5155	8.66219	1127.19	610.49	538.691	164.005	108.435	14.0753	304.88	161.554	71.8886	118.094	11.4581	24.0841	8.56994	13.1261	78.9706	1.93621
Patient4	75.0382	78.071	68.5494	14.6789	1.4779	3.89111	5.61497	210.651	82.8206	163.381	14.9217	35.0545	1.37414	91.8703	35.7139	16.3729	86.5844	13.1944	15.6571	4.12801	2.85693	50.843	0.713147
Patient205	2209.89	869.183	1138.12	263.811	24.6909	100.265	11.4605	353.398	199.095	199.271	56.837	124.629	4.92626	107.635	62.3961	25.4169	117.685	20.5947	22.8559	11.826	14.0896	33.6932	0.571965
Patient21	410.506	130.714	155.464	37.6478	2.8285	22.3785	9.46359	110.391	51.0466	72.2011	12.5619	11.9182	0.100029	28.1954	20.6619	5.41787	83.6571	13.2333	38.6829	12.0831	2.81716	11.2032	0.190871
Patient25	471.51	185.722	173.295	77.4234	5.55278	17.2475	8.53746	505.582	205.756	245.173	65.1661	135.021	4.25434	213.655	80.7827	55.5004	53.7573	17.5799	15.7368	5.33305	25.2488	92.4879	1.09109
Patient184	611.759	204.817	259.953	72.018	2.95573	13.5051	5.61174	240.868	284.664	48.0344	53.8615	17.8256	6.23866	94.0209	40.781	30.05	46.4036	11.5121	21.4222	14.676	13.3021	20.3393	3.25375
Patient45	434.18	299.47	237.757	85.0015	5.03113	46.0316	8.90973	507.446	482.48	268.987	117.647	144.478	9.20837	205.037	87.3853	33.5946	64.5979	12.8949	16.9084	8.87431	18.9756	59.8065	1.07858
Patient170	370.443	192.092	224.259	84.1726	6.29131	20.0652	9.21643	306.053	137.874	138.078	46.9718	79.868	5.41404	124.124	59.724	23.6326	68.3379	10.0005	13.4932	6.42683	9.68828	41.9178	0.894448
Patient96	210.904	61.8806	107.007	33.4403	43.6278	9.05334	2.88937	62.0682	46.496	41.566	16.401	4.47194	0.119928	20.3635	10.2282	4.07941	20.613	4.90585	7.66116	2.06961	0.871635	5.60233	0.247522
Patient197	133.367	33.5157	43.1284	25.4894	2.13371	4.57426	1.29141	18.9361	15.1056	7.8768	3.2784	1.77672	0.360044	7.65809	8.9173	1.27886	27.5086	4.44153	10.9133	1.92585	0.545168	5.18464	0.117775
Patient31	615.138	242.566	168.368	67.9469	32.8051	22.8769	7.98979	262.67	127.123	142.201	36.3653	56.043	4.20478	132.654	53.0053	18.5882	60.3915	7.91611	19.6876	8.84198	10.1522	24.5888	0.392449
Patient147	222.985	120.471	147.679	34.2597	0.711609	14.2598	4.75312	67.0823	42.9802	21.5124	4.47615	13.0088	1.47723	26.3827	12.438	4.09555	62.2257	6.29936	8.96947	3.30975	2.74005	13.2335	0.0671142
Patient185	215.643	151.399	138.725	43.894	1.80806	14.7357	5.89122	176.305	99.3064	70.5044	9.01621	67.9448	5.53181	86.6744	45.8464	19.2361	44.8003	8.31338	13.4544	4.36774	7.43197	39.5642	1.01532
Patient162	713.256	839.521	914.45	183.738	10.3888	57.357	29.3786	583.147	255.198	294.227	26.7924	78.856	4.95834	182.97	97.1458	33.203	206.434	17.5071	30.4039	21.7057	15.707	45.3427	1.06707
Patient195	343.025	202.722	162.296	94.2032	193.653	34.7315	9.15269	337.216	116.426	44.6026	14.3236	65.6961	6.50179	65.7755	59.5412	35.8389	67.0571	12.5343	35.4114	4.67449	15.46	32.6427	6.03913
Patient37	495.564	517.917	355.961	72.8938	18.6822	25.2311	8.33193	659.384	377.244	521.391	124.843	34.6042	7.91702	340.991	128.035	51.9144	81.821	21.9815	16.922	7.33304	10.8551	90.5601	11.36
Patient150	230.301	122.06	108.206	65.3046	9.44067	33.1104	3.81662	244.653	100.674	50.5734	12.4746	61.9428	3.891	76.979	41.369	14.7041	130.724	17.6401	11.7311	6.6854	7.64417	28.5603	1.19527
Patient143	953.679	519.694	480.372	108.646	38.2802	28.2686	14.2482	894.037	796.649	746.974	98.065	65.8867	6.33343	289.846	157.98	70.7013	176.023	26.9637	30.782	12.5972	44.9266	101.22	2.64599
Patient20	554.867	471.09	415.957	71.6002	7.10374	27.9425	10.8434	1053.14	738.596	775.554	110.254	37.2179	1.5902	270.895	95.1302	47.3578	139.011	13.6584	27.3528	10.6743	39.6417	64.9091	6.06872
Patient158	186.724	123.573	130.474	32.42	1.97206	9.13616	4.77358	239.3	155.557	91.1979	9.88054	66.6125	4.48915	69.3743	41.811	16.0313	50.4738	6.39092	17.1246	2.95418	8.89834	28.2072	0.569324
Patient75	823.453	744.241	367.749	175.495	11.8503	107.438	18.7494	347.356	274.486	58.2305	77.839	151.683	14.6616	166.352	77.7217	66.0197	69.6639	19.2978	32.1975	18.0293	29.4152	57.7912	13.3889
Patient67	22.1889	11.8673	12.78	5.09564	0.570586	1.98195	2.02611	22.2092	5.90783	6.16701	1.50992	6.27131	0.179693	12.4884	8.43982	2.42597	26.0542	5.25345	14.7532	1.27514	0.707423	8.8948	0.661275
Patient14	460.748	345.35	290.755	50.5553	8.23683	24.3155	10.0504	458.835	267.56	106.267	20.7039	179.328	11.9035	203.896	72.8371	83.6268	69.1521	21.7385	24.0604	12.527	31.7498	157.034	1.49761
Patient159	361.112	133.749	184.313	69.587	22.5359	19.3004	4.91275	293.725	102.99	62.6489	14.4147	88.6461	5.85023	104.46	49.7153	12.0628	78.7364	9.51375	12.9791	6.38969	10.3687	21.2161	0.528968
Patient99	603.853	303.62	209.529	93.2689	67.9982	63.2641	6.40986	1210.66	402.583	452.412	46.6251	206.468	8.31812	330.039	169.216	37.0025	95.5969	12.2097	19.9402	11.0805	30.424	132.289	2.595
Patient6	117.395	73.0297	69.2042	34.1825	0.815138	6.81235	5.81893	187.636	80.3882	95.0551	24.8753	39.8653	5.60588	84.3261	46.9752	15.4746	40.0906	6.80448	7.76354	3.27073	2.97359	26.3155	0.9636
Patient23	217.906	41.6611	46.7126	32.2813	1.66458	14.9317	1.79645	122.671	60.1846	45.6677	12.5755	11.8533	0.41132	39.1134	22.1192	5.21477	51.5883	7.52673	7.73573	2.0166	2.35202	12.5574	0.158292
Patient165	192.402	155.037	80.0265	43.1922	2.65113	11.3087	4.78319	302.581	121.908	122.799	23.2138	39.9937	3.71917	91.4782	48.4746	13.8855	118.243	13.8417	22.6252	8.69784	9.70659	34.5714	0.0829495
Patient179	192.617	103.332	206.717	19.9557	2.65911	24.3469	2.08443	4.88737	1.85719	0.663157	0.49144	1.25317	0	2.44352	2.48464	2.70129	32.9906	5.40811	2.9581	2.2913	0	3.43114	0.438427
Patient86	1188.28	924.788	809.178	150.159	16.8993	112.05	21.2069	805.707	363.874	195.285	30.0496	207.1	15.0417	185.181	181.737	96.4134	129.225	25.6479	33.6093	22.7123	39.1308	82.7293	6.83381
Patient169	319.156	193.42	178.505	66.8731	6.07803	25.6009	9.97114	716.1	443.185	777.258	167.495	81.4972	6.16593	322.071	150.232	44.4029	146.771	12.114	24.168	11.1772	16.9009	101.031	3.3821
Patient79	1312.7	835.03	841.84	193.636	15.931	71.971	20.2128	857.489	712.787	326.133	110.078	49.1346	7.24321	339.202	177.798	146.651	178.934	20.659	52.8686	18.6545	21.1499	108.14	2.32779
Patient9	260.271	141.087	169.17	54.6582	4.66403	19.1858	5.42752	172.566	65.1856	34.8909	11.2778	40.4551	3.63071	65.9663	39.9079	11.9594	93.9723	8.79402	14.4647	6.21377	5.34939	19.9971	0.492292
Patient78	1027.71	577.869	646.339	134.478	24.0805	78.1176	13.6136	921.407	635.772	653.787	195.533	80.973	1.92328	297.427	155.746	73.885	112.222	22.0251	31.7861	18.5708	41.2999	77.3391	2.4069
Patient51	814.165	453.045	438.515	84.1851	10.3601	17.9485	6.03944	664.867	381.145	354.492	93.4136	125.084	15.3752	280.397	115.352	25.0038	116.412	24.793	18.1017	9.08515	28.286	53.2705	0.31434
Patient22	324.344	37.2043	58.5753	56.0531	3.41878	24.3958	1.57963	127.495	41.8379	12.8929	3.63274	13.5835	2.28634	48.9626	20.9358	4.96078	47.7998	7.84552	21.5387	1.51375	3.84272	15.509	0.0934866
Patient48	190.083	133.159	181.319	89.8572	5.04194	7.6209	6.45536	58.1539	16.1085	11.069	2.32412	14.3414	1.13768	37.1644	16.5467	3.04838	93.9595	9.82042	27.6191	5.98773	1.7128	11.8969	0.265823
Patient44	498.436	255.604	327.972	78.4725	6.12033	34.7072	7.40088	295.025	284.372	280.861	53.451	46.3972	0.613982	140.919	88.6723	41.1454	56.3493	11.9923	13.0513	10.5326	10.9264	33.3537	9.3037
Patient146	173.024	116.071	134.345	32.3072	1.39876	9.02309	5.75644	118.224	90.219	105.599	22.0753	4.30205	0.030254	44.0375	22.728	6.76127	64.2816	9.75525	13.8882	7.31401	0.219886	16.8515	0.173188
Patient166	270.116	104.593	143.813	49.3199	8.62	12.3156	3.47802	33.2839	14.6891	10.9771	3.51583	2.34096	0.153418	11.2823	6.68968	1.87398	80.4937	9.02071	10.9672	8.35511	1.2312	5.62533	0.606404
Patient167	516.886	401.379	188.733	58.0528	2.85186	19.3818	9.53909	268.147	136.718	108.107	44.4209	64.9018	4.19253	97.9239	58.4108	24.3386	61.2764	10.4594	12.956	11.1722	15.4265	46.0556	0.725156
Patient30	61.2489	180.418	192.865	39.0103	5.28613	20.9021	11.1614	467.24	348.978	461.684	36.8002	40.2573	7.53756	278.517	114.34	107.885	105.41	50.8024	15.9415	15.0263	15.445	188.562	1.97653
Patient98	1012.92	1071.46	868.553	214.213	59.5369	82.5056	19.868	2042.58	1116.7	2282.31	386.661	98.8068	4.69116	930.222	310.122	318.525	174.906	28.7355	32.5446	22.8008	0.696171	211.887	13.1751
Patient206	659.335	366.175	362.136	119.435	18.2474	69.0361	13.7233	716.8	394.357	393.665	67.4473	43.8934	0.38058	291.317	156.443	104.069	102.217	17.1086	19.8839	9.82437	26.6234	56.3576	2.20456
Patient94	405.15	292.817	310.161	92.0845	6.65297	31.2248	18.7897	388.639	191.426	217.357	52.4124	51.4556	5.89266	169.378	63.0295	25.9219	121.68	18.8804	27.7624	12.1668	6.59149	40.4384	1.09932
Patient204	1317.13	914.605	904.088	146.537	54.9175	77.9553	24.4925	174.132	192.051	203.518	48.9687	12.1548	1.78624	101.022	54.6726	28.9556	126.205	16.9216	24.8219	18.1751	4.99822	25.055	1.22704
Patient38	107.829	56.3556	49.4059	36.293	1.10513	6.29095	5.35335	94.326	44.1766	68.572	11.775	8.31799	0	31.0661	19.7512	12.6142	45.6984	9.26618	18.0342	3.49595	1.90015	15.0764	0.0570139
Patient192	774.379	461.48	539.111	128.137	9.43951	38.772	13.5382	1458.94	488.357	313.816	94.2604	307.78	51.6352	471.357	196.825	85.3442	127.192	20.9755	23.6728	8.84965	48.2537	171.4	1.44219
Patient201	204.749	78.3499	72.7705	45.4643	2.75245	5.7715	4.87215	29.8699	21.2018	11.302	2.8853	10.7297	0	14.6647	11.355	5.57577	72.5314	22.0997	4.16197	9.60963	1.80279	7.869	0.0559578
Patient61	376.623	254.655	340.458	81.812	11.0332	44.0859	9.73024	882.389	269.72	157.302	15.7676	110.037	17.201	188.036	135.883	32.3267	114.867	15.7165	24.6895	22.6659	54.3397	132.917	33.2485
Patient8	240.424	209.827	194.897	48.9892	10.0121	12.0949	6.64548	122.576	59.5386	84.1536	4.96653	11.3077	0.586367	55.6119	26.2811	13.4917	95.1184	18.2582	11.2074	9.03222	4.51743	32.086	0.537064
Patient40	19.1646	23.7004	21.686	5.69159	0.227518	1.37525	0.849618	28.4729	16.7349	31.6194	7.11706	1.719	0.00891397	14.5138	6.26341	1.37321	15.0529	2.6865	7.00245	1.13969	0.453508	3.53884	0.072897
Patient87	255.307	214.599	193.736	67.7819	6.11805	32.285	15.4419	464.585	153.551	143.885	25.611	157.139	13.52	173.3	76.5847	48.914	63.6197	14.0967	20.9672	7.68174	11.9449	51.8473	6.31434
Patient7	579.257	535.027	353.267	138.492	27.3715	60.5548	19.6159	355.897	152.276	98.4661	14.9545	70.2426	8.95592	171.959	62.8316	44.9896	102.935	28.6648	25.4516	14.0418	12.3122	52.7492	0.709816

## Sheet: Van Allen anti-CTLA4 melanoma
patientId	HLA-A	HLA-B	HLA-C	HLA-E	HLA-G	HLA-F	NLRC5	HLA-DRA	HLA-DRB1	HLA-DQA1	HLA-DQB1	HLA-DQA2	HLA-DQB2	HLA-DPA1	HLA-DPB1	CIITA	PSME1	TAPBP	PSMB10	TAP2	HLA-DRB6	HLA-DMA	HLA-DOB
Pat88	1254.51	1856.86	722.892	397.869	2.5036	261.505	28.4466	1004.42	1020.19	630.871	270.777	105.231	7.17357	622.691	124.113	90.0644	373.18	118.416	54.8936	247.283	9.04815	217.25	46.9694
Pat40	665.826	254.68	188.927	101.565	59.2335	42.0417	6.85844	717.178	172.195	35.445	6.73932	177.162	12.5034	82.0144	68.5644	48.0005	129.011	46.62	28.0782	45.166	5.81598	103.078	2.74032
Pat79	1476.55	694.753	253.702	283.865	2.47735	132.25	18.5393	250.852	111.001	113.151	5.99429	22.4589	1.20459	143.683	71.7776	30.9491	153.573	43.6109	39.3402	47.8133	7.81698	30.0575	1.17274
Pat25	588.401	1886.75	687.454	494.652	2.1344	231.366	26.4037	133.971	190.902	137.744	5.02072	5.49535	0	63.2837	17.9815	14.7505	156.958	57.809	28.6526	84.8457	5.77616	55.3494	3.96144
Pat02	649.367	1505.61	982.535	306.453	2.73545	77.5244	19.8915	622.384	1257.46	254.653	233.852	23.0664	4.26964	255.287	157.035	132.399	113.478	45.7219	63.2812	30.3624	1.09096	172.453	3.32797
Pat45	995.994	485.044	259.646	179.206	2.14971	91.0132	12.5889	8.55907	19.7033	5.09001	4.87611	0.0709708	0	11.9422	21.8966	1.14188	145.639	44.6874	48.9058	53.0491	0.0662011	10.1287	0.834268
Pat46	341.997	309.765	137.264	106.625	0.329334	33.238	6.84229	640.92	672.296	375.88	178.674	12.9352	0.88173	310.065	143.024	53.5012	88.0271	31.1282	34.8686	23.0582	15.7207	121.954	1.17173
Pat36	1071.9	804.746	137.218	152.573	0.645317	38.3838	5.04196	33.8311	12.7365	1.84242	0.105504	6.05329	0.191825	32.4423	33.2951	3.66267	157.67	42.3633	24.3489	36.8182	0.453111	24.8606	0.094123
Pat38	1565.77	1017.29	715.027	221.574	0.387215	91.0173	21.4802	1329.04	350.757	1067.84	213.763	73.4249	6.05067	673.161	282.448	94.2881	219.852	64.2465	63.4447	54.819	2.7931	195.126	3.47708
Pat49	4147.16	1869.78	1158.42	501.572	3.05615	322.118	62.4615	1832.03	358.546	71.401	11.6823	360.382	8.8031	1139.33	168.207	178.59	362.296	85.9546	141.621	134.992	24.4633	217.287	15.8332
Pat08	941.492	895.705	548.889	249.306	1.15433	135.955	20.3968	949.78	306.881	44.7409	9.63666	286.545	21.3549	668.755	185.845	93.0449	230.779	56.1659	59.6009	45.2327	21.1152	259.284	13.6183
Pat37	336.969	626.415	764.968	68.8775	0.340876	23.4955	11.7145	348.992	82.6945	111.133	8.79322	24.8998	1.67211	118.371	53.1208	22.0335	138.633	29.8257	20.5189	25.1092	1.03939	80.4371	3.34658
Pat83	1432.95	1684.08	1642.03	450.803	1.47947	162.777	21.087	520.188	180.913	41.3578	3.94577	49.9784	8.98177	263.504	50.5189	37.718	173.255	49.2357	70.902	69.4336	1.90912	93.885	4.87829
Pat33	918.526	439.641	571.803	166.573	1.74046	271.425	9.79775	114.058	40.7048	60.4141	18.3946	6.3672	0.83903	97.604	19.6777	9.41426	197.508	47.8882	37.8103	28.2344	0.666978	27.2335	5.43199
Pat85	2144.42	2102.52	408.345	401.281	1.64378	246.939	55.8143	1823.2	1999.62	2255.81	726.26	232.857	2.15175	1306.98	666.936	351.838	232.165	74.34	96.4536	102.223	6.69724	416.603	9.25456
Pat123	240.293	187.307	85.8025	96.1036	2.02893	26.227	5.5756	202.649	26.4759	23.1766	1.77934	73.7823	1.25064	79.7928	31.9702	9.70795	80.7896	16.1773	11.4902	9.87618	1.83451	29.9242	0.266343
Pat44	305.678	98.6466	88.2856	97.6781	0.429087	23.4684	4.4659	33.2563	35.6897	17.3986	0.941698	2.82915	0	10.2715	7.81153	3.73207	119.086	25.3792	21.8089	13.5902	0.740211	9.38746	0.318664
Pat04	1391.68	707.45	259.159	180.015	0.503676	90.751	39.4798	388.2	288.289	434.336	126.164	42.5544	0.796632	135.55	65.32	27.7592	275.584	40.2763	40.6643	59.3346	1.89286	57.0511	1.10249
Pat16	240.393	229.752	380.337	78.7116	0.12704	34.3435	11.6149	175.863	260.386	169.331	95.4449	3.94051	1.94361	98.0486	27.1297	14.6691	183.648	21.5246	18.8197	20.5315	0	27.6468	2.46527
Pat03	423.911	677.603	169.561	221.766	0.723856	68.0131	19.1929	637.005	246.108	228.514	16.6152	89.7223	15.5934	278.679	140.372	79.0034	116.88	29.6536	30.5539	26.8534	19.0826	96.9992	2.59401
Pat28	3461.63	3930.35	2057.72	703.183	1.2273	304.997	36.71	3155.37	2988.13	2607.92	775.984	133.087	31.2282	1947.56	684.528	309.826	367.724	77.7211	113.538	145.09	5.3457	665.646	34.4081
Pat81	297.771	117.855	459.283	156.716	0.436307	28.3179	4.80634	186.149	48.3789	18.4556	1.32623	41.8332	1.03988	115.092	38.9334	22.2359	92.87	26.667	22.563	21.6428	0.328604	49.3267	0.221844
Pat39	482.927	411.076	310.28	144.506	0.812698	59.7625	16.7568	558.936	170.475	335.942	153.592	66.2611	0.877034	369.118	155.311	197.735	101.233	36.7152	22.4834	24.5388	1.59357	187.059	20.7995
Pat15	87.1802	105.623	30.9611	70.2148	0.21517	7.42748	3.65291	9.13639	3.04565	0.91326	0.100046	2.01968	0.0545705	5.39781	2.73303	1.06564	101.563	30.461	30.3934	32.5207	0.19831	5.34791	0.223135
Pat80	687.736	819.003	416.632	137.181	0.528048	44.3423	15.2359	694.13	625.423	395.077	220.228	46.3517	7.81617	336.99	175.752	54.1513	148.427	27.2988	67.6619	35.0075	1.94661	100.192	2.12242
Pat126	437.7	596.588	326.06	189.528	2.83185	42.0174	12.6331	765.359	119.473	40.2051	5.61164	139.225	3.23315	312.096	146.414	91.8227	241.932	18.2241	20.4725	12.6694	8.13784	100.811	1.75546
Pat29	704.401	527.76	373.792	171.657	0.444865	76.8827	19.0236	584.448	473.022	296.756	171.725	29.6883	7.5086	311.934	163.463	70.6308	137.533	23.0574	36.7888	40.3499	1.53329	96.4062	22.59
Pat119	132.348	113.908	53.5519	59.0493	1.12263	14.7767	4.44956	231.173	44.5529	98.2552	2.63886	36.657	0.879621	94.917	53.5579	15.1656	72.8847	8.99575	10.3543	8.88118	5.27915	38.73	0.937322
Pat14	641.731	470.488	259.442	252.507	1.04398	68.5637	10.0557	435.875	107.64	16.077	3.56383	94.0643	3.19493	235.731	102.377	44.2566	83.1729	22.669	23.9331	30.9343	11.2607	52.3507	2.95904
Pat43	538.778	732.1	200.521	182.295	0.786932	75.4205	16.9798	1975.52	416.794	110.85	4.18073	333.085	17.4263	1135.54	446.249	171.773	212.693	33.3998	33.2792	36.533	27.7676	332.461	9.12952
Pat27	1273.8	402.653	551.012	245.677	0.755588	89.1837	7.83715	1501.7	434.166	880.946	369.207	223.937	17.5395	448.192	280.593	84.5784	128.224	43.9924	29.4193	65.3749	5.68608	256.046	2.35994
Pat47	1301.21	835.763	406.937	503.472	1.64184	275.817	29.9349	302.646	58.0637	90.2776	8.31238	26.8259	0.508489	119.578	43.7744	13.6277	269.404	62.117	51.9474	105.65	2.23282	61.4424	1.80195
Pat118	554.964	376.331	191.315	113.606	1.49017	45.9384	7.52241	842.083	176.21	529.893	125.957	144.234	7.32392	360.961	206.58	83.7425	153.332	17.0367	23.6568	15.0197	4.29343	119.691	3.57165
Pat19	871.601	650.442	293.165	207.358	1.04937	79.9485	17.4016	1347.37	323.531	67.7976	6.25567	179.986	8.85141	622.02	296.528	113.896	133.301	40.2356	54.7583	51.9938	14.3643	200.745	6.68598
Pat06	862.853	934.952	238.193	244.904	1.35588	162.766	27.4304	934.876	1131.88	957.54	581.255	106.101	6.8036	653.996	272.684	256.745	136.16	47.1865	50.9682	63.7086	2.29064	206.549	14.9243
Pat86	1152.5	1282.5	573.354	274.776	0.336016	94.6512	15.0759	331.583	61.5461	9.95277	1.79122	56.5381	1.09618	133.062	70.3611	14.0982	244.744	35.7311	66.5517	43.8141	1.90516	58.0021	4.28731
Pat90	267.296	411.475	399.851	172.667	0.503801	51.0012	16.0126	334.697	88.673	21.2075	0.802137	25.2075	2.79346	197.133	85.7133	33.5429	175.724	34.3251	29.9775	38.5322	1.68172	55.297	3.46795
Pat50	302.63	194.303	195.274	92.1572	0.890061	19.8383	7.02338	187.07	144.882	157.005	51.6151	85.0303	0.513753	100.008	50.6154	17.2409	100.634	31.7838	24.0982	22.6484	0.311164	41.7168	1.48449
Pat20	110.66	253.103	164.853	89.6154	0.616314	18.7284	7.22502	197.143	160.841	86.4547	44.6575	27.4279	0.495991	67.1244	28.9188	13.3791	162.048	26.1301	14.3867	30.1813	2.20298	50.2053	2.02807
Pat91	374.945	351.661	393.16	177.418	9.19754	70.0986	25.2415	606.516	163.551	34.4088	1.3878	103.868	7.25811	279.124	69.5656	59.3324	234.75	31.001	54.5709	41.2919	3.84314	94.1774	2.5126

## Sheet: Riaz anti-PD1 melanoma (pre)
patientId	HLA-A	HLA-B	HLA-C	HLA-E	HLA-G	HLA-F	NLRC5	HLA-DRA	HLA-DRB1	HLA-DQA1	HLA-DQB1	HLA-DQA2	HLA-DQB2	HLA-DPA1	HLA-DPB1	CIITA	PSME1	TAPBP	PSMB10	TAP2	HLA-DRB6	HLA-DMA	HLA-DOB
Pt1	1433.77	1389.53	538.82	534.694	4.20542	60.8457	5.06671	4637.56	828.495	565.497	344.426	90.3979	20.9511	1668.38	609.084	13.1405	339.247	75.3506	87.3842	38.4729	65.4894	347.103	4.15905
Pt10	471.521	323.3	91.8044	176.571	0.443706	10.1745	1.9335	671.01	228.149	111.145	49.7263	4.5862	2.22715	375.461	115.394	2.59259	79.2555	27.4384	22.5207	21.3827	9.97231	73.8458	1.09279
Pt101	2181.55	3010.75	754.146	1131.73	0.174252	223.755	17.4427	6991.09	1476.8	1347.56	2123.73	1.58779	13.791	2158.65	1032.42	85.7746	412.665	95.3901	164.996	47.7191	0.0400291	596.844	54.6966
Pt103	1426.34	1938.27	531.019	535.369	0.839568	151.532	1.79569	6557.76	2006.71	1295.22	1289.46	135.763	152.827	2453.09	1911.91	7.78512	265.791	71.7607	91.4517	8.42341	20.4457	831.963	5.60791
Pt106	3197.58	2093.76	1144.31	859.976	2.34882	206.819	7.55754	1669.48	405.058	129.673	105.632	51.8329	18.7492	960.056	345.237	10.2919	272.301	113.979	94.2288	42.3317	41.4922	191.77	1.10082
Pt11	3666.43	3936.3	1563.84	964.239	1.63418	139.516	10.2493	3809.25	1418.02	729.845	701.211	9.30561	49.9685	1925.87	652.872	15.3958	367.243	118.919	61.9749	64.9541	36.5168	364.825	3.00863
Pt17	791.115	318.659	226.656	242.883	0.847561	13.3938	2.10175	213.242	63.9875	16.1401	33.5767	2.79528	0.583732	135.528	54.2517	0.609821	107.674	17.9431	20.6179	21.6941	3.84483	62.7512	0.119342
Pt18	1207.08	1748.84	493.938	625.082	0.739031	61.0423	5.42309	3232.85	741.904	426.513	240.492	195.518	39.5988	1408.26	518.407	24.0442	363.539	67.8192	60.6734	36.0126	84.6721	336.197	22.379
Pt2	2137.8	3851.55	667.185	678.14	4.11652	75.8478	7.25768	4516.06	1683.79	805.053	426.984	37.5643	18.9272	2185.07	581.008	27.2921	338.409	215.868	101.531	192.918	74.892	289.444	1.84962
Pt23	1290.74	1547.28	458.076	586.84	0.693579	67.5192	4.95133	2358.19	578.284	126.134	179.645	94.6724	15.3257	983.182	403.892	13.6881	271.831	86.2385	62.1955	46.4389	80.4162	211.785	2.1711
Pt24	1451.68	1628.18	618.369	503.707	3.30635	42.1297	1.43963	9587.47	2441.28	1629.02	779.961	218.857	54.385	2450.41	953.242	9.6121	199.904	42.7571	41.7078	11.5346	95.4005	602.66	5.28346
Pt26	814.864	751.875	318.742	810.361	1.33196	47.7446	10.2521	598.095	214.563	88.2989	36.3802	8.06243	5.34254	312.734	104.93	3.25537	252.294	49.6403	18.8055	38.6912	11.0942	70.4511	1.2483
Pt27	665.424	455.912	194.461	196.903	0.489187	37.6441	3.3112	788.109	180.915	97.5721	97.7463	15.2352	2.98523	259.269	143.661	1.43937	150.674	33.9909	28.8264	6.77737	26.6327	108.782	4.78489
Pt28	700.768	586.892	193.249	295.094	7.28818	34.0629	3.31453	1346.47	332.739	234.792	196.332	37.4328	10.1414	712.285	237.888	3.76463	150.544	40.0121	24.6823	25.6458	25.5989	115.243	2.49747
Pt29	618.49	904.469	313.338	357.608	2.21237	26.4742	2.50074	1838.05	677.513	375.926	470.206	0.514091	1.68908	754.24	295.88	6.17175	247.386	50.6551	56.5	18.57	13.6669	183.054	1.68346
Pt3	684.378	629.139	276.463	391.662	6.70734	53.6437	2.89257	567.514	174.188	66.248	67.546	0.0523469	0.214986	420.718	92.4844	2.29346	245.703	52.0142	37.6867	35.5326	6.10361	48.2644	0.439531
Pt30	299.659	241.71	137.591	137.351	0.338661	12.9157	4.23844	434.232	134.572	62.7978	25.452	9.10142	3.54457	216.084	94.7022	2.12339	153.956	22.6382	32.4269	44.2282	7.51392	42.3737	1.44935
Pt31	3491.81	7055	1587.78	1547.89	6.21822	178.74	7.66271	2451.77	1076.53	415.13	594.904	0	2.15335	1573.87	373.517	11.0616	270.452	107.471	55.5415	59.9417	36.7186	348.842	3.34133
Pt34	2591.31	3887.75	1093.62	1268.94	3.53251	122.219	2.55394	18476.1	3306.42	1926.93	2205.64	743.295	154.001	7609.72	2718.27	25.0409	280.795	81.4222	78.4472	15.279	327.704	1405.9	4.67009
Pt36	752.378	1308.8	342.465	623.671	0.725862	33.5172	2.84339	2439.75	444.03	59.9887	75.1993	61.4741	14.5971	824.191	391.368	16.385	170.756	51.8377	43.5697	15.1727	109.805	424.717	0.286494
Pt37	2102.69	1905.6	651.702	683.073	5.11615	93.4664	5.95208	898.835	375.039	172.936	150.617	14.6492	37.1417	521.306	261.114	4.58811	224.059	96.9539	74.2677	29.4401	10.9954	144.445	2.43852
Pt38	1074.4	384.783	185.05	681.399	2.50882	24.2527	2.08478	498.619	107.582	49.8493	30.0158	15.3622	3.35595	277.045	88.768	2.32317	204.721	50.0857	58.8586	21.6626	8.27556	259.032	0.156826
Pt39	111.486	91.4291	28.0556	59.6569	0	2.38085	0.30634	114.93	19.3245	4.21837	3.65625	4.29131	0.371036	52.6225	13.4515	0.335439	57.6455	10.2787	21.7992	8.74007	6.02543	16.6966	0.644783
Pt4	1449.26	2078.27	523.996	707.587	74.7789	71.286	4.69754	921.845	149.298	39.0108	56.1966	47.6519	9.10251	452.436	151.732	5.40935	172.149	50.5589	62.1446	33.5666	33.6575	82.6053	0.521072
Pt44	1452.03	2069.99	545.657	518.956	1.14487	44.5369	5.86264	3992.76	1034.81	732.152	565.697	104.634	16.7811	1734.77	483.445	11.8507	338.786	64.3337	38.2309	27.6845	74.1205	245.404	3.17711
Pt46	2164.38	2652.8	591.106	778.644	1.67086	67.8275	2.85141	8533.78	2664.51	1416.56	1827.27	114.637	60.9062	3020.19	1579.19	15.0551	183.532	56.069	78.2982	14.8802	159.178	909.68	1.3252
Pt47	2369.44	2284.18	666.678	698.052	4.20648	187.602	5.75278	2959.43	675.141	241.862	311.217	145.32	33.9269	1419.17	453.424	17.0557	232.658	173.14	58.5779	59.2175	81.2995	264.485	2.21762
Pt48	740.856	1118.05	523.363	388.72	1.67578	56.6307	2.6079	1558.94	535.533	258.143	248.539	0.352432	0.0516937	718.562	236.252	5.49595	163.854	46.1371	21.7707	14.4472	8.03081	141.899	1.09913
Pt49	4010.47	3504.57	1563.31	950.991	6.90146	119.654	6.41821	4438.41	1465.63	734.853	812.369	126.331	24.5213	2274.87	756.862	21.2635	308.802	88.0222	96.0468	40.3729	73.5031	356.062	6.98523
Pt5	3171.4	4150.6	1189.86	1076.68	7.22689	226.825	16.958	1907.33	459.005	225.245	251.574	43.4374	4.64953	878.401	350.023	19.9701	319.644	82.412	130.194	48.4769	34.0708	245.63	1.75107
Pt52	896.944	1205.95	313.241	336.904	1.90563	39.7357	3.07808	1029.95	406.285	155.291	198.139	10.6374	6.01815	674.339	181.776	4.94372	167.557	49.8543	39.7411	21.1017	4.91063	129.446	2.18736
Pt59	1950.35	2261.63	765.616	761.622	2.31593	93.1897	6.02025	4738.38	1609.53	965.133	1174.79	26.9896	16.3748	1623.37	667.444	15.9932	311.302	85.8256	79.936	58.7092	0.143044	435.77	1.41636
Pt62	406.456	307.85	124.829	246.773	50.2247	35.2152	1.86202	443.279	117.1	81.5225	68.7834	4.41949	0.82503	219.22	93.3392	1.08401	189.354	12.2443	58.2963	7.16974	2.13619	55.4832	0.134939
Pt65	3101.81	1712.96	662.39	784.645	11.2875	108.223	5.12891	2437.93	874.94	529.237	821.52	2.34198	11.0434	1195.04	367.943	10.059	747.594	75.0585	50.414	80.8948	0.121366	174.155	3.67798
Pt66	1627.1	1864.33	824.811	580.302	6.61246	131.755	8.29969	259.48	40.1527	12.2011	9.43567	9.1091	0.44273	116.619	64.9886	0.773826	293.779	49.7062	66.3311	35.1438	12.7202	39.569	0.135771
Pt67	1023	1208.29	429.69	399.014	9.99528	70.0224	3.78941	425.832	117.957	56.3379	94.323	13.5948	2.9229	247.293	93.013	3.06311	199.211	42.5728	52.1851	11.7856	12.8979	58.9351	1.41467
Pt72	1372.26	1117.5	447.151	329.782	1.00593	28.663	2.7063	414.025	145.813	75.6244	103.341	0.635047	0	217.133	61.8987	1.65052	143.37	44.7195	42.0001	16.9208	2.60642	45.4462	0
Pt76	1448.5	1405.99	739.975	293.807	1.16517	52.8668	2.92551	98.647	30.3012	16.7574	14.1688	0.474492	0	72.2407	32.3778	0.192192	221.912	57.5588	37.7557	14.4512	3.01775	22.4545	1.12278
Pt77	1574.32	1817.31	601.161	601.623	2.2432	121.634	8.51319	2923.01	751.019	546.809	752.721	12.8318	14.6447	1236.46	494.415	27.1184	307.777	101.533	91.8068	54.4579	38.102	258.46	20.4754
Pt78	300.734	58.9004	70.7759	96.0318	0.29614	6.4135	0.419078	38.1176	36.088	3.01343	6.53813	0.560223	0.191734	23.3905	17.5139	0.0462238	121.738	10.2442	32.8995	5.62886	3.8322	6.86408	0
Pt79	3165.25	4533.91	1655.53	737.716	7.61868	224.271	8.75868	2976.27	1247.15	573.134	970.785	2.86388	28.932	1944.02	632.356	15.2159	232.34	81.4482	100.02	81.5561	0.0954076	405.993	10.3486
Pt8	3027.77	2707.23	703.857	883.892	2.97995	83.7443	4.99026	1817.14	562.88	257.374	448.591	97.0651	17.8044	844.581	474.008	9.8737	276.492	148.077	43.2827	59.9272	72.3132	213.101	4.14716
Pt82	4150.54	1307.54	584.683	781.362	53.4343	69.9919	2.79638	2879.05	689.389	371.022	594.114	111.276	21.3885	1363.71	451.468	8.63732	261.904	67.9394	55.0356	35.0933	46.4287	211.668	1.07789
Pt84	169.005	242.86	128.11	144.176	1.21036	7.0046	1.57413	363.005	111.043	33.5073	26.858	2.07249	5.29249	252.704	84.5065	1.22331	146.717	17.3194	45.2477	3.18732	2.18106	37.2657	0.0446197
Pt85	1295.62	848.14	304.927	723.069	1.25754	19.9993	3.87866	502.136	126.124	6.23424	12.1339	0.984498	1.25149	416.183	83.4029	4.27041	361.714	47.7595	71.0389	15.2084	3.84825	103.489	0.0787271
Pt89	1278.44	2138.06	982.434	672.791	1.95634	48.5023	6.24446	1417.34	306.771	46.5256	105.116	84.8575	64.8914	589.091	253.376	12.1365	236.711	86.9626	44.0356	33.1087	103.199	272.604	1.62415
Pt9	547.691	677.116	339.292	324.067	0.699166	22.2011	1.76935	1140.72	333.599	105.784	54.2366	15.3248	8.19239	532.79	198.101	4.29494	173.271	89.977	26.795	33.5031	26.227	128.738	0.319029
Pt90	2092.11	1505.44	430.342	561.386	2.06424	41.0556	2.74462	2030.92	669.888	283.174	438.336	93.959	13.7988	925.961	376.664	5.28977	194.623	54.8439	56.2463	22.1791	50.9103	164.302	4.29727
Pt92	3150.74	4015.64	1351.79	1495.39	7.5574	289.766	9.57834	2235.63	1000.77	709.134	649.398	0.510722	0.116528	1360.73	408.436	12.1221	386.242	155.435	155.871	143.013	56.3738	222.686	2.33473
Pt94	919.495	607.376	159.991	414.018	0.716713	33.9912	2.14025	1350.86	283.913	141.095	228.565	33.3977	9.72972	516.957	271.97	5.21119	126.643	46.6028	44.0344	26.2928	32.1088	141.265	1.54835
Pt98	671.687	494.552	161.822	363.536	3.90281	31.2473	2.02606	748.674	149.32	77.3552	59.6784	45.2645	8.29036	354.781	124.451	2.13975	175.458	28.9156	56.4398	13.0124	17.9434	96.9972	0.757734

## Sheet: Riaz anti-PD1 melanoma (on)
patientId	HLA-A	HLA-B	HLA-C	HLA-E	HLA-G	HLA-F	NLRC5	HLA-DRA	HLA-DRB1	HLA-DQA1	HLA-DQB1	HLA-DQA2	HLA-DQB2	HLA-DPA1	HLA-DPB1	CIITA	PSME1	TAPBP	PSMB10	TAP2	HLA-DRB6	HLA-DMA	HLA-DOB
Pt1	1114.92	528.289	236.594	322.898	1.51592	43.559	4.58821	1221.12	229.736	168.476	91.3681	22.6937	3.99598	428.444	168.618	4.77611	226.796	57.5528	50.5865	22.4256	20.0948	120.217	1.42681
Pt10	780.552	899.009	214.871	327.567	1.02079	21.8383	2.94518	2778.36	821.324	462.798	206.253	19.1117	9.26323	1114.53	363.832	10.5318	121.498	44.3764	34.2881	29.3449	39.2399	257.89	1.34473
Pt101	2276.9	3206.23	745.633	1152.59	0.0722475	227.148	20.2099	6701.79	1711.31	1429.27	2124.28	4.07745	21.637	2180.09	994.249	85.4996	431.825	116.197	156.788	63.3344	0.0376576	605.836	50.6426
Pt103	941.465	737.844	195.639	668.848	0.490745	188.35	2.70108	859.806	272.973	152.392	162.14	24.1898	43.0861	358.19	214.874	4.16535	175.685	135.245	50.3963	13.8034	3.33556	78.6133	1.14801
Pt106	2762.09	1877.53	1048.56	743.756	2.43864	186.474	6.21653	1248.95	276.61	81.4732	77.9952	30.499	12.7654	631.192	227.844	5.48931	284.644	115.762	106.065	46.5503	33.5142	118.849	1.19307
Pt11	3299.06	3875.09	1530.97	901.87	0.266804	123.052	10.0951	3411.83	1443.02	740.676	657.356	9.07951	37.8135	1640.92	677.722	17.0806	438.196	122.556	71.6444	56.3462	39.4881	371.26	4.24063
Pt17	865.059	347.874	221.37	284.076	0.851732	16.1469	2.64729	229.537	66.7501	18.85	34.3596	3.65071	0.521918	151.931	60.1872	0.812147	111.84	18.276	20.5653	20.8588	3.62089	68.6085	0.310412
Pt18	1749.65	2690.02	611.589	993.539	1.21538	163.172	18.4356	6619.51	1551.67	932.565	544.192	390.935	102.827	3024.09	1247.53	97.6424	374.521	95.1361	110.32	45.0862	205.995	881.625	71.6668
Pt2	2450.21	4610.69	837.298	699.58	3.61933	71.1288	8.28249	2850.74	1164.49	431.509	250.136	17.6913	7.03136	1209.46	322.803	13.4764	389.021	205.104	116.863	196.813	55.4159	199.398	0.622931
Pt23	890.938	1189.82	481.032	581.305	0.627519	64.7831	5.61864	1845.4	467.466	152.312	211.149	88.6468	24.5477	983.238	369.251	10.6335	338.042	65.4112	60.2595	53.7439	56.6706	166.958	1.83331
Pt26	723.454	776.315	293.112	634.406	0.906908	48.7742	8.99005	294.02	119.132	31.2847	19.1664	3.38449	3.41608	173.405	54.3726	1.41993	256.344	48.6769	21.7045	38.7192	6.95617	42.2888	0.529825
Pt27	1043.25	883.253	327.932	323.952	1.97791	55.9387	4.97123	1975.23	591.704	289.988	266.94	44.2531	7.98997	698.842	384.272	6.22819	198.383	54.3792	39.7345	12.1502	63.2009	214.717	2.43939
Pt28	1232.38	1650.63	369.696	543.944	72.6166	75.7911	6.60086	3157.17	833.279	633.25	598.092	94.4044	27.2832	1974.87	547.401	19.4056	247.979	72.0229	61.863	38.2582	61.499	280.805	5.76646
Pt3	1950.84	2547.51	1012.15	600.047	7.30489	122.141	3.92921	1919.02	773.514	256.036	235.039	0.299795	0.820828	950.322	319.632	4.13091	356.293	71.5034	91.4016	42.628	21.7192	196.332	2.2655
Pt30	3707.87	4015.41	935.043	1156.45	3.77681	148.28	6.97076	10416	3337.15	1802.07	838.139	217.603	108.856	4794.98	1854.45	44.457	317.441	102.766	132.72	31.4509	180.16	1140.83	5.4395
Pt31	3976.87	7953.79	1880.95	1640.76	4.12855	166.018	7.65355	4720.7	2172.01	1150.09	1223	1.26376	3.5433	2539.34	639.549	14.7625	319.789	145.466	49.0012	80.0476	60.2107	567.128	5.428
Pt34	2236.37	3636.71	1077.69	1215.17	3.38111	119.881	3.9404	21272.9	4059.94	1999.56	2634.43	845.987	269.404	8591.14	3538.28	38.8458	211.534	69.9466	92.1033	10.755	419.805	1487.14	6.16376
Pt36	3977.03	3265.1	1042	745.932	2.46286	153.016	8.19074	2799.76	478.365	145.756	140.139	165.679	26.9417	1078.36	482.633	12.2351	280.319	121.444	102.108	30.3951	129.946	381.346	2.26913
Pt37	1262.74	1963.07	603.044	491.612	3.02482	109.303	1.72629	1919.3	444.591	154.78	145.408	5.1897	7.13691	486.663	206.538	2.27336	260.204	29.613	80.3092	14.0652	10.2686	169.865	0.237684
Pt38	1266.56	484.121	220.526	834.48	2.77619	34.0291	2.97572	654.854	153.066	55.7719	37.9034	19.8067	4.37767	369.221	112.925	3.70343	216.022	65.6041	65.2557	26.8198	11.9314	277.505	0.357999
Pt4	3626.99	6924.36	1826.18	1865.19	22.4031	203.442	11.7037	6848.82	891.056	352.416	457.309	451.06	73.0226	3374.21	1044.47	36.6654	427.982	112.87	114.917	99.3997	196.565	528.701	5.53299
Pt44	1469.13	2040.06	553.07	935.946	2.86283	60.6008	3.63294	4166.85	1120.03	586.96	692.077	96.6915	17.1673	2396.89	722.231	12.0627	244.864	64.5784	48.2449	17.2467	74.1527	379.879	1.74865
Pt46	2642.71	3117.11	683.729	707.847	1.56676	69.5921	2.7338	9346.64	3078.47	1591.96	1835.23	117.281	60.6553	3184.49	1661.82	8.02217	224.382	54.3486	86.5657	13.6758	170.632	925.15	2.30117
Pt47	2745.9	2388.03	719.442	771.268	4.47961	203.181	6.54067	2333.59	502.448	227.268	245.427	127.499	34.6086	1065.48	375.875	11.4073	263.658	165.294	55.2358	71.5457	56.3826	221.902	0.857647
Pt48	415.13	831.311	363.97	345.89	0.782525	66.6576	2.47228	839.767	347.6	114.105	155.506	0.202781	0.083281	487.76	146.574	4.36688	154.312	57.0751	40.7749	7.96968	6.05288	76.4936	0.170265
Pt49	7110.06	6539.37	2781.58	1370.69	15.0216	232.042	9.46675	7678.16	2417.78	1387.24	1386.88	232.197	46.7743	4411.71	1375.12	34.8421	430.426	151.357	173.47	57.2835	112.264	570.694	5.77673
Pt5	2993.46	4016.88	1161.08	1158.03	4.55507	156.771	11.7799	1391.68	382.06	158.233	161.408	29.4759	4.4135	615.096	219.84	10.2671	268.673	68.8799	67.1153	49.3209	27.8074	194.251	0.609361
Pt52	1173.8	1338.06	363.009	353.411	1.9129	41.7902	4.30163	1061.52	480.268	174.691	227.786	10.6743	7.54161	797.694	179.463	5.33674	155.434	74.1205	39.8038	32.8907	6.80227	162.389	2.52908
Pt62	494.024	441.215	167.79	263.237	38.7645	23.4836	1.51301	650.367	224.748	109.817	115.678	5.50113	2.84955	327.112	127.993	1.72971	175.545	17.9216	32.9192	12.9946	6.93435	64.4711	0.374515
Pt65	3117.57	2147.08	708.091	1021.43	3.69885	110.622	8.31143	2945.78	1046.25	616.46	854.544	1.39875	9.22453	1354.79	417.396	15.8601	995.566	81.4734	54.7127	83.9103	0	237.463	3.52339
Pt67	654.771	1107.06	386.714	316.208	1.43843	52.74	2.82621	376.092	104.815	36.9678	78.162	8.79577	1.93916	177.358	70.8611	3.08549	181.625	31.93	40.0861	8.71108	10.369	50.806	0.634326
Pt77	1952.9	2399.76	666.604	1117.6	2.06335	208.361	13.9373	4792.53	1458.45	1022.25	1433.23	28.4701	32.8096	2230.86	918.36	70.6418	339.908	87.0854	116.759	47.3457	71.6573	541.787	46.6558
Pt78	1259.53	1346.52	687.313	616.899	3.35179	43.3552	2.16624	837.652	203.002	37.0446	35.774	17.234	6.6522	353.513	146.292	2.67289	242.17	37.6221	49.6468	19.8994	25.5843	139.607	0.942944
Pt79	2552.44	3613.91	1328.27	668.646	5.89937	175.791	7.32565	2897.91	1098.71	499.76	898.928	3.92001	37.6321	1729.16	486.485	18.4481	221.171	89.1843	79.9809	91.1799	0.0914141	338.287	8.92803
Pt8	5453.65	4258.32	1013.45	1342.76	5.85911	124.317	3.38334	1447.49	363.182	192.757	334.476	79.9925	9.55332	650.303	314.649	4.56262	444.874	160.281	64.539	79.4459	51.7051	162.814	0.7035
Pt82	4643.8	2744.29	1064.77	1308.1	28.7042	181.479	6.29588	3450.38	885.832	430.616	792.541	132.489	28.2204	1794.98	524.653	17.2001	341.431	95.6468	116.827	62.1159	51.5093	281.743	2.84813
Pt84	175.013	243.89	121.149	140.993	0.813226	5.64225	1.36837	345.975	106.839	23.9971	21.632	1.46005	2.03102	223.266	68.1379	1.21245	142.807	16.9023	41.8226	3.78625	3.95397	37.5256	0.118638
Pt85	1389.08	1383.56	485.644	815.268	2.71981	45.2448	4.91496	573.41	191.633	35.1274	35.267	5.66232	3.98981	464.957	115.291	8.80802	406.373	74.241	67.152	23.2054	6.3692	121.119	1.30512
Pt89	1975.09	3515.87	1727.84	866.957	2.72232	71.7754	5.97057	3278.91	678.242	117.123	275.205	225.246	42.4303	1638.38	622.407	22.7441	376.11	121.58	67.8496	53.8679	197.4	502.584	1.69469
Pt9	488.195	523.327	288.217	270.922	0.548147	21.0816	1.42854	1051.91	325.584	107.757	52.8783	15.456	9.90383	492.455	213.781	5.26399	170.665	94.8316	35.1103	27.4608	16.8377	102.397	0.0473637
Pt92	4313.21	5576.38	1736	1962.7	7.60512	368.047	10.514	5592.26	2032.01	1445.04	1585.73	0.632108	0.880799	3033.46	907.585	25.6491	610.884	148.188	245.74	139.013	114.767	551.287	5.95198
Pt94	844.895	958.915	261.567	449.577	2.03808	49.5261	2.54248	2334.98	444.331	290.421	446.294	65.7713	21.3905	836.2	387.454	15.1592	176.076	53.644	55.0031	23.8069	47.5036	200.678	0.845063
Pt98	1826.9	2430.12	672.733	1596.92	6.0601	160.356	5.78287	2947.03	577.362	381.174	316.005	196.294	32.9382	1241.05	402.034	8.72511	420.603	76.0108	84.1136	59.9502	54.8152	286.837	5.5286

## Sheet: Jerby-Arnon melanoma
Pseudobulk expression of MHC I and II genes from malignant and non-malignant cells, respectively
patientId	HLA_A	HLA_B	HLA_C	PSME1	TAPBP	NLRC5	PSMB10	TAP2	HLA_E	HLA_G	HLA_F	HLA_DRA	HLA_DRB1	HLA_DQA1	HLA_DQB1	HLA_DPA1	HLA_DPB1	HLA_DRB6	HLA_DQA2	HLA_DQB2	CIITA	HLA_DMA	HLA_DOB
Mel78	6.14383	5.21456	4.3877	4.50488	3.00434	0.545783	1.97137	0.881743	3.5951	0.761088	2.01381	5.04412	3.58116	0	1.50285	3.6308	2.724	0.862775	0	0	0.231701	3.16149	0
Mel79	7.88405	8.31053	7.63631	4.51492	4.85352	0.340849	1.5971	0.811483	5.8725	1.67942	5.01657	4.02313	3.96492	2.33922	2.40757	4.36691	3.20929	2.38965	2.36868	0.85173	1.01621	2.50594	0.55874
Mel88	6.29715	6.50576	6.0789	4.31944	3.92504	0.498506	1.63938	1.12785	4.1111	0.861385	1.68451	4.64357	4.28861	2.41165	2.54626	4.29626	3.04944	1.24497	1.03623	0.990253	0.928173	2.78667	0.426402
Mel53	4.41599	5.48067	4.42055	3.64214	2.88567	0.193488	1.63306	0.274966	2.86425	0.637391	2.12242	3.29765	4.19754	1.75963	2.22512	4.03553	2.91612	0.946081	0.23178	0.473636	0.857289	2.17525	0.103295
Mel71	6.70752	7.2801	6.73893	6.3921	4.6282	1.26498	3.52839	0.813401	6.08082	0.665647	2.77123	3.79981	4.08804	2.45782	0.756554	4.16147	2.50479	1.4377	1.87006	0.318899	0.425241	2.1529	0
Mel81	4.02583	1.06285	1.57972	3.19258	3.61268	0.0276962	0.982156	0.524756	3.99094	0.147864	0.342419	1.62819	2.11908	1.02929	0.716838	1.95937	1.70775	1.6577	1.18425	0.30659	0.393689	1.19249	0.230042
Mel80	7.26192	7.00286	6.86178	4.41608	4.88045	0.502326	2.29653	2.02076	5.01089	0.920299	3.82984	3.1827	3.09859	1.85126	1.98064	3.56297	2.61679	1.53251	0.805344	0.485832	0.96562	1.87772	0.658824
Mel89	8.39751	7.32748	6.89198	4.58159	4.17174	0.291799	1.70314	0.778894	5.43792	0.970643	2.23281	5.45287	4.65445	3.2984	2.69122	5.42551	3.89896	2.04971	1.99362	1.01637	1.35633	2.62695	0.885051
Mel60	5.2339	3.03028	3.06006	3.0743	3.52856	0	1.59511	1.10782	3.89628	0.227794	1.32969	6.44161	5.30675	3.18614	4.27137	5.48991	3.86808	2.07694	1.72038	1.66016	1.56792	3.96815	1.89857
Mel84	8.09847	8.11153	8.01943	5.5876	5.74654	0.49886	2.24586	2.30191	5.92757	2.14226	3.96912	4.64364	4.11419	2.52199	2.85063	4.29617	2.93365	1.70583	1.18545	0.78693	1.39438	2.71054	0.794399
Mel194	5.13368	4.60112	4.37013	3.3385	2.86231	0.491631	1.45971	0.240493	4.00868	0.520346	1.37345	4.46456	5.12454	1.42786	1.40974	5.28898	4.15168	1.43636	0.480629	0.197054	0.877126	1.51609	0.0638355
Mel102	6.5862	4.2466	4.09003	2.78507	3.60053	0.441787	1.45319	0.499518	4.33063	0.428972	1.04519	4.20449	4.79732	1.98405	2.38122	5.00595	3.44646	2.5872	1.9484	1.20908	1.10496	3.01533	0.544216
Mel112	2.3926	0.76584	0.976705	3.9355	1.72177	0.0172709	0.345544	0.157814	1.79118	0.107225	0.0246318	4.75169	3.41741	2.1045	2.8211	3.91241	2.94275	1.92877	1.12968	1.27125	1.4697	2.18231	1.04072
Mel98	5.57452	4.44067	4.15544	3.6461	2.41876	0.275125	1.62904	0.295256	3.25544	0.567673	0.64777	4.23975	5.06744	3.10071	3.14874	4.63339	3.12459	2.14194	1.24391	0.0372678	0.681701	3.10469	0.024574
Mel110	0.932486	0.597353	0.559884	2.8101	1.34855	0.0718828	1.0928	0.06783	0.609409	0.0893667	0.158456	9.37599	8.21665	6.65346	6.66889	8.24445	6.0352	4.08732	1.09371	2.63039	2.39429	5.76251	0.552702
Mel103	8.18596	6.9624	7.305	4.94718	4.03284	1.13536	2.32291	0.644625	6.3666	1.59765	2.99356	7.3669	6.69548	3.88443	5.37203	6.6537	4.7444	3.83429	3.34858	2.94323	1.62638	4.41241	1.44546
Mel105	7.24693	7.81934	7.74301	5.19988	3.80484	0.18249	3.25641	0.508761	6.1223	1.64654	2.16911	3.99073	4.34042	1.89181	2.53051	3.8697	2.70101	2.70164	1.13304	0.866933	1.14041	2.61627	0.508393
Mel106	2.394	1.60469	1.83248	4.12704	0.637898	0.0388794	1.38984	0.0335597	0.885557	0.194388	0.0900719	4.83281	3.66148	2.13706	2.61814	3.464	3.04535	2.16642	1.78906	1.61971	1.60075	2.18671	1.17912
Mel129pa	0.919156	0.267014	0.271056	2.8517	1.85911	0.00526846	1.02184	0.0452932	2.01716	0.000928529	0.0407592	5.52683	5.73512	1.48129	2.93456	5.094	4.05759	2.51281	1.02068	1.3257	1.03209	3.71718	0.484392
Mel128	7.80707	2.93424	3.9377	2.42673	0.726669	0.00190888	0.626601	0.127091	3.85788	0.0771155	1.55743	4.46034	3.5631	2.65219	2.35308	3.92469	3.03499	2.12578	2.2854	1.18327	0.993594	1.98812	1.5451
