# Supplementary material for: Clustering by antigen-presenting genes reveals immune landscapes and predicts response to checkpoint immunotherapy
Source: Sci Rep. 2023 Jan 18;13:950. doi: 10.1038/s41598-023-28167-1 (PMC9849403; doi:10.1038/s41598-023-28167-1)
Supplement: Supplementary file 6 — Supplementary Information 6. [file 41598_2023_28167_MOESM6_ESM.xlsx]

## Sheet: Cell Type Classification
CellId	patientId	UMAP.Cluster	Cell.Type
cy88_cd45pos_5_C01_S217_comb	Mel88	4	CD8-Proliferating
CY89A_CD45_POS_10_A07_S199_comb	Mel89	5	CD8-T Cells
cy80_CD45_pos_PD1_pos_D09_S141_comb	Mel80	4	CD8-Proliferating
CY88CD45_150813_B05_S305_comb_3	Mel88	4	CD8-Proliferating
cy79_p4_CD45_pos_PD1_pos_G06_S366_comb	Mel79	0	CD8-Trm
cy80_Cd45_pos_PD1_pos_B09_S45_comb	Mel80	7	CD4-Tfh
cy79_p3_CD45_pos_PD1_pos_AS_C2_R1_G10_S466_comb	Mel79	0	CD8-Trm
CY89A_CD45_POS_10_C12_S228_comb	Mel89	1	Stem-like Memory
cy79_p3_CD45_pos_PD1_pos_AS_C2_R1_G11_S467_comb	Mel79	0	CD8-Trm
cy79_p4_CD45_pos_PD1_pos_C04_S316_comb	Mel79	0	CD8-Trm
cy79_p5_CD45_pos_PD1_pos_G10_S658_comb	Mel79	0	CD8-Trm
cy80_CD45_pos_PD1_pos_E05_S149_comb	Mel80	7	CD4-Tfh
cy79_p4_CD45_neg_PDL1_neg_D09_S1101_comb	Mel79	1	Stem-like Memory
CY89A_Core_15_E01_S49_comb	Mel89	0	CD8-Trm
CY88CD45POS_2_C11_S419_comb	Mel88	1	Stem-like Memory
cy79_p1_CD45_pos_PD1_pos_AS_C5_R1_D05_S233_comb	Mel79	7	CD4-Tfh
cy60_1_cd_45_pos_4_G06_S78_comb	Mel60	1	Stem-like Memory
CY89COREQ1_A02_S290_comb	Mel89	1	Stem-like Memory
cy60_1_cd_45_pos_3_C06_S318_comb	Mel60	4	CD8-Proliferating
cy79_p5_CD45_pos_PD1_pos_C10_S610_comb	Mel79	0	CD8-Trm
cy79_p1_CD45_pos_PD1_pos_AS_C5_R1_G01_S265_comb	Mel79	7	CD4-Tfh
cy60_1_cd_45_pos_4_B10_S22_comb	Mel60	1	Stem-like Memory
CY88CD45_150813_E07_S343_comb	Mel88	0	CD8-Trm
CY88CD45POS_2_E03_S435_comb	Mel88	0	CD8-Trm
CY89A_CD45_POS_10_B02_S206_comb	Mel89	1	Stem-like Memory
CY89A_CD45_POS_10_H05_S281_comb	Mel89	0	CD8-Trm
cy53_1_CD45_pos_2_F05_S1025_comb	Mel53	6	CD4-Treg
cy84_Primary_CD45_pos_C05_S413_comb	Mel84	0	CD8-Trm
CY89COREQ1_A04_S292_comb	Mel89	0	CD8-Trm
cy79_p5_CD45_pos_PD1_pos_C01_S601_comb	Mel79	0	CD8-Trm
cy60_1_cd_45_pos_4_G12_S84_comb	Mel60	1	Stem-like Memory
cy79_p4_CD45_pos_PD1_pos_A09_S297_comb	Mel79	7	CD4-Tfh
cy60_1_cd_45_pos_3_H11_S383_comb	Mel60	6	CD4-Treg
Cy71_CD45_D07_S523_comb	Mel71	4	CD8-Proliferating
cy79_p3_CD45_pos_PD1_pos_AS_C2_R1_C08_S416_comb	Mel79	0	CD8-Trm
cy88_cd_45_pos_G03_S459_comb	Mel88	1	Stem-like Memory
CY89COREQ1_E09_S345_comb	Mel89	0	CD8-Trm
CY89COREQ1_B07_S307_comb	Mel89	5	CD8-T Cells
CY89A_CD45_POS_6_A07_S103_comb	Mel89	7	CD4-Tfh
cy79_p1_CD45_pos_PD1_pos_AS_C5_R1_H01_S277_comb	Mel79	4	CD8-Proliferating
cy79_p4_CD45_pos_PD1_pos_B03_S303_comb	Mel79	2	Undefined
CY89A_CD45_POS_10_A04_S196_comb	Mel89	0	CD8-Trm
cy60_1_cd_45_pos_4_D03_S39_comb	Mel60	1	Stem-like Memory
cy84_Primary_CD45_pos_A09_S393_comb	Mel84	1	Stem-like Memory
cy84_Met_CD45_pos_C08_S896_comb	Mel84	2	Undefined
cy79_p3_CD45_pos_PD1_pos_AS_C2_R1_B10_S406_comb	Mel79	3	CD8-Effector
Cy81_FNA_CD45_D07_S235_comb	Mel81	2	Undefined
cy79_p4_CD45_pos_PD1_pos_G07_S367_comb	Mel79	0	CD8-Trm
cy79_p1_CD45_pos_PD1_neg_AS_C1_R2_H08_S572_comb	Mel79	1	Stem-like Memory
cy80_CD45_pos_PD1_pos_G05_S173_comb	Mel80	0	CD8-Trm
Cy71_CD45_B07_S499_comb	Mel71	0	CD8-Trm
cy79_p1_CD45_pos_PD1_pos_AS_C5_R1_C02_S218_comb	Mel79	0	CD8-Trm
cy79_p1_CD45_pos_PD1_pos_AS_C5_R1_C08_S224_comb	Mel79	0	CD8-Trm
cy84_Primary_CD45_pos_H09_S477_comb	Mel84	6	CD4-Treg
cy79_p5_CD45_pos_PD1_pos_E08_S632_comb	Mel79	0	CD8-Trm
cy80_CD45_pos_PD1_pos_E04_S148_comb	Mel80	7	CD4-Tfh
CY89FNA_C01_S217_comb	Mel89	1	Stem-like Memory
Cy71_CD45_E03_S531_comb	Mel71	6	CD4-Treg
CY89A_CD45_POS_6_C07_S127_comb	Mel89	4	CD8-Proliferating
cy80_Cd45_pos_PD1_pos_S189_H09_S189_comb	Mel80	7	CD4-Tfh
cy79_p1_CD45_pos_PD1_pos_AS_C5_R1_H10_S286_comb	Mel79	0	CD8-Trm
cy80_CD45_neg_E11_S443_comb	Mel80	4	CD8-Proliferating
CY89COREQ1_F11_S359_comb	Mel89	0	CD8-Trm
cy79_p4_CD45_pos_PD1_pos_A04_S292_comb	Mel79	2	Undefined
Cy81_FNA_CD45_A09_S201_comb	Mel81	2	Undefined
cy84_Primary_CD45_pos_A06_S390_comb	Mel84	6	CD4-Treg
cy80_Cd45_pos_PD1_pos_A05_S17_comb	Mel80	7	CD4-Tfh
cy88_cd_45_pos_3_C01_S601_comb	Mel88	3	CD8-Effector
cy60_1_cd_45_pos_HC_pos_HLDAR_pos_C10_S994_comb	Mel60	0	CD8-Trm
cy80_Cd45_pos_PD1_pos_C02_S62_comb	Mel80	7	CD4-Tfh
cy79_p3_CD45_pos_PD1_pos_AS_C2_R1_C01_S409_comb	Mel79	0	CD8-Trm
cy79_p5_CD45_pos_PD1_pos_A04_S580_comb	Mel79	0	CD8-Trm
cy80_Cd45_pos_PD1_pos_S165_G09_S165_comb	Mel80	0	CD8-Trm
cy79_p3_CD45_pos_PD1_pos_AS_C2_R1_A08_S392_comb	Mel79	0	CD8-Trm
cy80_Cd45_pos_PD1_pos_C07_S67_comb	Mel80	7	CD4-Tfh
cy79_p3_CD45_pos_PD1_pos_AS_C2_R1_D12_S432_comb	Mel79	0	CD8-Trm
cy79_p1_CD45_pos_PD1_pos_AS_C5_R1_H03_S279_comb	Mel79	0	CD8-Trm
cy79_p5_CD45_pos_PD1_pos_F06_S642_comb	Mel79	0	CD8-Trm
cy80_CD45_pos_PD1_pos_F05_S161_comb	Mel80	0	CD8-Trm
cy60_1_cd_45_pos_4_C03_S27_comb	Mel60	0	CD8-Trm
cy84_Primary_CD45_pos_G06_S462_comb	Mel84	1	Stem-like Memory
cy84_Primary_CD45_pos_C01_S409_comb	Mel84	4	CD8-Proliferating
cy79_p3_CD45_pos_PD1_pos_AS_C2_R1_C04_S412_comb	Mel79	7	CD4-Tfh
cy80_CD45_pos_PD1_pos_G01_S169_comb	Mel80	1	Stem-like Memory
CY89A_CD45_POS_6_G11_S179_comb	Mel89	0	CD8-Trm
cy84_Met_CD45_pos_G05_S941_comb	Mel84	1	Stem-like Memory
cy80_CD45_pos_PD1_pos_D12_S144_comb	Mel80	1	Stem-like Memory
cy79_p4_CD45_pos_PD1_pos_C11_S323_comb	Mel79	0	CD8-Trm
cy88_cd_45_pos_3_F07_S643_comb	Mel88	1	Stem-like Memory
cy84_Met_CD45_pos_F09_S933_comb	Mel84	0	CD8-Trm
cy80_CD45_neg_B11_S407_comb	Mel80	1	Stem-like Memory
CY89A_CD45_POS_6_F02_S158_comb	Mel89	1	Stem-like Memory
cy80_Cd45_pos_Pd1_neg_S196_A04_S196_comb	Mel80	1	Stem-like Memory
CY89A_CD45_POS_6_H11_S191_comb	Mel89	0	CD8-Trm
cy79_p5_CD45_pos_PD1_pos_B04_S592_comb	Mel79	0	CD8-Trm
cy79_p5_CD45_pos_PD1_pos_F10_S646_comb	Mel79	0	CD8-Trm
CY89A_Core_15_F02_S62_comb	Mel89	1	Stem-like Memory
cy80_CD45_pos_PD1_pos_H06_S186_comb	Mel80	7	CD4-Tfh
Cy81_FNA_CD45_B04_S208_comb	Mel81	2	Undefined
cy79_p3_CD45_pos_PD1_neg_E04_S148_comb	Mel79	1	Stem-like Memory
CY89COREQ1_D09_S333_comb	Mel89	4	CD8-Proliferating
cy60_1_cd_45_pos_HC_pos_HLDAR_pos_D01_S997_comb	Mel60	3	CD8-Effector
CY89A_Core_15_F11_S71_comb	Mel89	0	CD8-Trm
Cy81_FNA_CD45_G01_S265_comb	Mel81	1	Stem-like Memory
cy79_p4_CD45_pos_PD1_pos_A03_S291_comb	Mel79	0	CD8-Trm
cy60_1_cd_45_pos_4_C05_S29_comb	Mel60	0	CD8-Trm
CY89A_Core_15_H06_S90_comb	Mel89	0	CD8-Trm
cy79_p4_CD45_pos_PD1_pos_D08_S332_comb	Mel79	2	Undefined
cy79_p5_CD45_pos_PD1_pos_D02_S614_comb	Mel79	0	CD8-Trm
CY89FNA_G11_S275_comb	Mel89	0	CD8-Trm
cy79_p3_CD45_pos_PD1_pos_AS_C2_R1_C11_S419_comb	Mel79	0	CD8-Trm
cy84_Primary_CD45_pos_D07_S427_comb	Mel84	1	Stem-like Memory
cy80_CD45_pos_PD1_pos_G07_S175_comb	Mel80	7	CD4-Tfh
cy88_cd_45_pos_C03_S411_comb	Mel88	0	CD8-Trm
CY89A_Core_15_C07_S31_comb	Mel89	1	Stem-like Memory
cy80_Cd45_pos_PD1_pos_S138_F06_S138_comb	Mel80	7	CD4-Tfh
Cy71_CD45_G06_S558_comb	Mel71	6	CD4-Treg
CY89A_CD45_POS_6_B12_S120_comb	Mel89	0	CD8-Trm
CY89COREQ1_F09_S357_comb	Mel89	0	CD8-Trm
cy79_p5_CD45_pos_PD1_pos_A07_S583_comb	Mel79	0	CD8-Trm
cy79_p1_CD45_pos_PD1_pos_AS_C5_R1_G08_S272_comb	Mel79	0	CD8-Trm
cy53_1_CD45_pos_1_D11_S47_comb	Mel53	1	Stem-like Memory
cy80_CD45_pos_PD1_pos_F07_S163_comb	Mel80	7	CD4-Tfh
cy80_Cd45_pos_PD1_pos_S191_H11_S191_comb	Mel80	7	CD4-Tfh
cy60_1_cd_45_pos_3_A11_S299_comb	Mel60	0	CD8-Trm
cy79_p1_CD45_pos_PD1_neg_AS_C1_R2_E11_S539_comb	Mel79	1	Stem-like Memory
CY89A_CD45_POS_6_D03_S135_comb	Mel89	4	CD8-Proliferating
cy79_p5_CD45_pos_PD1_pos_G04_S652_comb	Mel79	0	CD8-Trm
CY89FNA_D02_S230_comb	Mel89	1	Stem-like Memory
cy79_p3_CD45_pos_PD1_pos_AS_C2_R1_B02_S398_comb	Mel79	0	CD8-Trm
cy80_CD45_pos_PD1_pos_E02_S146_comb	Mel80	7	CD4-Tfh
cy88_cd_45_pos_3_B07_S595_comb	Mel88	6	CD4-Treg
cy88_cd_45_pos_3_B05_S593_comb	Mel88	6	CD4-Treg
cy79_p5_CD45_pos_PD1_pos_C11_S611_comb	Mel79	0	CD8-Trm
cy79_p3_CD45_pos_PD1_pos_AS_C2_R1_F04_S448_comb	Mel79	0	CD8-Trm
cy80_Cd45_pos_PD1_pos_S162_G06_S162_comb	Mel80	7	CD4-Tfh
CY89A_Core_15_C10_S34_comb	Mel89	5	CD8-T Cells
cy79_p4_CD45_pos_PD1_pos_D02_S326_comb	Mel79	0	CD8-Trm
cy79_p4_CD45_pos_PD1_pos_G08_S368_comb	Mel79	0	CD8-Trm
CY89COREQ1_H07_S379_comb	Mel89	0	CD8-Trm
cy79_p1_CD45_pos_PD1_pos_AS_C5_R1_C10_S226_comb	Mel79	0	CD8-Trm
cy79_p5_CD45_pos_PD1_pos_F08_S644_comb	Mel79	0	CD8-Trm
CY84_PRIM_POS_ALL_6_A07_S391_comb	Mel84	0	CD8-Trm
cy60_1_cd_45_pos_HC_pos_HLDAR_pos_H12_S1056_comb	Mel60	4	CD8-Proliferating
cy79_p5_CD45_pos_PD1_pos_F12_S648_comb	Mel79	0	CD8-Trm
CY89A_CD45_POS_6_F10_S166_comb	Mel89	2	Undefined
cy60_1_cd_45_pos_3_B11_S311_comb	Mel60	4	CD8-Proliferating
CY89A_Core_15_B06_S18_comb	Mel89	0	CD8-Trm
cy84_Primary_CD45_pos_C06_S414_comb	Mel84	2	Undefined
cy80_Cd45_pos_PD1_pos_S157_G01_S157_comb	Mel80	4	CD8-Proliferating
cy60_1_cd_45_pos_3_C05_S317_comb	Mel60	6	CD4-Treg
cy84_Met_CD45_pos_B05_S881_comb	Mel84	6	CD4-Treg
CY88CD45_150813_B03_S303_comb	Mel88	1	Stem-like Memory
cy79_p4_CD45_pos_PD1_pos_A10_S298_comb	Mel79	2	Undefined
Cy81_FNA_CD45_A02_S194_comb	Mel81	6	CD4-Treg
cy80_CD45_neg_G12_S468_comb	Mel80	6	CD4-Treg
cy53_1_CD45_pos_1_D05_S41_comb	Mel53	1	Stem-like Memory
cy80_CD45_neg_A07_S391_comb	Mel80	6	CD4-Treg
cy79_p1_CD45_pos_PD1_pos_AS_C5_R1_G09_S273_comb	Mel79	0	CD8-Trm
cy79_p5_CD45_pos_PD1_pos_H02_S662_comb	Mel79	0	CD8-Trm
Cy81_FNA_CD45_A06_S198_comb	Mel81	2	Undefined
cy79_p1_CD45_pos_PD1_pos_AS_C5_R1_H05_S281_comb	Mel79	0	CD8-Trm
cy79_p4_CD45_pos_PD1_pos_F06_S354_comb	Mel79	7	CD4-Tfh
cy79_p1_CD45_pos_PD1_pos_AS_C5_R1_B06_S210_comb	Mel79	0	CD8-Trm
cy80_Cd45_pos_Pd1_neg_S194_A02_S194_comb	Mel80	1	Stem-like Memory
Cy81_FNA_CD45_D11_S239_comb	Mel81	2	Undefined
cy80_Cd45_pos_PD1_pos_S161_G05_S161_comb	Mel80	7	CD4-Tfh
cy79_p5_CD45_pos_PD1_pos_E09_S633_comb	Mel79	0	CD8-Trm
cy79_p1_CD45_pos_PD1_neg_AS_C1_R2_C03_S507_comb	Mel79	1	Stem-like Memory
CY89A_Core_15_G05_S77_comb	Mel89	4	CD8-Proliferating
CY89A_CD45_POS_6_C08_S128_comb	Mel89	0	CD8-Trm
cy79_p1_CD45_pos_PD1_pos_AS_C5_R1_D07_S235_comb	Mel79	0	CD8-Trm
cy80_CD45_neg_A05_S389_comb	Mel80	6	CD4-Treg
cy60_1_cd_45_pos_3_D01_S325_comb	Mel60	2	Undefined
CY89A_CD45_POS_6_G02_S170_comb	Mel89	1	Stem-like Memory
cy53_1_CD45_pos_1_F06_S66_comb	Mel53	8	Undefined
CY88CD45_150813_E01_S337_comb	Mel88	2	Undefined
cy53_1_CD45_pos_2_G05_S1037_comb	Mel53	1	Stem-like Memory
cy88_cd_45_pos_B07_S403_comb	Mel88	1	Stem-like Memory
CY89A_Core_15_G06_S78_comb	Mel89	0	CD8-Trm
CY88CD45POS_7_D05_S233_comb	Mel88	1	Stem-like Memory
cy79_p3_CD45_pos_PD1_pos_AS_C2_R1_F09_S453_comb	Mel79	0	CD8-Trm
cy53_1_CD45_neg_D02_S326_comb	Mel53	1	Stem-like Memory
cy80_CD45_pos_PD1_pos_A06_S102_comb	Mel80	7	CD4-Tfh
cy84_Primary_CD45_pos_H02_S470_comb	Mel84	6	CD4-Treg
CY88CD45_150813_E03_S339_comb	Mel88	1	Stem-like Memory
cy60_1_cd_45_pos_3_A02_S290_comb	Mel60	0	CD8-Trm
CY89A_CD45_POS_10_H07_S283_comb	Mel89	1	Stem-like Memory
cy84_Primary_CD45_pos_B11_S407_comb	Mel84	1	Stem-like Memory
cy80_CD45_pos_PD1_pos_H03_S183_comb	Mel80	7	CD4-Tfh
cy80_Cd45_pos_Pd1_neg_S340_G04_S340_comb	Mel80	1	Stem-like Memory
cy79_p5_CD45_pos_PD1_pos_G05_S653_comb	Mel79	0	CD8-Trm
cy88_cd_45_pos_C09_S417_comb	Mel88	1	Stem-like Memory
cy80_Cd45_pos_Pd1_neg_S224_B08_S224_comb	Mel80	1	Stem-like Memory
cy79_p5_CD45_pos_PD1_pos_H07_S667_comb	Mel79	0	CD8-Trm
CY89A_CD45_POS_6_B08_S116_comb	Mel89	0	CD8-Trm
CY89A_CD45_POS_6_B02_S110_comb	Mel89	0	CD8-Trm
cy88_cd_45_pos_C07_S415_comb	Mel88	5	CD8-T Cells
Cy71_CD45_D12_S528_comb	Mel71	2	Undefined
cy79_p3_CD45_pos_PD1_neg_F09_S165_comb	Mel79	1	Stem-like Memory
cy88_cd_45_pos_E01_S433_comb	Mel88	1	Stem-like Memory
cy60_1_cd_45_pos_4_E09_S57_comb	Mel60	6	CD4-Treg
cy79_p5_CD45_pos_PD1_pos_D03_S615_comb	Mel79	0	CD8-Trm
cy79_p1_CD45_pos_PD1_pos_AS_C5_R1_G11_S275_comb	Mel79	0	CD8-Trm
cy80_Cd45_pos_PD1_pos_S135_F03_S135_comb	Mel80	1	Stem-like Memory
cy60_1_cd_45_pos_4_C10_S34_comb	Mel60	1	Stem-like Memory
cy79_p1_CD45_pos_PD1_pos_AS_C5_R1_A10_S202_comb	Mel79	0	CD8-Trm
cy88_cd_45_pos_G02_S458_comb	Mel88	7	CD4-Tfh
cy60_1_cd_45_pos_4_E02_S50_comb	Mel60	6	CD4-Treg
cy79_p1_CD45_pos_PD1_pos_AS_C5_R1_C07_S223_comb	Mel79	0	CD8-Trm
cy79_p1_CD45_pos_PD1_pos_AS_C5_R1_F10_S262_comb	Mel79	0	CD8-Trm
cy88_cd45pos_5_C03_S219_comb	Mel88	1	Stem-like Memory
CY89A_Core_15_C09_S33_comb	Mel89	0	CD8-Trm
cy80_Cd45_pos_PD1_pos_B01_S37_comb	Mel80	4	CD8-Proliferating
cy80_CD45_neg_E04_S436_comb	Mel80	1	Stem-like Memory
CY89A_CD45_POS_6_D02_S134_comb	Mel89	0	CD8-Trm
CY88CD45POS_2_D03_S423_comb	Mel88	2	Undefined
CY88CD45_150813_G07_S367_comb	Mel88	1	Stem-like Memory
CY84_PRIM_POS_ALL_7_B11_S215_comb	Mel84	2	Undefined
cy80_Cd45_pos_PD1_pos_S140_F08_S140_comb	Mel80	0	CD8-Trm
cy60_1_cd_45_pos_3_H04_S376_comb	Mel60	2	Undefined
cy79_p4_CD45_pos_PD1_pos_E07_S343_comb	Mel79	0	CD8-Trm
cy80_CD45_neg_H03_S471_comb	Mel80	6	CD4-Treg
cy80_CD45_neg_G01_S457_comb	Mel80	5	CD8-T Cells
cy88_cd_45_pos_F07_S451_comb	Mel88	1	Stem-like Memory
cy79_p3_CD45_pos_PD1_pos_AS_C2_R1_B08_S404_comb	Mel79	0	CD8-Trm
CY89A_CD45_POS_6_D10_S142_comb	Mel89	2	Undefined
cy88_cd_45_pos_H07_S475_comb	Mel88	4	CD8-Proliferating
cy79_p4_CD45_pos_PD1_pos_F01_S349_comb	Mel79	0	CD8-Trm
cy84_Primary_CD45_pos_D10_S430_comb	Mel84	0	CD8-Trm
cy53_1_CD45_pos_2_H08_S1052_comb	Mel53	1	Stem-like Memory
cy80_CD45_neg_C12_S420_comb	Mel80	0	CD8-Trm
cy80_Cd45_pos_PD1_pos_B07_S43_comb	Mel80	1	Stem-like Memory
cy79_p4_CD45_pos_PD1_pos_C10_S322_comb	Mel79	0	CD8-Trm
cy80_CD45_neg_A12_S396_comb	Mel80	1	Stem-like Memory
CY89FNA_A02_S194_comb	Mel89	1	Stem-like Memory
CY89A_Core_15_B05_S17_comb	Mel89	4	CD8-Proliferating
Cy81_FNA_CD45_C11_S227_comb	Mel81	6	CD4-Treg
cy80_Cd45_pos_Pd1_neg_S265_D01_S265_comb	Mel80	1	Stem-like Memory
Cy71_CD45_F03_S543_comb	Mel71	2	Undefined
CY89COREQ1_C03_S315_comb	Mel89	0	CD8-Trm
cy79_p3_CD45_pos_PD1_pos_AS_C2_R1_F12_S456_comb	Mel79	0	CD8-Trm
CY88CD45POS_2_D11_S431_comb	Mel88	6	CD4-Treg
cy60_1_cd_45_pos_4_B11_S23_comb	Mel60	1	Stem-like Memory
cy79_p3_CD45_pos_PD1_pos_AS_C2_R1_B12_S408_comb	Mel79	7	CD4-Tfh
cy60_1_cd_45_pos_3_C07_S319_comb	Mel60	1	Stem-like Memory
cy79_p5_CD45_pos_PD1_pos_G12_S660_comb	Mel79	0	CD8-Trm
cy79_p5_CD45_pos_PD1_pos_E04_S628_comb	Mel79	0	CD8-Trm
cy60_1_cd_45_pos_3_H12_S384_comb	Mel60	4	CD8-Proliferating
cy79_p5_CD45_pos_PD1_pos_B08_S596_comb	Mel79	0	CD8-Trm
cy80_CD45_neg_F04_S448_comb	Mel80	8	Undefined
Cy71_CD45_C01_S505_comb	Mel71	2	Undefined
cy80_Cd45_pos_Pd1_neg_S364_H04_S364_comb	Mel80	1	Stem-like Memory
cy79_p4_CD45_pos_PD1_pos_F04_S352_comb	Mel79	0	CD8-Trm
cy53_1_CD45_pos_2_G02_S1034_comb	Mel53	1	Stem-like Memory
cy80_Cd45_pos_PD1_pos_S190_H10_S190_comb	Mel80	1	Stem-like Memory
cy79_p5_CD45_pos_PD1_pos_H06_S666_comb	Mel79	0	CD8-Trm
cy79_p5_CD45_pos_PD1_pos_F02_S638_comb	Mel79	0	CD8-Trm
cy84_Primary_CD45_pos_B07_S403_comb	Mel84	5	CD8-T Cells
Cy81_FNA_CD45_F04_S256_comb	Mel81	2	Undefined
cy79_p4_CD45_pos_PD1_pos_G05_S365_comb	Mel79	0	CD8-Trm
cy84_Primary_CD45_pos_D11_S431_comb	Mel84	6	CD4-Treg
cy60_1_cd_45_pos_4_D10_S46_comb	Mel60	0	CD8-Trm
cy79_p3_CD45_pos_PD1_pos_AS_C2_R1_G04_S460_comb	Mel79	7	CD4-Tfh
CY89A_Core_15_A01_S1_comb	Mel89	1	Stem-like Memory
cy79_p3_CD45_pos_PD1_pos_AS_C2_R1_B01_S397_comb	Mel79	0	CD8-Trm
cy88_cd_45_pos_H11_S479_comb	Mel88	0	CD8-Trm
CY89COREQ1_E02_S338_comb	Mel89	0	CD8-Trm
cy79_p3_CD45_pos_PD1_pos_AS_C2_R1_E01_S433_comb	Mel79	0	CD8-Trm
CY89A_Core_15_G07_S79_comb	Mel89	2	Undefined
cy80_Cd45_pos_Pd1_neg_S337_G01_S337_comb	Mel80	1	Stem-like Memory
CY88CD45POS_7_F01_S253_comb	Mel88	3	CD8-Effector
cy60_1_cd_45_pos_3_B06_S306_comb	Mel60	6	CD4-Treg
cy79_p4_CD45_pos_PD1_pos_G02_S362_comb	Mel79	0	CD8-Trm
cy84_Primary_CD45_pos_B09_S405_comb	Mel84	1	Stem-like Memory
CY89A_CD45_POS_6_D04_S136_comb	Mel89	2	Undefined
cy79_p3_CD45_pos_PD1_pos_AS_C2_R1_B03_S399_comb	Mel79	4	CD8-Proliferating
CY88CD45POS_7_G05_S269_comb	Mel88	1	Stem-like Memory
cy60_1_cd_45_pos_3_C03_S315_comb	Mel60	0	CD8-Trm
cy79_p1_CD45_pos_PD1_pos_AS_C5_R1_B02_S206_comb	Mel79	7	CD4-Tfh
cy53_1_CD45_pos_2_B01_S973_comb	Mel53	1	Stem-like Memory
cy79_p3_CD45_pos_PD1_pos_AS_C2_R1_C10_S418_comb	Mel79	4	CD8-Proliferating
cy53_1_CD45_pos_2_B05_S977_comb	Mel53	7	CD4-Tfh
cy80_Cd45_pos_PD1_pos_D11_S95_comb	Mel80	7	CD4-Tfh
cy53_1_CD45_pos_1_D10_S46_comb	Mel53	8	Undefined
CY89COREQ1_D10_S334_comb	Mel89	1	Stem-like Memory
cy80_Cd45_pos_PD1_pos_A06_S18_comb	Mel80	7	CD4-Tfh
CY89FNA_C08_S224_comb	Mel89	0	CD8-Trm
cy79_p3_CD45_pos_PD1_pos_AS_C2_R1_D02_S422_comb	Mel79	0	CD8-Trm
cy53_1_CD45_pos_2_F07_S1027_comb	Mel53	1	Stem-like Memory
cy53_1_CD45_pos_2_D04_S1000_comb	Mel53	8	Undefined
CY89A_CD45_POS_10_G06_S270_comb	Mel89	0	CD8-Trm
cy79_p4_CD45_pos_PD1_pos_F02_S350_comb	Mel79	2	Undefined
cy80_Cd45_pos_Pd1_neg_S243_C03_S243_comb	Mel80	1	Stem-like Memory
cy53_1_CD45_pos_1_C09_S33_comb	Mel53	8	Undefined
cy53_1_CD45_pos_2_A02_S962_comb	Mel53	1	Stem-like Memory
cy84_Met_CD45_pos_B02_S878_comb	Mel84	1	Stem-like Memory
cy80_CD45_pos_PD1_pos_C03_S123_comb	Mel80	8	Undefined
CY89A_Core_15_G01_S73_comb	Mel89	2	Undefined
CY88CD45POS_7_G07_S271_comb	Mel88	0	CD8-Trm
cy80_Cd45_pos_Pd1_neg_S226_B10_S226_comb	Mel80	1	Stem-like Memory
cy80_Cd45_pos_PD1_pos_S166_G10_S166_comb	Mel80	1	Stem-like Memory
cy80_CD45_neg_A11_S395_comb	Mel80	2	Undefined
cy53_1_CD45_pos_1_D04_S40_comb	Mel53	8	Undefined
cy79_p1_CD45_pos_PD1_pos_AS_C5_R1_F09_S261_comb	Mel79	0	CD8-Trm
CY89FNA_D07_S235_comb	Mel89	0	CD8-Trm
cy80_CD45_pos_PD1_pos_D02_S134_comb	Mel80	7	CD4-Tfh
CY89COREQ1_D11_S335_comb	Mel89	0	CD8-Trm
cy80_Cd45_pos_Pd1_neg_S225_B09_S225_comb	Mel80	1	Stem-like Memory
cy79_p5_CD45_pos_PD1_pos_D04_S616_comb	Mel79	0	CD8-Trm
cy79_p5_CD45_pos_PD1_pos_G08_S656_comb	Mel79	0	CD8-Trm
CY89FNA_G02_S266_comb	Mel89	4	CD8-Proliferating
cy80_Cd45_pos_PD1_pos_S144_F12_S144_comb	Mel80	1	Stem-like Memory
cy60_1_cd_45_pos_3_E02_S338_comb	Mel60	6	CD4-Treg
cy79_p4_CD45_pos_PD1_pos_D06_S330_comb	Mel79	7	CD4-Tfh
cy79_p5_CD45_pos_PD1_pos_E10_S634_comb	Mel79	0	CD8-Trm
cy88_cd45pos_5_G02_S266_comb	Mel88	1	Stem-like Memory
cy79_p1_CD45_pos_PD1_pos_AS_C5_R1_D08_S236_comb	Mel79	0	CD8-Trm
Cy81_FNA_CD45_C02_S218_comb	Mel81	2	Undefined
cy79_p1_CD45_pos_PD1_pos_AS_C5_R1_F05_S257_comb	Mel79	0	CD8-Trm
cy53_1_CD45_pos_1_B07_S19_comb	Mel53	0	CD8-Trm
cy60_1_cd_45_pos_4_D06_S42_comb	Mel60	1	Stem-like Memory
cy79_p3_CD45_pos_PD1_pos_AS_C2_R1_F03_S447_comb	Mel79	0	CD8-Trm
cy84_Primary_CD45_pos_B10_S406_comb	Mel84	1	Stem-like Memory
cy60_1_cd_45_pos_HC_pos_HLDAR_pos_H01_S1045_comb	Mel60	2	Undefined
CY88CD45POS_2_C05_S413_comb	Mel88	1	Stem-like Memory
cy79_p3_CD45_pos_PD1_pos_AS_C2_R1_F10_S454_comb	Mel79	0	CD8-Trm
CY88CD45_150813_G09_S369_comb	Mel88	3	CD8-Effector
CY88CD45_150813_E11_S347_comb	Mel88	1	Stem-like Memory
cy79_p1_CD45_pos_PD1_pos_AS_C5_R1_H07_S283_comb	Mel79	0	CD8-Trm
cy79_p1_CD45_pos_PD1_pos_AS_C5_R1_F03_S255_comb	Mel79	7	CD4-Tfh
cy53_1_CD45_pos_2_G01_S1033_comb	Mel53	1	Stem-like Memory
cy79_p5_CD45_pos_PD1_pos_E01_S625_comb	Mel79	4	CD8-Proliferating
cy60_1_cd_45_pos_4_D07_S43_comb	Mel60	1	Stem-like Memory
cy79_p1_CD45_pos_PD1_neg_AS_C1_R2_H10_S574_comb	Mel79	1	Stem-like Memory
CY89FNA_A01_S193_comb	Mel89	4	CD8-Proliferating
CY89A_Core_15_G11_S83_comb	Mel89	0	CD8-Trm
cy80_CD45_neg_H07_S475_comb	Mel80	0	CD8-Trm
Cy81_FNA_CD45_A05_S197_comb	Mel81	2	Undefined
cy80_CD45_pos_PD1_pos_F01_S157_comb	Mel80	1	Stem-like Memory
Cy81_FNA_CD45_A08_S200_comb	Mel81	6	CD4-Treg
CY88CD45POS_7_F07_S259_comb	Mel88	6	CD4-Treg
cy80_CD45_pos_PD1_pos_H07_S187_comb	Mel80	1	Stem-like Memory
cy79_p4_CD45_pos_PD1_pos_G03_S363_comb	Mel79	2	Undefined
cy53_1_CD45_pos_1_A11_S11_comb	Mel53	8	Undefined
cy79_p5_CD45_pos_PD1_pos_F03_S639_comb	Mel79	0	CD8-Trm
cy60_1_cd_45_pos_4_G07_S79_comb	Mel60	1	Stem-like Memory
cy79_p4_CD45_pos_PD1_pos_E01_S337_comb	Mel79	0	CD8-Trm
cy79_p3_CD45_pos_PD1_pos_AS_C2_R1_E08_S440_comb	Mel79	7	CD4-Tfh
CY89COREQ1_A08_S296_comb	Mel89	0	CD8-Trm
Cy71_CD45_C08_S512_comb	Mel71	2	Undefined
cy80_CD45_pos_PD1_pos_C12_S132_comb	Mel80	1	Stem-like Memory
cy79_p3_CD45_pos_PD1_pos_AS_C2_R1_E07_S439_comb	Mel79	0	CD8-Trm
cy53_1_CD45_pos_2_F04_S1024_comb	Mel53	1	Stem-like Memory
cy79_p4_CD45_pos_PD1_pos_G12_S372_comb	Mel79	0	CD8-Trm
CY88CD45POS_7_E01_S241_comb	Mel88	2	Undefined
cy53_1_CD45_pos_2_E07_S1015_comb	Mel53	1	Stem-like Memory
cy80_CD45_neg_C05_S413_comb	Mel80	0	CD8-Trm
cy79_p1_CD45_pos_PD1_neg_AS_C1_R2_D02_S518_comb	Mel79	1	Stem-like Memory
Cy81_FNA_CD45_F10_S262_comb	Mel81	2	Undefined
cy80_CD45_pos_PD1_pos_B09_S117_comb	Mel80	1	Stem-like Memory
cy80_Cd45_pos_PD1_pos_C11_S71_comb	Mel80	0	CD8-Trm
cy79_p4_CD45_pos_PD1_pos_H03_S375_comb	Mel79	0	CD8-Trm
Cy81_FNA_CD45_B01_S205_comb	Mel81	3	CD8-Effector
cy79_p5_CD45_pos_PD1_pos_B01_S589_comb	Mel79	0	CD8-Trm
cy79_p1_CD45_pos_PD1_pos_AS_C5_R1_C01_S217_comb	Mel79	0	CD8-Trm
cy80_Cd45_pos_PD1_pos_B08_S44_comb	Mel80	5	CD8-T Cells
cy79_p4_CD45_neg_PDL1_pos_B05_S401_comb	Mel79	1	Stem-like Memory
CY89A_CD45_POS_10_H04_S280_comb	Mel89	4	CD8-Proliferating
cy53_1_CD45_pos_1_E07_S55_comb	Mel53	1	Stem-like Memory
cy79_p3_CD45_pos_PD1_neg_C09_S129_comb	Mel79	1	Stem-like Memory
CY89COREQ1_D06_S330_comb	Mel89	1	Stem-like Memory
Cy81_FNA_CD45_B02_S206_comb	Mel81	2	Undefined
cy80_CD45_pos_PD1_pos_H09_S189_comb	Mel80	1	Stem-like Memory
CY89A_Core_15_G10_S82_comb	Mel89	0	CD8-Trm
cy80_Cd45_pos_PD1_pos_S184_H04_S184_comb	Mel80	0	CD8-Trm
cy80_Cd45_pos_Pd1_neg_S290_E02_S290_comb	Mel80	1	Stem-like Memory
cy60_1_cd_45_pos_HC_pos_HLDAR_pos_E10_S1018_comb	Mel60	4	CD8-Proliferating
cy80_Cd45_pos_PD1_pos_B12_S48_comb	Mel80	7	CD4-Tfh
cy79_p5_CD45_pos_PD1_pos_D06_S618_comb	Mel79	0	CD8-Trm
CY89A_CD45_POS_6_C02_S122_comb	Mel89	6	CD4-Treg
cy80_CD45_pos_PD1_pos_B03_S111_comb	Mel80	7	CD4-Tfh
cy79_p3_CD45_pos_PD1_pos_AS_C2_R1_A10_S394_comb	Mel79	0	CD8-Trm
CY88CD45POS_7_B03_S207_comb	Mel88	1	Stem-like Memory
cy80_CD45_pos_PD1_pos_E10_S154_comb	Mel80	7	CD4-Tfh
cy79_p5_CD45_pos_PD1_pos_C05_S605_comb	Mel79	0	CD8-Trm
CY89COREQ1_C04_S316_comb	Mel89	0	CD8-Trm
cy79_p1_CD45_pos_PD1_pos_AS_C5_R1_D11_S239_comb	Mel79	0	CD8-Trm
cy88_cd_45_pos_E07_S439_comb	Mel88	1	Stem-like Memory
cy80_CD45_pos_PD1_pos_B05_S113_comb	Mel80	0	CD8-Trm
cy79_p3_CD45_pos_PD1_pos_AS_C2_R1_G12_S468_comb	Mel79	0	CD8-Trm
cy79_p5_CD45_pos_PD1_pos_D01_S613_comb	Mel79	1	Stem-like Memory
cy60_1_cd_45_pos_4_C01_S25_comb	Mel60	4	CD8-Proliferating
cy80_Cd45_pos_PD1_pos_S160_G04_S160_comb	Mel80	7	CD4-Tfh
cy79_p4_CD45_pos_PD1_pos_F12_S360_comb	Mel79	2	Undefined
CY89A_CD45_POS_6_E10_S154_comb	Mel89	0	CD8-Trm
cy80_CD45_pos_PD1_pos_C11_S131_comb	Mel80	7	CD4-Tfh
cy60_1_cd_45_pos_3_B07_S307_comb	Mel60	6	CD4-Treg
cy88_cd_45_pos_3_D03_S615_comb	Mel88	0	CD8-Trm
cy80_CD45_pos_PD1_pos_C06_S126_comb	Mel80	7	CD4-Tfh
Cy71_CD45_D05_S521_comb	Mel71	0	CD8-Trm
CY89FNA_B10_S214_comb	Mel89	0	CD8-Trm
cy80_CD45_neg_D04_S424_comb	Mel80	1	Stem-like Memory
cy79_p1_CD45_pos_PD1_neg_AS_C1_R2_B06_S498_comb	Mel79	1	Stem-like Memory
CY89A_CD45_POS_6_B06_S114_comb	Mel89	0	CD8-Trm
cy53_1_CD45_pos_1_D02_S38_comb	Mel53	8	Undefined
CY89A_Core_15_C02_S26_comb	Mel89	0	CD8-Trm
CY89A_CD45_POS_10_G02_S266_comb	Mel89	6	CD4-Treg
cy53_1_CD45_pos_2_D06_S1002_comb	Mel53	1	Stem-like Memory
cy79_p4_CD45_pos_PD1_pos_H07_S379_comb	Mel79	0	CD8-Trm
cy60_1_cd_45_pos_4_B12_S24_comb	Mel60	4	CD8-Proliferating
cy79_p4_CD45_pos_PD1_pos_C09_S321_comb	Mel79	0	CD8-Trm
cy80_Cd45_pos_PD1_pos_S183_H03_S183_comb	Mel80	0	CD8-Trm
CY84_PRIM_POS_ALL_6_C09_S417_comb	Mel84	5	CD8-T Cells
cy53_1_CD45_pos_1_E08_S56_comb	Mel53	6	CD4-Treg
CY89COREQ1_A12_S300_comb	Mel89	5	CD8-T Cells
CY89A_Core_15_H07_S91_comb	Mel89	0	CD8-Trm
CY89FNA_F05_S257_comb	Mel89	3	CD8-Effector
CY89COREQ1_B12_S312_comb	Mel89	7	CD4-Tfh
CY89A_CD45_POS_10_B12_S216_comb	Mel89	0	CD8-Trm
cy80_CD45_neg_E10_S442_comb	Mel80	8	Undefined
cy84_Met_CD45_pos_G01_S937_comb	Mel84	2	Undefined
cy79_p1_CD45_pos_PD1_neg_AS_C1_R2_F07_S547_comb	Mel79	1	Stem-like Memory
Cy81_FNA_CD45_C03_S219_comb	Mel81	2	Undefined
CY89A_Core_15_A11_S11_comb	Mel89	0	CD8-Trm
cy60_1_cd_45_pos_4_D11_S47_comb	Mel60	6	CD4-Treg
cy79_p1_CD45_pos_PD1_pos_AS_C5_R1_D02_S230_comb	Mel79	0	CD8-Trm
cy79_p5_CD45_pos_PD1_pos_E06_S630_comb	Mel79	0	CD8-Trm
cy79_p5_CD45_pos_PD1_pos_B10_S598_comb	Mel79	0	CD8-Trm
cy60_1_cd_45_pos_HC_pos_HLDAR_pos_D07_S1003_comb	Mel60	6	CD4-Treg
CY88CD45POS_2_D07_S427_comb	Mel88	1	Stem-like Memory
Cy81_FNA_CD45_E05_S245_comb	Mel81	4	CD8-Proliferating
cy79_p3_CD45_pos_PD1_pos_AS_C2_R1_G01_S457_comb	Mel79	2	Undefined
cy53_1_CD45_pos_1_C10_S34_comb	Mel53	8	Undefined
CY88CD45_150813_C05_S317_comb	Mel88	1	Stem-like Memory
cy53_1_CD45_pos_2_H11_S1055_comb	Mel53	1	Stem-like Memory
cy80_CD45_pos_PD1_pos_G08_S176_comb	Mel80	7	CD4-Tfh
cy79_p1_CD45_pos_PD1_pos_AS_C5_R1_G06_S270_comb	Mel79	7	CD4-Tfh
CY89COREQ1_B11_S311_comb	Mel89	0	CD8-Trm
cy60_1_cd_45_pos_3_H01_S373_comb	Mel60	6	CD4-Treg
CY88CD45POS_7_E07_S247_comb	Mel88	1	Stem-like Memory
cy88_cd_45_pos_E11_S443_comb	Mel88	6	CD4-Treg
CY89A_CD45_POS_6_F08_S164_comb	Mel89	7	CD4-Tfh
cy79_p4_CD45_pos_PD1_pos_E11_S347_comb	Mel79	0	CD8-Trm
cy79_p5_CD45_pos_PD1_pos_A03_S579_comb	Mel79	0	CD8-Trm
Cy71_CD45_F04_S544_comb	Mel71	0	CD8-Trm
cy80_CD45_neg_C04_S412_comb	Mel80	1	Stem-like Memory
CY88CD45POS_7_G02_S266_comb	Mel88	1	Stem-like Memory
cy80_Cd45_pos_PD1_pos_S187_H07_S187_comb	Mel80	0	CD8-Trm
Cy71_CD45_E07_S535_comb	Mel71	6	CD4-Treg
cy79_p4_CD45_pos_PD1_pos_F10_S358_comb	Mel79	7	CD4-Tfh
cy88_cd_45_pos_B09_S405_comb	Mel88	1	Stem-like Memory
cy79_p4_CD45_pos_PD1_pos_F05_S353_comb	Mel79	0	CD8-Trm
cy80_CD45_pos_PD1_pos_D10_S142_comb	Mel80	7	CD4-Tfh
CY88CD45POS_7_B09_S213_comb	Mel88	1	Stem-like Memory
cy88_cd_45_pos_3_D09_S621_comb	Mel88	1	Stem-like Memory
cy88_cd_45_pos_F03_S447_comb	Mel88	5	CD8-T Cells
CY89A_CD45_POS_10_B07_S211_comb	Mel89	0	CD8-Trm
CY89FNA_A08_S200_comb	Mel89	0	CD8-Trm
cy53_1_CD45_pos_1_E12_S60_comb	Mel53	6	CD4-Treg
cy79_p5_CD45_pos_PD1_pos_C02_S602_comb	Mel79	0	CD8-Trm
cy79_p1_CD45_pos_PD1_pos_AS_C5_R1_G04_S268_comb	Mel79	0	CD8-Trm
cy60_1_cd_45_pos_4_H02_S86_comb	Mel60	6	CD4-Treg
cy53_1_CD45_pos_2_A03_S963_comb	Mel53	1	Stem-like Memory
cy79_p4_CD45_pos_PD1_pos_F09_S357_comb	Mel79	0	CD8-Trm
CY89A_Core_15_B12_S24_comb	Mel89	0	CD8-Trm
cy79_p1_CD45_pos_PD1_pos_AS_C5_R1_D01_S229_comb	Mel79	0	CD8-Trm
cy53_1_CD45_pos_2_H01_S1045_comb	Mel53	1	Stem-like Memory
CY89A_Core_15_D12_S48_comb	Mel89	2	Undefined
cy53_1_CD45_pos_1_F07_S67_comb	Mel53	1	Stem-like Memory
cy79_p5_CD45_pos_PD1_pos_G07_S655_comb	Mel79	0	CD8-Trm
cy79_p5_CD45_pos_PD1_pos_D05_S617_comb	Mel79	0	CD8-Trm
cy79_p5_CD45_pos_PD1_pos_A08_S584_comb	Mel79	0	CD8-Trm
cy79_p3_CD45_pos_PD1_pos_AS_C2_R1_A11_S395_comb	Mel79	7	CD4-Tfh
cy88_cd45pos_5_E01_S241_comb	Mel88	2	Undefined
cy80_Cd45_pos_Pd1_neg_S295_E07_S295_comb	Mel80	1	Stem-like Memory
cy79_p1_CD45_pos_PD1_pos_AS_C5_R1_H02_S278_comb	Mel79	0	CD8-Trm
CY88CD45POS_7_H03_S279_comb	Mel88	0	CD8-Trm
cy79_p4_CD45_pos_PD1_pos_G11_S371_comb	Mel79	0	CD8-Trm
CY89A_Core_15_G08_S80_comb	Mel89	0	CD8-Trm
Cy81_FNA_CD45_F07_S259_comb	Mel81	1	Stem-like Memory
cy79_p1_CD45_pos_PD1_pos_AS_C5_R1_G03_S267_comb	Mel79	0	CD8-Trm
cy79_p4_CD45_pos_PD1_pos_A02_S290_comb	Mel79	2	Undefined
cy79_p1_CD45_pos_PD1_pos_AS_C5_R1_G02_S266_comb	Mel79	0	CD8-Trm
cy53_1_CD45_pos_1_D09_S45_comb	Mel53	1	Stem-like Memory
cy79_p4_CD45_pos_PD1_pos_E08_S344_comb	Mel79	0	CD8-Trm
cy88_cd_45_pos_F04_S448_comb	Mel88	1	Stem-like Memory
cy79_p4_CD45_pos_PD1_pos_G04_S364_comb	Mel79	0	CD8-Trm
cy79_p3_CD45_pos_PD1_pos_AS_C2_R1_F05_S449_comb	Mel79	0	CD8-Trm
cy80_Cd45_pos_PD1_pos_D05_S89_comb	Mel80	7	CD4-Tfh
CY89A_Core_15_H04_S88_comb	Mel89	0	CD8-Trm
cy79_p5_CD45_pos_PD1_pos_H01_S661_comb	Mel79	0	CD8-Trm
cy79_p4_CD45_pos_PD1_pos_D09_S333_comb	Mel79	0	CD8-Trm
cy79_p5_CD45_pos_PD1_pos_H04_S664_comb	Mel79	0	CD8-Trm
cy53_1_CD45_pos_1_C12_S36_comb	Mel53	1	Stem-like Memory
CY84_PRIM_POS_ALL_7_G05_S269_comb	Mel84	0	CD8-Trm
cy60_1_cd_45_pos_3_G03_S363_comb	Mel60	6	CD4-Treg
cy80_Cd45_pos_PD1_pos_S167_G11_S167_comb	Mel80	7	CD4-Tfh
Cy71_CD45_H09_S573_comb	Mel71	2	Undefined
cy79_p4_CD45_pos_PD1_pos_A07_S295_comb	Mel79	0	CD8-Trm
cy79_p1_CD45_pos_PD1_neg_AS_C1_R2_D12_S528_comb	Mel79	1	Stem-like Memory
cy60_1_cd_45_pos_4_A01_S1_comb	Mel60	0	CD8-Trm
cy79_p1_CD45_pos_PD1_pos_AS_C5_R1_D03_S231_comb	Mel79	7	CD4-Tfh
cy79_p4_CD45_pos_PD1_pos_H08_S380_comb	Mel79	7	CD4-Tfh
CY89A_CD45_POS_6_B01_S109_comb	Mel89	1	Stem-like Memory
cy79_p4_CD45_pos_PD1_pos_E03_S339_comb	Mel79	2	Undefined
cy79_p5_CD45_pos_PD1_pos_A11_S587_comb	Mel79	7	CD4-Tfh
cy60_1_cd_45_pos_4_H07_S91_comb	Mel60	0	CD8-Trm
cy84_Primary_CD45_pos_C03_S411_comb	Mel84	0	CD8-Trm
cy79_p5_CD45_pos_PD1_pos_A02_S578_comb	Mel79	0	CD8-Trm
CY88CD45POS_7_D02_S230_comb	Mel88	2	Undefined
cy79_p1_CD45_pos_PD1_pos_AS_C5_R1_B04_S208_comb	Mel79	0	CD8-Trm
cy79_p1_CD45_pos_PD1_neg_AS_C1_R2_C02_S506_comb	Mel79	1	Stem-like Memory
cy80_CD45_neg_B12_S408_comb	Mel80	0	CD8-Trm
cy79_p4_CD45_pos_PD1_pos_H02_S374_comb	Mel79	7	CD4-Tfh
cy53_1_CD45_pos_1_G04_S76_comb	Mel53	1	Stem-like Memory
cy79_p3_CD45_pos_PD1_pos_AS_C2_R1_C06_S414_comb	Mel79	0	CD8-Trm
cy84_Primary_CD45_pos_A01_S385_comb	Mel84	0	CD8-Trm
cy88_cd45pos_5_B03_S207_comb	Mel88	5	CD8-T Cells
cy79_p1_CD45_pos_PD1_neg_AS_C1_R2_E08_S536_comb	Mel79	1	Stem-like Memory
cy80_Cd45_pos_PD1_pos_A08_S20_comb	Mel80	0	CD8-Trm
cy79_p5_CD45_pos_PD1_pos_B02_S590_comb	Mel79	0	CD8-Trm
Cy71_CD45_D03_S519_comb	Mel71	2	Undefined
cy79_p3_CD45_pos_PD1_neg_E07_S151_comb	Mel79	1	Stem-like Memory
cy79_p1_CD45_pos_PD1_pos_AS_C5_R1_D10_S238_comb	Mel79	0	CD8-Trm
cy79_p4_CD45_pos_PD1_pos_B06_S306_comb	Mel79	7	CD4-Tfh
cy79_p1_CD45_pos_PD1_pos_AS_C5_R1_H11_S287_comb	Mel79	4	CD8-Proliferating
cy80_CD45_pos_PD1_pos_E06_S150_comb	Mel80	4	CD8-Proliferating
cy80_Cd45_pos_PD1_pos_B10_S46_comb	Mel80	7	CD4-Tfh
CY88CD45POS_2_E05_S437_comb	Mel88	1	Stem-like Memory
CY89A_CD45_POS_10_F02_S254_comb	Mel89	1	Stem-like Memory
cy53_1_CD45_pos_2_B04_S976_comb	Mel53	1	Stem-like Memory
cy53_1_CD45_pos_1_B12_S24_comb	Mel53	8	Undefined
cy79_p5_CD45_pos_PD1_pos_D10_S622_comb	Mel79	0	CD8-Trm
cy79_p3_CD45_pos_PD1_pos_AS_C2_R1_G08_S464_comb	Mel79	4	CD8-Proliferating
cy79_p3_CD45_pos_PD1_pos_AS_C2_R1_F06_S450_comb	Mel79	0	CD8-Trm
cy79_p5_CD45_pos_PD1_pos_B05_S593_comb	Mel79	0	CD8-Trm
cy88_cd_45_pos_3_D11_S623_comb	Mel88	0	CD8-Trm
cy53_1_CD45_pos_2_D08_S1004_comb	Mel53	1	Stem-like Memory
cy79_p4_CD45_pos_PD1_pos_C02_S314_comb	Mel79	0	CD8-Trm
cy80_CD45_pos_PD1_pos_B01_S109_comb	Mel80	0	CD8-Trm
cy60_1_cd_45_pos_4_A09_S9_comb	Mel60	1	Stem-like Memory
cy80_CD45_neg_F05_S449_comb	Mel80	1	Stem-like Memory
cy60_1_cd_45_pos_4_D09_S45_comb	Mel60	1	Stem-like Memory
cy79_p4_CD45_pos_PD1_pos_H01_S373_comb	Mel79	0	CD8-Trm
cy84_Primary_CD45_pos_C04_S412_comb	Mel84	1	Stem-like Memory
cy80_Cd45_pos_PD1_pos_B03_S39_comb	Mel80	1	Stem-like Memory
CY89A_Core_15_G03_S75_comb	Mel89	2	Undefined
cy79_p3_CD45_pos_PD1_pos_AS_C2_R1_E12_S444_comb	Mel79	2	Undefined
cy79_p1_CD45_pos_PD1_pos_AS_C5_R1_B10_S214_comb	Mel79	7	CD4-Tfh
cy79_p3_CD45_pos_PD1_pos_AS_C2_R1_D08_S428_comb	Mel79	0	CD8-Trm
CY89A_CD45_POS_10_E12_S252_comb	Mel89	4	CD8-Proliferating
Cy71_CD45_F12_S552_comb	Mel71	2	Undefined
CY84_PRIM_POS_ALL_6_A08_S392_comb	Mel84	4	CD8-Proliferating
cy80_Cd45_pos_PD1_pos_B05_S41_comb	Mel80	0	CD8-Trm
Cy81_FNA_CD45_D06_S234_comb	Mel81	2	Undefined
cy79_p5_CD45_pos_PD1_pos_D08_S620_comb	Mel79	0	CD8-Trm
cy84_Primary_CD45_pos_G12_S468_comb	Mel84	1	Stem-like Memory
cy79_p4_CD45_pos_PD1_pos_D07_S331_comb	Mel79	0	CD8-Trm
CY89A_Core_15_D10_S46_comb	Mel89	0	CD8-Trm
cy79_p5_CD45_pos_PD1_pos_E07_S631_comb	Mel79	0	CD8-Trm
cy80_Cd45_pos_PD1_pos_S117_E09_S117_comb	Mel80	0	CD8-Trm
Cy71_CD45_D10_S526_comb	Mel71	5	CD8-T Cells
cy53_1_CD45_pos_1_C11_S35_comb	Mel53	1	Stem-like Memory
cy79_p4_CD45_pos_PD1_pos_E02_S338_comb	Mel79	1	Stem-like Memory
cy60_1_cd_45_pos_3_F06_S354_comb	Mel60	5	CD8-T Cells
cy79_p5_CD45_pos_PD1_pos_D11_S623_comb	Mel79	0	CD8-Trm
cy79_p4_CD45_pos_PD1_pos_D05_S329_comb	Mel79	2	Undefined
cy79_p5_CD45_pos_PD1_pos_G06_S654_comb	Mel79	0	CD8-Trm
cy80_Cd45_pos_PD1_pos_C04_S64_comb	Mel80	7	CD4-Tfh
cy80_CD45_pos_PD1_pos_D05_S137_comb	Mel80	7	CD4-Tfh
cy60_1_cd_45_pos_3_H02_S374_comb	Mel60	1	Stem-like Memory
cy80_Cd45_pos_PD1_pos_C01_S61_comb	Mel80	1	Stem-like Memory
cy53_1_CD45_pos_1_F03_S63_comb	Mel53	8	Undefined
cy80_CD45_neg_C01_S409_comb	Mel80	4	CD8-Proliferating
cy79_p5_CD45_pos_PD1_pos_G11_S659_comb	Mel79	0	CD8-Trm
CY89A_Core_15_H08_S92_comb	Mel89	1	Stem-like Memory
cy80_Cd45_pos_PD1_pos_B02_S38_comb	Mel80	1	Stem-like Memory
cy53_1_CD45_pos_1_F09_S69_comb	Mel53	1	Stem-like Memory
cy80_CD45_pos_PD1_pos_E12_S156_comb	Mel80	1	Stem-like Memory
cy79_p5_CD45_pos_PD1_pos_H11_S671_comb	Mel79	0	CD8-Trm
cy80_Cd45_pos_PD1_pos_C05_S65_comb	Mel80	7	CD4-Tfh
cy60_1_cd_45_pos_3_C11_S323_comb	Mel60	5	CD8-T Cells
cy80_CD45_neg_F07_S451_comb	Mel80	1	Stem-like Memory
CY88CD45POS_2_G04_S460_comb	Mel88	1	Stem-like Memory
cy79_p3_CD45_pos_PD1_pos_AS_C2_R1_G07_S463_comb	Mel79	0	CD8-Trm
cy80_CD45_pos_PD1_pos_C10_S130_comb	Mel80	7	CD4-Tfh
CY88CD45POS_2_B05_S401_comb	Mel88	1	Stem-like Memory
Cy71_CD45_E01_S529_comb	Mel71	2	Undefined
cy60_1_cd_45_pos_4_G08_S80_comb	Mel60	4	CD8-Proliferating
cy84_Primary_CD45_pos_C10_S418_comb	Mel84	1	Stem-like Memory
CY89A_Core_15_D09_S45_comb	Mel89	1	Stem-like Memory
CY89COREQ1_D02_S326_comb	Mel89	0	CD8-Trm
Cy71_CD45_C06_S510_comb	Mel71	0	CD8-Trm
CY89FNA_B08_S212_comb	Mel89	0	CD8-Trm
Cy81_FNA_CD45_D04_S232_comb	Mel81	2	Undefined
cy80_CD45_pos_PD1_pos_C02_S122_comb	Mel80	4	CD8-Proliferating
cy53_1_CD45_pos_2_C06_S990_comb	Mel53	5	CD8-T Cells
cy80_CD45_neg_D11_S431_comb	Mel80	1	Stem-like Memory
Cy81_FNA_CD45_G12_S276_comb	Mel81	2	Undefined
cy84_Met_CD45_pos_C07_S895_comb	Mel84	2	Undefined
cy79_p4_CD45_pos_PD1_pos_C03_S315_comb	Mel79	0	CD8-Trm
cy79_p3_CD45_pos_PD1_pos_AS_C2_R1_D01_S421_comb	Mel79	0	CD8-Trm
CY89A_CD45_POS_10_H01_S277_comb	Mel89	4	CD8-Proliferating
cy79_p5_CD45_pos_PD1_pos_C12_S612_comb	Mel79	0	CD8-Trm
CY88CD45POS_2_F03_S447_comb	Mel88	2	Undefined
cy84_Primary_CD45_pos_B12_S408_comb	Mel84	4	CD8-Proliferating
cy53_1_CD45_pos_2_H02_S1046_comb	Mel53	6	CD4-Treg
Cy81_FNA_CD45_B05_S209_comb	Mel81	2	Undefined
cy79_p1_CD45_pos_PD1_pos_AS_C5_R1_C03_S219_comb	Mel79	7	CD4-Tfh
cy79_p4_CD45_pos_PD1_pos_B12_S312_comb	Mel79	0	CD8-Trm
cy79_p1_CD45_pos_PD1_pos_AS_C5_R1_C09_S225_comb	Mel79	0	CD8-Trm
cy80_Cd45_pos_PD1_pos_B04_S40_comb	Mel80	7	CD4-Tfh
cy79_p1_CD45_pos_PD1_neg_AS_C1_R2_E10_S538_comb	Mel79	1	Stem-like Memory
cy60_1_cd_45_pos_4_H09_S93_comb	Mel60	6	CD4-Treg
cy79_p4_CD45_pos_PD1_pos_A11_S299_comb	Mel79	2	Undefined
cy79_p5_CD45_pos_PD1_pos_G09_S657_comb	Mel79	0	CD8-Trm
CY89FNA_F07_S259_comb	Mel89	0	CD8-Trm
cy79_p5_CD45_pos_PD1_pos_C06_S606_comb	Mel79	0	CD8-Trm
cy80_Cd45_pos_PD1_pos_S139_F07_S139_comb	Mel80	7	CD4-Tfh
cy79_p1_CD45_pos_PD1_pos_AS_C5_R1_G05_S269_comb	Mel79	0	CD8-Trm
cy80_Cd45_pos_PD1_pos_D08_S92_comb	Mel80	0	CD8-Trm
cy80_CD45_neg_D09_S429_comb	Mel80	1	Stem-like Memory
cy80_Cd45_pos_PD1_pos_D07_S91_comb	Mel80	4	CD8-Proliferating
cy79_p4_CD45_pos_PD1_pos_B08_S308_comb	Mel79	0	CD8-Trm
CY89A_CD45_POS_10_G11_S275_comb	Mel89	0	CD8-Trm
cy53_1_CD45_pos_2_E05_S1013_comb	Mel53	6	CD4-Treg
cy80_Cd45_pos_PD1_pos_S111_E03_S111_comb	Mel80	1	Stem-like Memory
cy60_1_cd_45_pos_3_D11_S335_comb	Mel60	1	Stem-like Memory
CY89A_CD45_POS_10_G09_S273_comb	Mel89	0	CD8-Trm
cy80_CD45_pos_PD1_pos_G12_S180_comb	Mel80	1	Stem-like Memory
cy84_Met_CD45_pos_G07_S943_comb	Mel84	2	Undefined
cy79_p1_CD45_pos_PD1_pos_AS_C5_R1_B05_S209_comb	Mel79	0	CD8-Trm
cy79_p3_CD45_pos_PD1_pos_AS_C2_R1_B05_S401_comb	Mel79	0	CD8-Trm
cy53_1_CD45_pos_2_B02_S974_comb	Mel53	1	Stem-like Memory
cy79_p5_CD45_pos_PD1_pos_E05_S629_comb	Mel79	0	CD8-Trm
cy84_Primary_CD45_pos_G10_S466_comb	Mel84	4	CD8-Proliferating
CY84_PRIM_POS_ALL_6_C04_S412_comb	Mel84	0	CD8-Trm
cy53_1_CD45_pos_1_A04_S4_comb	Mel53	5	CD8-T Cells
cy79_p4_CD45_pos_PD1_pos_B01_S301_comb	Mel79	2	Undefined
cy79_p3_CD45_pos_PD1_pos_AS_C2_R1_F11_S455_comb	Mel79	7	CD4-Tfh
cy79_p5_CD45_pos_PD1_pos_F07_S643_comb	Mel79	0	CD8-Trm
cy79_p5_CD45_pos_PD1_pos_F01_S637_comb	Mel79	2	Undefined
cy53_1_CD45_pos_1_F12_S72_comb	Mel53	0	CD8-Trm
cy88_cd_45_pos_C02_S410_comb	Mel88	1	Stem-like Memory
cy53_1_CD45_pos_1_C02_S26_comb	Mel53	1	Stem-like Memory
cy53_1_CD45_pos_1_H10_S94_comb	Mel53	1	Stem-like Memory
cy79_p3_CD45_pos_PD1_pos_AS_C2_R1_E09_S441_comb	Mel79	0	CD8-Trm
cy80_CD45_pos_PD1_pos_D04_S136_comb	Mel80	7	CD4-Tfh
CY89A_CD45_POS_6_E04_S148_comb	Mel89	0	CD8-Trm
cy79_p5_CD45_pos_PD1_pos_B06_S594_comb	Mel79	0	CD8-Trm
cy60_1_cd_45_pos_3_G11_S371_comb	Mel60	0	CD8-Trm
CY89A_CD45_POS_6_G05_S173_comb	Mel89	0	CD8-Trm
cy79_p5_CD45_pos_PD1_pos_F11_S647_comb	Mel79	0	CD8-Trm
cy79_p4_CD45_pos_PD1_pos_B09_S309_comb	Mel79	0	CD8-Trm
cy80_Cd45_pos_PD1_pos_S164_G08_S164_comb	Mel80	0	CD8-Trm
CY89A_CD45_POS_6_A12_S108_comb	Mel89	2	Undefined
cy53_1_CD45_pos_1_A10_S10_comb	Mel53	1	Stem-like Memory
cy80_Cd45_pos_Pd1_neg_S249_C09_S249_comb	Mel80	1	Stem-like Memory
cy80_Cd45_pos_PD1_pos_A11_S23_comb	Mel80	7	CD4-Tfh
cy60_1_cd_45_pos_3_F11_S359_comb	Mel60	6	CD4-Treg
cy79_p3_CD45_pos_PD1_pos_AS_C2_R1_A12_S396_comb	Mel79	0	CD8-Trm
cy80_CD45_neg_A03_S387_comb	Mel80	0	CD8-Trm
cy84_Met_CD45_pos_G09_S945_comb	Mel84	1	Stem-like Memory
cy79_p5_CD45_pos_PD1_pos_E11_S635_comb	Mel79	0	CD8-Trm
cy80_CD45_pos_PD1_pos_F08_S164_comb	Mel80	7	CD4-Tfh
cy79_p4_CD45_pos_PD1_pos_C07_S319_comb	Mel79	4	CD8-Proliferating
cy79_p4_CD45_pos_PD1_pos_B04_S304_comb	Mel79	0	CD8-Trm
cy53_1_CD45_pos_1_G05_S77_comb	Mel53	1	Stem-like Memory
cy79_p4_CD45_pos_PD1_pos_G09_S369_comb	Mel79	0	CD8-Trm
cy79_p1_CD45_pos_PD1_pos_AS_C5_R1_D06_S234_comb	Mel79	0	CD8-Trm
cy79_p4_CD45_pos_PD1_pos_B02_S302_comb	Mel79	0	CD8-Trm
cy88_cd_45_pos_3_B11_S599_comb	Mel88	3	CD8-Effector
cy79_p1_CD45_pos_PD1_pos_AS_C5_R1_F07_S259_comb	Mel79	7	CD4-Tfh
cy79_p1_CD45_pos_PD1_pos_AS_C5_R1_G12_S276_comb	Mel79	0	CD8-Trm
cy60_1_cd_45_pos_3_D06_S330_comb	Mel60	0	CD8-Trm
cy84_Met_CD45_pos_A04_S868_comb	Mel84	2	Undefined
cy79_p3_CD45_pos_PD1_pos_AS_C2_R1_C09_S417_comb	Mel79	0	CD8-Trm
CY89A_CD45_POS_10_E11_S251_comb	Mel89	6	CD4-Treg
cy80_Cd45_pos_Pd1_neg_S344_G08_S344_comb	Mel80	1	Stem-like Memory
CY88CD45_150813_B05_S305_comb_7	Mel88	4	CD8-Proliferating
cy79_p4_CD45_pos_PD1_pos_G10_S370_comb	Mel79	0	CD8-Trm
cy84_Primary_CD45_pos_D09_S429_comb	Mel84	1	Stem-like Memory
cy80_CD45_pos_PD1_pos_H02_S182_comb	Mel80	7	CD4-Tfh
cy60_1_cd_45_pos_HC_pos_HLDAR_pos_D12_S1008_comb	Mel60	3	CD8-Effector
Cy81_FNA_CD45_C04_S220_comb	Mel81	2	Undefined
cy79_p1_CD45_pos_PD1_pos_AS_C5_R1_A02_S194_comb	Mel79	7	CD4-Tfh
cy79_p3_CD45_pos_PD1_pos_AS_C2_R1_C12_S420_comb	Mel79	0	CD8-Trm
cy79_p5_CD45_pos_PD1_pos_H03_S663_comb	Mel79	0	CD8-Trm
CY89A_Core_15_B07_S19_comb	Mel89	0	CD8-Trm
CY89A_Core_15_A06_S6_comb	Mel89	0	CD8-Trm
cy88_cd_45_pos_D02_S422_comb	Mel88	2	Undefined
cy80_CD45_pos_PD1_pos_D06_S138_comb	Mel80	7	CD4-Tfh
cy79_p4_CD45_pos_PD1_pos_H09_S381_comb	Mel79	0	CD8-Trm
cy84_Primary_CD45_pos_G07_S463_comb	Mel84	1	Stem-like Memory
cy79_p1_CD45_pos_PD1_pos_AS_C5_R1_F11_S263_comb	Mel79	0	CD8-Trm
CY89COREQ1_D07_S331_comb	Mel89	0	CD8-Trm
cy80_Cd45_pos_PD1_pos_A12_S24_comb	Mel80	7	CD4-Tfh
CY88CD45POS_2_F11_S455_comb	Mel88	1	Stem-like Memory
Cy71_CD45_G07_S559_comb	Mel71	2	Undefined
cy88_cd_45_pos_3_B03_S591_comb	Mel88	1	Stem-like Memory
cy79_p3_CD45_pos_PD1_pos_AS_C2_R1_E11_S443_comb	Mel79	0	CD8-Trm
cy84_Primary_CD45_pos_D03_S423_comb	Mel84	1	Stem-like Memory
cy60_1_cd_45_pos_4_C04_S28_comb	Mel60	1	Stem-like Memory
CY88CD45_150813_F09_S357_comb	Mel88	4	CD8-Proliferating
CY89COREQ1_C10_S322_comb	Mel89	0	CD8-Trm
cy80_Cd45_pos_PD1_pos_S109_E01_S109_comb	Mel80	7	CD4-Tfh
cy80_Cd45_pos_Pd1_neg_S268_D04_S268_comb	Mel80	4	CD8-Proliferating
cy79_p1_CD45_pos_PD1_pos_AS_C5_R1_F08_S260_comb	Mel79	0	CD8-Trm
CY89A_CD45_POS_6_H02_S182_comb	Mel89	0	CD8-Trm
cy79_p4_CD45_pos_PD1_pos_C05_S317_comb	Mel79	2	Undefined
cy79_p5_CD45_pos_PD1_pos_C08_S608_comb	Mel79	4	CD8-Proliferating
cy79_p1_CD45_pos_PD1_neg_AS_C1_R2_D11_S527_comb	Mel79	1	Stem-like Memory
CY88CD45_150813_B09_S309_comb	Mel88	1	Stem-like Memory
CY89A_CD45_POS_6_H01_S181_comb	Mel89	1	Stem-like Memory
CY89A_Core_15_F07_S67_comb	Mel89	0	CD8-Trm
CY89A_CD45_POS_6_F09_S165_comb	Mel89	2	Undefined
cy79_p1_CD45_pos_PD1_pos_AS_C5_R1_B07_S211_comb	Mel79	0	CD8-Trm
CY88CD45POS_2_D09_S429_comb	Mel88	4	CD8-Proliferating
cy53_1_CD45_pos_1_H01_S85_comb	Mel53	1	Stem-like Memory
CY88CD45POS_7_B05_S209_comb	Mel88	7	CD4-Tfh
cy79_p1_CD45_pos_PD1_pos_AS_C5_R1_G10_S274_comb	Mel79	1	Stem-like Memory
CY88CD45POS_2_F05_S449_comb	Mel88	6	CD4-Treg
cy79_p1_CD45_pos_PD1_pos_AS_C5_R1_C12_S228_comb	Mel79	0	CD8-Trm
CY89A_CD45_POS_6_C09_S129_comb	Mel89	2	Undefined
cy79_p3_CD45_pos_PD1_pos_AS_C2_R1_E06_S438_comb	Mel79	4	CD8-Proliferating
cy60_1_cd_45_pos_3_G05_S365_comb	Mel60	6	CD4-Treg
CY88CD45POS_2_B01_S397_comb	Mel88	0	CD8-Trm
cy80_Cd45_pos_PD1_pos_S143_F11_S143_comb	Mel80	7	CD4-Tfh
CY89A_Core_15_H09_S93_comb	Mel89	0	CD8-Trm
cy80_CD45_pos_PD1_pos_H04_S184_comb	Mel80	1	Stem-like Memory
cy79_p3_CD45_pos_PD1_pos_AS_C2_R1_E10_S442_comb	Mel79	0	CD8-Trm
cy80_CD45_neg_G07_S463_comb	Mel80	0	CD8-Trm
cy80_CD45_pos_PD1_pos_A02_S98_comb	Mel80	7	CD4-Tfh
cy60_1_cd_45_pos_3_B10_S310_comb	Mel60	6	CD4-Treg
CY89A_Core_15_A12_S12_comb	Mel89	0	CD8-Trm
cy79_p1_CD45_pos_PD1_pos_AS_C5_R1_C11_S227_comb	Mel79	4	CD8-Proliferating
cy88_cd_45_pos_C05_S413_comb	Mel88	1	Stem-like Memory
cy79_p5_CD45_pos_PD1_pos_C04_S604_comb	Mel79	4	CD8-Proliferating
CY89COREQ1_G01_S361_comb	Mel89	0	CD8-Trm
cy60_1_cd_45_pos_3_A01_S289_comb	Mel60	4	CD8-Proliferating
cy60_1_cd_45_pos_HC_pos_HLDAR_pos_F10_S1030_comb	Mel60	3	CD8-Effector
cy84_Primary_CD45_pos_G08_S464_comb	Mel84	4	CD8-Proliferating
cy79_p4_CD45_pos_PD1_pos_D03_S327_comb	Mel79	0	CD8-Trm
cy79_p5_CD45_pos_PD1_pos_C09_S609_comb	Mel79	0	CD8-Trm
CY89A_CD45_POS_10_H06_S282_comb	Mel89	0	CD8-Trm
cy79_p4_CD45_pos_PD1_pos_D11_S335_comb	Mel79	0	CD8-Trm
cy53_1_CD45_pos_2_B10_S982_comb	Mel53	1	Stem-like Memory
cy80_Cd45_pos_Pd1_neg_S361_H01_S361_comb	Mel80	1	Stem-like Memory
cy80_Cd45_pos_PD1_pos_S116_E08_S116_comb	Mel80	1	Stem-like Memory
cy79_p4_CD45_pos_PD1_pos_B05_S305_comb	Mel79	2	Undefined
cy80_CD45_pos_PD1_pos_H05_S185_comb	Mel80	1	Stem-like Memory
CY88CD45POS_7_B07_S211_comb	Mel88	1	Stem-like Memory
cy79_p3_CD45_pos_PD1_pos_AS_C2_R1_B11_S407_comb	Mel79	0	CD8-Trm
cy79_p1_CD45_pos_PD1_pos_AS_C5_R1_C05_S221_comb	Mel79	0	CD8-Trm
cy53_1_CD45_pos_1_G01_S73_comb	Mel53	1	Stem-like Memory
cy80_Cd45_pos_PD1_pos_D10_S94_comb	Mel80	1	Stem-like Memory
cy79_p1_CD45_pos_PD1_pos_AS_C5_R1_D09_S237_comb	Mel79	7	CD4-Tfh
CY89FNA_E01_S241_comb	Mel89	0	CD8-Trm
cy80_CD45_pos_PD1_pos_A07_S103_comb	Mel80	7	CD4-Tfh
cy80_Cd45_pos_PD1_pos_S141_F09_S141_comb	Mel80	0	CD8-Trm
cy53_1_CD45_pos_2_G04_S1036_comb	Mel53	1	Stem-like Memory
cy84_Primary_CD45_pos_D06_S426_comb	Mel84	1	Stem-like Memory
cy79_p3_CD45_pos_PD1_pos_AS_C2_R1_C03_S411_comb	Mel79	5	CD8-T Cells
CY88CD45_150813_E08_S344_comb	Mel88	2	Undefined
CY89A_CD45_POS_10_E04_S244_comb	Mel89	4	CD8-Proliferating
cy79_p4_CD45_pos_PD1_pos_F07_S355_comb	Mel79	0	CD8-Trm
cy79_p5_CD45_pos_PD1_pos_H08_S668_comb	Mel79	0	CD8-Trm
cy80_CD45_neg_B08_S404_comb	Mel80	0	CD8-Trm
cy79_p5_CD45_pos_PD1_pos_H09_S669_comb	Mel79	0	CD8-Trm
CY89COREQ1_A06_S294_comb	Mel89	2	Undefined
cy80_Cd45_pos_PD1_pos_C06_S66_comb	Mel80	0	CD8-Trm
CY88CD45POS_7_D09_S237_comb	Mel88	4	CD8-Proliferating
CY88CD45_150813_B07_S307_comb	Mel88	1	Stem-like Memory
cy53_1_CD45_pos_2_A12_S972_comb	Mel53	4	CD8-Proliferating
cy60_1_cd_45_pos_3_H08_S380_comb	Mel60	0	CD8-Trm
cy79_p4_CD45_pos_PD1_pos_H11_S383_comb	Mel79	0	CD8-Trm
CY88CD45POS_2_C03_S411_comb	Mel88	1	Stem-like Memory
cy79_p1_CD45_pos_PD1_pos_AS_C5_R1_B12_S216_comb	Mel79	0	CD8-Trm
CY84_PRIM_POS_ALL_7_B12_S216_comb	Mel84	6	CD4-Treg
CY89A_Core_15_E12_S60_comb	Mel89	6	CD4-Treg
cy53_1_CD45_pos_1_A07_S7_comb	Mel53	1	Stem-like Memory
cy88_cd_45_pos_G01_S457_comb	Mel88	1	Stem-like Memory
cy60_1_cd_45_pos_3_C01_S313_comb	Mel60	2	Undefined
Cy71_CD45_E04_S532_comb	Mel71	4	CD8-Proliferating
cy80_CD45_pos_PD1_pos_A05_S101_comb	Mel80	7	CD4-Tfh
cy79_p1_CD45_pos_PD1_neg_AS_C1_R2_C09_S513_comb	Mel79	1	Stem-like Memory
cy84_Met_CD45_pos_B08_S884_comb	Mel84	2	Undefined
CY89A_CD45_POS_10_E07_S247_comb	Mel89	0	CD8-Trm
cy79_p3_CD45_pos_PD1_pos_AS_C2_R1_G03_S459_comb	Mel79	0	CD8-Trm
Cy71_CD45_G04_S556_comb	Mel71	3	CD8-Effector
cy80_CD45_pos_PD1_pos_E03_S147_comb	Mel80	7	CD4-Tfh
CY89FNA_C04_S220_comb	Mel89	0	CD8-Trm
CY89A_CD45_POS_6_G04_S172_comb	Mel89	3	CD8-Effector
CY89A_CD45_POS_6_A01_S97_comb	Mel89	0	CD8-Trm
Cy81_FNA_CD45_G05_S269_comb	Mel81	2	Undefined
Cy81_FNA_CD45_H07_S283_comb	Mel81	2	Undefined
cy79_p3_CD45_pos_PD1_pos_AS_C2_R1_D10_S430_comb	Mel79	1	Stem-like Memory
cy79_p1_CD45_pos_PD1_pos_AS_C5_R1_F12_S264_comb	Mel79	0	CD8-Trm
cy60_1_cd_45_pos_3_B04_S304_comb	Mel60	6	CD4-Treg
CY89A_Core_15_H03_S87_comb	Mel89	0	CD8-Trm
Cy71_CD45_G10_S562_comb	Mel71	0	CD8-Trm
CY89A_Core_15_E03_S51_comb	Mel89	0	CD8-Trm
cy80_CD45_pos_PD1_pos_D07_S139_comb	Mel80	1	Stem-like Memory
cy79_p4_CD45_pos_PD1_pos_G01_S361_comb	Mel79	0	CD8-Trm
cy60_1_cd_45_pos_4_C06_S30_comb	Mel60	2	Undefined
CY89COREQ1_A07_S295_comb	Mel89	0	CD8-Trm
cy79_p5_CD45_pos_PD1_pos_F04_S640_comb	Mel79	2	Undefined
cy79_p4_CD45_pos_PD1_pos_D10_S334_comb	Mel79	0	CD8-Trm
cy80_CD45_neg_D05_S425_comb	Mel80	1	Stem-like Memory
CY89A_Core_15_F08_S68_comb	Mel89	0	CD8-Trm
cy79_p3_CD45_pos_PD1_pos_AS_C2_R1_E02_S434_comb	Mel79	0	CD8-Trm
cy84_Met_CD45_pos_F11_S935_comb	Mel84	1	Stem-like Memory
cy60_1_cd_45_pos_3_B08_S308_comb	Mel60	6	CD4-Treg
cy79_p3_CD45_pos_PD1_pos_AS_C2_R1_A02_S386_comb	Mel79	1	Stem-like Memory
cy79_p1_CD45_pos_PD1_pos_AS_C5_R1_F06_S258_comb	Mel79	0	CD8-Trm
cy53_1_CD45_pos_2_G11_S1043_comb	Mel53	6	CD4-Treg
CY89A_CD45_POS_10_F11_S263_comb	Mel89	1	Stem-like Memory
cy79_p4_CD45_neg_PDL1_neg_F01_S1117_comb	Mel79	4	CD8-Proliferating
cy53_1_CD45_pos_1_E11_S59_comb	Mel53	1	Stem-like Memory
cy53_1_CD45_pos_1_F01_S61_comb	Mel53	6	CD4-Treg
cy80_CD45_neg_D08_S428_comb	Mel80	1	Stem-like Memory
cy80_CD45_neg_E07_S439_comb	Mel80	0	CD8-Trm
cy80_Cd45_pos_PD1_pos_S188_H08_S188_comb	Mel80	4	CD8-Proliferating
cy60_1_cd_45_pos_4_B07_S19_comb	Mel60	5	CD8-T Cells
CY89A_CD45_POS_10_F12_S264_comb	Mel89	1	Stem-like Memory
cy79_p4_CD45_pos_PD1_pos_E12_S348_comb	Mel79	0	CD8-Trm
cy80_CD45_pos_PD1_pos_A11_S107_comb	Mel80	1	Stem-like Memory
cy80_Cd45_pos_PD1_pos_A04_S16_comb	Mel80	1	Stem-like Memory
CY89FNA_G07_S271_comb	Mel89	0	CD8-Trm
cy79_p1_CD45_pos_PD1_pos_AS_C5_R1_H04_S280_comb	Mel79	0	CD8-Trm
cy53_1_CD45_pos_2_A08_S968_comb	Mel53	8	Undefined
cy80_Cd45_pos_PD1_pos_S168_G12_S168_comb	Mel80	7	CD4-Tfh
cy60_1_cd_45_pos_4_G10_S82_comb	Mel60	4	CD8-Proliferating
cy53_1_CD45_pos_2_C08_S992_comb	Mel53	1	Stem-like Memory
cy53_1_CD45_pos_2_H04_S1048_comb	Mel53	1	Stem-like Memory
cy53_1_CD45_pos_2_E04_S1012_comb	Mel53	1	Stem-like Memory
CY89A_CD45_POS_6_C05_S125_comb	Mel89	2	Undefined
cy79_p3_CD45_pos_PD1_pos_AS_C2_R1_H10_S478_comb	Mel79	0	CD8-Trm
cy79_p4_CD45_pos_PD1_pos_D01_S325_comb	Mel79	2	Undefined
CY88CD45_150813_F11_S359_comb	Mel88	1	Stem-like Memory
cy79_p1_CD45_pos_PD1_pos_AS_C5_R1_B03_S207_comb	Mel79	0	CD8-Trm
cy84_Primary_CD45_pos_H07_S475_comb	Mel84	0	CD8-Trm
cy80_Cd45_pos_PD1_pos_D03_S87_comb	Mel80	0	CD8-Trm
cy79_p4_CD45_pos_PD1_pos_H10_S382_comb	Mel79	2	Undefined
CY89COREQ1_B03_S303_comb	Mel89	0	CD8-Trm
cy79_p4_CD45_pos_PD1_pos_C01_S313_comb	Mel79	0	CD8-Trm
cy60_1_cd_45_pos_3_E10_S346_comb	Mel60	8	Undefined
cy88_cd45pos_5_F03_S255_comb	Mel88	2	Undefined
CY88CD45POS_2_D05_S425_comb	Mel88	1	Stem-like Memory
CY89A_CD45_POS_6_H04_S184_comb	Mel89	0	CD8-Trm
CY89FNA_A03_S195_comb	Mel89	2	Undefined
cy80_Cd45_pos_PD1_pos_C12_S72_comb	Mel80	7	CD4-Tfh
cy80_Cd45_pos_PD1_pos_S136_F04_S136_comb	Mel80	7	CD4-Tfh
cy80_CD45_neg_E09_S441_comb	Mel80	1	Stem-like Memory
cy88_cd45pos_5_E04_S244_comb	Mel88	1	Stem-like Memory
CY88CD45POS_2_F01_S445_comb	Mel88	2	Undefined
cy80_Cd45_pos_PD1_pos_D01_S85_comb	Mel80	2	Undefined
CY89A_CD45_POS_6_D09_S141_comb	Mel89	2	Undefined
CY88CD45POS_2_D02_S422_comb	Mel88	2	Undefined
cy84_Met_CD45_pos_B04_S880_comb	Mel84	2	Undefined
cy60_1_cd_45_pos_3_D09_S333_comb	Mel60	1	Stem-like Memory
cy84_Met_CD45_pos_F10_S934_comb	Mel84	8	Undefined
CY88CD45POS_7_F03_S255_comb	Mel88	1	Stem-like Memory
cy53_1_CD45_pos_2_H09_S1053_comb	Mel53	8	Undefined
CY89A_CD45_POS_6_C03_S123_comb	Mel89	6	CD4-Treg
CY88CD45POS_2_F07_S451_comb	Mel88	5	CD8-T Cells
cy53_1_CD45_pos_2_D03_S999_comb	Mel53	8	Undefined
cy53_1_CD45_pos_2_F03_S1023_comb	Mel53	0	CD8-Trm
cy53_1_CD45_pos_2_A06_S966_comb	Mel53	8	Undefined
cy84_Primary_CD45_pos_G03_S459_comb	Mel84	8	Undefined
cy88_cd45pos_5_D05_S233_comb	Mel88	1	Stem-like Memory
CY88CD45POS_7_E02_S242_comb	Mel88	2	Undefined
cy84_Met_CD45_pos_D06_S906_comb	Mel84	3	CD8-Effector
cy60_1_cd_45_pos_4_G03_S75_comb	Mel60	8	Undefined
cy79_p1_CD45_pos_PD1_neg_AS_C1_R2_B01_S493_comb	Mel79	1	Stem-like Memory
cy80_CD45_pos_PD1_pos_G03_S171_comb	Mel80	7	CD4-Tfh
cy88_cd45pos_5_C02_S218_comb	Mel88	1	Stem-like Memory
CY88CD45POS_2_F09_S453_comb	Mel88	8	Undefined
merck_cd45pos_PL3_S292	Mel194	5	CD8-T Cells
merck_cd45pos_PL3_S337	Mel194	5	CD8-T Cells
merck_cd45pos_PL3_S360	Mel194	5	CD8-T Cells
merck_cd45pos_PL3_S365	Mel194	2	Undefined
merck_cd45pos_PL3_S340	Mel194	1	Stem-like Memory
merck_cd45pos_PL3_S328	Mel194	5	CD8-T Cells
merck_cd45pos_PL3_S344	Mel194	5	CD8-T Cells
merck_cd45pos_PL3_S324	Mel194	5	CD8-T Cells
merck_cd45pos_PL3_S325	Mel194	5	CD8-T Cells
merck_cd45pos_PL3_S347	Mel194	5	CD8-T Cells
merck_cd45pos_PL3_S348	Mel194	5	CD8-T Cells
merck_cd45pos_PL3_S352	Mel194	4	CD8-Proliferating
merck_cd45pos_PL3_S377	Mel194	5	CD8-T Cells
merck_cd45pos_PL3_S312	Mel194	5	CD8-T Cells
merck_cd45pos_PL3_S299	Mel194	6	CD4-Treg
merck_cd45pos_PL3_S333	Mel194	5	CD8-T Cells
merck_cd45pos_PL3_S375	Mel194	5	CD8-T Cells
merck_cd45pos_PL3_S327	Mel194	5	CD8-T Cells
merck_cd45pos_PL3_S374	Mel194	5	CD8-T Cells
merck_cd45pos_PL3_S351	Mel194	4	CD8-Proliferating
merck_cd45pos_PL3_S335	Mel194	4	CD8-Proliferating
merck_cd45pos_PL3_S326	Mel194	5	CD8-T Cells
merck_cd45pos_PL3_S346	Mel194	6	CD4-Treg
merck_cd45pos_PL3_S294	Mel194	5	CD8-T Cells
merck_cd45pos_PL3_S305	Mel194	5	CD8-T Cells
merck_cd45pos_PL3_S308	Mel194	5	CD8-T Cells
merck_cd45pos_PL3_S378	Mel194	5	CD8-T Cells
merck_cd45pos_PL3_S356	Mel194	6	CD4-Treg
merck_cd45pos_PL3_S359	Mel194	5	CD8-T Cells
merck_cd45pos_PL3_S316	Mel194	6	CD4-Treg
merck_cd45pos_PL3_S290	Mel194	0	CD8-Trm
merck_cd45pos_PL3_S293	Mel194	5	CD8-T Cells
merck_cd45pos_PL3_S382	Mel194	5	CD8-T Cells
merck_cd45pos_PL3_S319	Mel194	4	CD8-Proliferating
merck_cd45pos_PL3_S315	Mel194	5	CD8-T Cells
merck_cd45pos_PL3_S363	Mel194	2	Undefined
merck_cd45pos_PL3_S361	Mel194	6	CD4-Treg
merck_cd45pos_PL3_S300	Mel194	0	CD8-Trm
merck_cd45pos_PL3_S381	Mel194	5	CD8-T Cells
merck_cd45pos_PL3_S349	Mel194	5	CD8-T Cells
merck_cd45pos_PL3_S323	Mel194	3	CD8-Effector
merck_cd45pos_PL3_S362	Mel194	5	CD8-T Cells
merck_cd45pos_PL3_S383	Mel194	6	CD4-Treg
merck_cd45pos_PL3_S379	Mel194	5	CD8-T Cells
merck_cd45pos_PL3_S314	Mel194	6	CD4-Treg
merck_cd45pos_PL3_S355	Mel194	6	CD4-Treg
merck_cd45pos_PL3_S329	Mel194	0	CD8-Trm
merck_cd45pos_PL3_S370	Mel194	1	Stem-like Memory
merck_cd45pos_PL3_S342	Mel194	5	CD8-T Cells
merck_cd45pos_PL3_S291	Mel194	5	CD8-T Cells
merck_cd45pos_PL3_S366	Mel194	5	CD8-T Cells
merck_cd45pos_PL3_S341	Mel194	5	CD8-T Cells
merck_cd45pos_PL3_S350	Mel194	5	CD8-T Cells
merck_cd45pos_PL3_S331	Mel194	5	CD8-T Cells
merck_cd45pos_PL3_S358	Mel194	5	CD8-T Cells
merck_cd45pos_PL3_S297	Mel194	4	CD8-Proliferating
merck_cd45pos_PL3_S298	Mel194	5	CD8-T Cells
merck_cd45pos_PL3_S364	Mel194	5	CD8-T Cells
merck_cd45pos_PL3_S321	Mel194	0	CD8-Trm
merck_cd45pos_PL3_S313	Mel194	5	CD8-T Cells
Merck_CD45pos_pl4_S55	Mel194	5	CD8-T Cells
Merck_CD45pos_pl4_S28	Mel194	5	CD8-T Cells
Merck_CD45pos_pl4_S81	Mel194	5	CD8-T Cells
Merck_CD45pos_pl4_S51	Mel194	5	CD8-T Cells
Merck_CD45pos_pl4_S14	Mel194	5	CD8-T Cells
Merck_CD45pos_pl4_S68	Mel194	5	CD8-T Cells
Merck_CD45pos_pl4_S39	Mel194	5	CD8-T Cells
Merck_CD45pos_pl4_S5	Mel194	5	CD8-T Cells
Merck_CD45pos_pl4_S31	Mel194	5	CD8-T Cells
Merck_CD45pos_pl4_S37	Mel194	5	CD8-T Cells
Merck_CD45pos_pl4_S58	Mel194	5	CD8-T Cells
Merck_CD45pos_pl4_S9	Mel194	5	CD8-T Cells
Merck_CD45pos_pl4_S63	Mel194	4	CD8-Proliferating
Merck_CD45pos_pl4_S33	Mel194	5	CD8-T Cells
Merck_CD45pos_pl4_S2	Mel194	5	CD8-T Cells
Merck_CD45pos_pl4_S80	Mel194	5	CD8-T Cells
Merck_CD45pos_pl4_S17	Mel194	6	CD4-Treg
Merck_CD45pos_pl4_S38	Mel194	5	CD8-T Cells
Merck_CD45pos_pl4_S21	Mel194	5	CD8-T Cells
Merck_CD45pos_pl4_S48	Mel194	5	CD8-T Cells
Merck_CD45pos_pl4_S30	Mel194	6	CD4-Treg
Merck_CD45pos_pl4_S75	Mel194	5	CD8-T Cells
Merck_CD45pos_pl4_S50	Mel194	5	CD8-T Cells
Merck_CD45pos_pl4_S95	Mel194	5	CD8-T Cells
Merck_CD45pos_pl4_S44	Mel194	5	CD8-T Cells
Merck_CD45pos_pl4_S65	Mel194	5	CD8-T Cells
Merck_CD45pos_pl4_S77	Mel194	5	CD8-T Cells
Merck_CD45pos_pl4_S22	Mel194	5	CD8-T Cells
Merck_CD45pos_pl4_S83	Mel194	5	CD8-T Cells
Merck_CD45pos_pl4_S32	Mel194	5	CD8-T Cells
Merck_CD45pos_pl4_S34	Mel194	5	CD8-T Cells
Merck_CD45pos_pl4_S46	Mel194	5	CD8-T Cells
Merck_CD45pos_pl4_S18	Mel194	5	CD8-T Cells
Merck_CD45pos_pl4_S54	Mel194	5	CD8-T Cells
Merck_CD45pos_pl4_S24	Mel194	5	CD8-T Cells
Merck_CD45pos_pl4_S90	Mel194	5	CD8-T Cells
Merck_CD45pos_pl4_S13	Mel194	5	CD8-T Cells
Merck_CD45pos_pl4_S85	Mel194	6	CD4-Treg
Merck_CD45pos_pl4_S26	Mel194	5	CD8-T Cells
Merck_CD45pos_pl4_S43	Mel194	4	CD8-Proliferating
Merck_CD45pos_pl4_S78	Mel194	5	CD8-T Cells
Merck_CD45pos_pl4_S74	Mel194	5	CD8-T Cells
Merck_CD45pos_pl4_S41	Mel194	0	CD8-Trm
Merck_CD45pos_pl4_S49	Mel194	5	CD8-T Cells
Merck_CD45pos_pl4_S94	Mel194	5	CD8-T Cells
Merck_CD45pos_pl4_S93	Mel194	0	CD8-Trm
Merck_CD45pos_pl4_S57	Mel194	5	CD8-T Cells
Merck_CD45pos_pl4_S67	Mel194	4	CD8-Proliferating
Merck_CD45pos_pl4_S29	Mel194	5	CD8-T Cells
Merck_CD45pos_pl4_S11	Mel194	5	CD8-T Cells
Merck_CD45pos_pl4_S71	Mel194	5	CD8-T Cells
Merck_CD45pos_pl4_S66	Mel194	5	CD8-T Cells
Merck_CD45pos_pl4_S12	Mel194	5	CD8-T Cells
Merck_CD45pos_pl4_S25	Mel194	5	CD8-T Cells
Merck_CD45pos_pl4_S15	Mel194	5	CD8-T Cells
Merck_CD45pos_pl4_S23	Mel194	5	CD8-T Cells
Merck_CD45pos_pl4_S3	Mel194	5	CD8-T Cells
Merck_CD45pos_pl4_S10	Mel194	5	CD8-T Cells
Merck_CD45pos_pl4_S70	Mel194	5	CD8-T Cells
Merck_CD45pos_pl4_S61	Mel194	5	CD8-T Cells
Merck_CD45pos_pl4_S82	Mel194	5	CD8-T Cells
Merck_CD45pos_pl4_S79	Mel194	5	CD8-T Cells
Merck_CD45pos_pl4_S59	Mel194	5	CD8-T Cells
Merck_CD45pos_pl4_S42	Mel194	6	CD4-Treg
Merck_CD45pos_pl4_S64	Mel194	5	CD8-T Cells
Merck_CD45pos_pl4_S52	Mel194	5	CD8-T Cells
Merck_CD45pos_pl4_S16	Mel194	5	CD8-T Cells
Merck_CD45pos_pl4_S20	Mel194	5	CD8-T Cells
Merck_CD45pos_pl4_S72	Mel194	5	CD8-T Cells
Merck_CD45pos_pl4_S47	Mel194	4	CD8-Proliferating
Merck_CD45pos_pl4_S60	Mel194	5	CD8-T Cells
Merck_CD45pos_pl4_S6	Mel194	5	CD8-T Cells
cy102_CD45pos_S131	Mel102	2	Undefined
cy98_CD45pos_CD8pos_S87	Mel98	0	CD8-Trm
cy98_CD45pos_CD8pos_S8	Mel98	3	CD8-Effector
cy98_CD45pos_CD8pos_S4	Mel98	3	CD8-Effector
cy98_CD45pos_CD8pos_S77	Mel98	3	CD8-Effector
cy110_CD45pos_S267	Mel110	2	Undefined
cy98_CD45pos_CD8pos_S90	Mel98	0	CD8-Trm
cy98_CD45pos_CD8pos_S62	Mel98	2	Undefined
cy102_CD45pos_S166	Mel102	2	Undefined
cy112_CD45pos_S333	Mel112	5	CD8-T Cells
cy102_CD45pos_S117	Mel102	8	Undefined
cy98_CD45pos_CD8pos_S34	Mel98	1	Stem-like Memory
cy102_CD45pos_S178	Mel102	6	CD4-Treg
cy98_CD45pos_CD8pos_S26	Mel98	3	CD8-Effector
cy98_CD45pos_CD8pos_S54	Mel98	0	CD8-Trm
cy98_CD45pos_CD8pos_S21	Mel98	0	CD8-Trm
cy110_CD45pos_S230	Mel110	4	CD8-Proliferating
cy110_CD45pos_S266	Mel110	5	CD8-T Cells
cy102_CD45pos_S159	Mel102	7	CD4-Tfh
cy98_CD45pos_CD8pos_S67	Mel98	1	Stem-like Memory
cy98_CD45pos_CD8pos_S18	Mel98	4	CD8-Proliferating
cy98_CD45pos_CD8pos_S52	Mel98	4	CD8-Proliferating
cy98_CD45pos_CD8pos_S43	Mel98	0	CD8-Trm
cy98_CD45pos_CD8pos_S83	Mel98	3	CD8-Effector
cy102_CD45pos_S164	Mel102	7	CD4-Tfh
cy98_CD45pos_CD8pos_S82	Mel98	0	CD8-Trm
cy98_CD45pos_CD8pos_S76	Mel98	2	Undefined
cy98_CD45pos_CD8pos_S55	Mel98	4	CD8-Proliferating
cy112_CD45pos_S299	Mel112	2	Undefined
cy112_CD45pos_S327	Mel112	7	CD4-Tfh
cy98_CD45pos_CD8pos_S2	Mel98	3	CD8-Effector
cy110_CD45pos_S271	Mel110	6	CD4-Treg
cy98_CD45pos_CD8pos_S31	Mel98	0	CD8-Trm
cy102_CD45pos_S147	Mel102	7	CD4-Tfh
cy102_CD45pos_S123	Mel102	6	CD4-Treg
cy98_CD45pos_CD8pos_S63	Mel98	0	CD8-Trm
cy102_CD45pos_S158	Mel102	6	CD4-Treg
cy98_CD45pos_CD8pos_S59	Mel98	0	CD8-Trm
cy102_CD45pos_S124	Mel102	5	CD8-T Cells
cy102_CD45pos_S130	Mel102	8	Undefined
cy98_CD45pos_CD8pos_S37	Mel98	4	CD8-Proliferating
cy98_CD45pos_CD8pos_S69	Mel98	0	CD8-Trm
cy98_CD45pos_CD8pos_S94	Mel98	1	Stem-like Memory
cy98_CD45pos_CD8pos_S47	Mel98	0	CD8-Trm
cy102_CD45pos_S171	Mel102	4	CD8-Proliferating
cy98_CD45pos_CD8pos_S27	Mel98	3	CD8-Effector
cy102_CD45pos_S141	Mel102	7	CD4-Tfh
cy98_CD45pos_CD8pos_S12	Mel98	3	CD8-Effector
cy102_CD45pos_S129	Mel102	4	CD8-Proliferating
cy98_CD45pos_CD8pos_S33	Mel98	0	CD8-Trm
cy110_CD45pos_S205	Mel110	3	CD8-Effector
cy98_CD45pos_CD8pos_S65	Mel98	3	CD8-Effector
cy98_CD45pos_CD8pos_S7	Mel98	0	CD8-Trm
cy102_CD45pos_S177	Mel102	7	CD4-Tfh
cy110_CD45pos_S250	Mel110	7	CD4-Tfh
cy98_CD45pos_CD8pos_S22	Mel98	0	CD8-Trm
cy98_CD45pos_CD8pos_S58	Mel98	0	CD8-Trm
cy112_CD45pos_S306	Mel112	1	Stem-like Memory
cy98_CD45pos_CD8pos_S95	Mel98	3	CD8-Effector
cy102_CD45pos_S112	Mel102	6	CD4-Treg
cy102_CD45pos_S114	Mel102	3	CD8-Effector
cy98_CD45pos_CD8pos_S73	Mel98	3	CD8-Effector
cy98_CD45pos_CD8pos_S53	Mel98	0	CD8-Trm
cy110_CD45pos_S220	Mel110	4	CD8-Proliferating
cy102_CD45pos_S125	Mel102	4	CD8-Proliferating
cy102_CD45pos_S190	Mel102	6	CD4-Treg
cy112_CD45pos_S359	Mel112	1	Stem-like Memory
cy102_CD45pos_S120	Mel102	4	CD8-Proliferating
cy102_CD45pos_S132	Mel102	6	CD4-Treg
cy102_CD45pos_S176	Mel102	4	CD8-Proliferating
cy98_CD45pos_CD8pos_S66	Mel98	4	CD8-Proliferating
cy98_CD45pos_CD8pos_S11	Mel98	2	Undefined
cy110_CD45pos_S219	Mel110	7	CD4-Tfh
cy110_CD45pos_S228	Mel110	5	CD8-T Cells
cy102_CD45pos_S155	Mel102	7	CD4-Tfh
cy112_CD45pos_S330	Mel112	8	Undefined
cy98_CD45pos_CD8pos_S30	Mel98	0	CD8-Trm
cy98_CD45pos_CD8pos_S39	Mel98	0	CD8-Trm
cy98_CD45pos_CD8pos_S56	Mel98	3	CD8-Effector
cy98_CD45pos_CD8pos_S25	Mel98	3	CD8-Effector
cy98_CD45pos_CD8pos_S24	Mel98	3	CD8-Effector
cy102_CD45pos_S175	Mel102	6	CD4-Treg
cy98_CD45pos_CD8pos_S51	Mel98	3	CD8-Effector
cy98_CD45pos_CD8pos_S29	Mel98	4	CD8-Proliferating
cy102_CD45pos_S146	Mel102	4	CD8-Proliferating
cy110_CD45pos_S263	Mel110	2	Undefined
cy98_CD45pos_CD8pos_S5	Mel98	1	Stem-like Memory
cy98_CD45pos_CD8pos_S35	Mel98	0	CD8-Trm
cy98_CD45pos_CD8pos_S92	Mel98	4	CD8-Proliferating
cy98_CD45pos_CD8pos_S57	Mel98	0	CD8-Trm
cy102_CD45pos_S149	Mel102	7	CD4-Tfh
cy102_CD45pos_S113	Mel102	3	CD8-Effector
cy98_CD45pos_CD8pos_S40	Mel98	2	Undefined
cy102_CD45pos_S170	Mel102	6	CD4-Treg
cy98_CD45pos_CD8pos_S89	Mel98	1	Stem-like Memory
cy98_CD45pos_CD8pos_S80	Mel98	3	CD8-Effector
cy98_CD45pos_CD8pos_S74	Mel98	3	CD8-Effector
cy98_CD45pos_CD8pos_S38	Mel98	2	Undefined
cy112_CD45pos_S293	Mel112	1	Stem-like Memory
cy102_CD45pos_S183	Mel102	1	Stem-like Memory
cy102_CD45pos_S162	Mel102	4	CD8-Proliferating
cy110_CD45pos_S245	Mel110	3	CD8-Effector
cy98_CD45pos_CD8pos_S3	Mel98	0	CD8-Trm
cy98_CD45pos_CD8pos_S68	Mel98	2	Undefined
cy98_CD45pos_CD8pos_S49	Mel98	4	CD8-Proliferating
cy98_CD45pos_CD8pos_S20	Mel98	4	CD8-Proliferating
cy112_CD45pos_S382	Mel112	2	Undefined
cy102_CD45pos_S160	Mel102	0	CD8-Trm
cy98_CD45pos_CD8pos_S84	Mel98	2	Undefined
cy102_CD45pos_S189	Mel102	4	CD8-Proliferating
cy98_CD45pos_CD8pos_S1	Mel98	4	CD8-Proliferating
cy102_CD45pos_S127	Mel102	6	CD4-Treg
cy112_CD45pos_S328	Mel112	2	Undefined
cy98_CD45pos_CD8pos_S10	Mel98	0	CD8-Trm
cy102_CD45pos_S104	Mel102	6	CD4-Treg
cy98_CD45pos_CD8pos_S46	Mel98	1	Stem-like Memory
cy98_CD45pos_CD8pos_S93	Mel98	0	CD8-Trm
cy98_CD45pos_CD8pos_S45	Mel98	0	CD8-Trm
cy102_CD45pos_S163	Mel102	4	CD8-Proliferating
cy98_CD45pos_CD8pos_S70	Mel98	1	Stem-like Memory
cy102_CD45pos_S152	Mel102	0	CD8-Trm
cy110_CD45pos_S224	Mel110	4	CD8-Proliferating
cy110_CD45pos_S216	Mel110	5	CD8-T Cells
cy102_CD45pos_S122	Mel102	7	CD4-Tfh
cy98_CD45pos_CD8pos_S41	Mel98	4	CD8-Proliferating
cy98_CD45pos_CD8pos_S61	Mel98	4	CD8-Proliferating
cy98_CD45pos_CD8pos_S71	Mel98	4	CD8-Proliferating
cy98_CD45pos_CD8pos_S42	Mel98	0	CD8-Trm
cy102_CD45pos_S154	Mel102	6	CD4-Treg
cy98_CD45pos_CD8pos_S78	Mel98	3	CD8-Effector
cy103_CD45pos_S175	Mel103	0	CD8-Trm
cy105_CD45pos_S272	Mel105	3	CD8-Effector
cy106_CD45pos_S318	Mel106	2	Undefined
cy106_CD45pos_S365	Mel106	3	CD8-Effector
cy105_CD45pos_S283	Mel105	2	Undefined
cy103_CD45pos_S99	Mel103	0	CD8-Trm
cy105_CD45pos_S200	Mel105	7	CD4-Tfh
cy106_CD45pos_S333	Mel106	0	CD8-Trm
cy105_CD45pos_S252	Mel105	1	Stem-like Memory
cy106_CD45pos_S309	Mel106	2	Undefined
cy106_CD45pos_S381	Mel106	2	Undefined
cy103_CD45pos_S156	Mel103	0	CD8-Trm
cy105_CD45pos_S209	Mel105	6	CD4-Treg
cy105_CD45pos_S254	Mel105	2	Undefined
cy105_CD45pos_S214	Mel105	1	Stem-like Memory
cy103_CD45pos_S173	Mel103	3	CD8-Effector
cy103_CD45pos_S142	Mel103	3	CD8-Effector
cy105_CD45pos_S224	Mel105	8	Undefined
cy106_CD45pos_S352	Mel106	2	Undefined
cy105_CD45pos_S258	Mel105	6	CD4-Treg
cy103_CD45pos_S172	Mel103	3	CD8-Effector
cy105_CD45pos_S286	Mel105	2	Undefined
cy105_CD45pos_S278	Mel105	2	Undefined
cy103_CD45pos_S190	Mel103	5	CD8-T Cells
cy103_CD45pos_S108	Mel103	3	CD8-Effector
cy103_CD45pos_S184	Mel103	4	CD8-Proliferating
cy103_CD45pos_S176	Mel103	6	CD4-Treg
cy105_CD45pos_S262	Mel105	6	CD4-Treg
cy106_CD45pos_S357	Mel106	2	Undefined
cy103_CD45pos_S140	Mel103	4	CD8-Proliferating
cy103_CD45pos_S182	Mel103	4	CD8-Proliferating
cy105_CD45pos_S193	Mel105	1	Stem-like Memory
cy103_CD45pos_S110	Mel103	0	CD8-Trm
cy105_CD45pos_S265	Mel105	1	Stem-like Memory
cy103_CD45pos_S155	Mel103	0	CD8-Trm
cy103_CD45pos_S119	Mel103	3	CD8-Effector
cy103_CD45pos_S123	Mel103	0	CD8-Trm
cy103_CD45pos_S146	Mel103	0	CD8-Trm
cy103_CD45pos_S129	Mel103	4	CD8-Proliferating
cy105_CD45pos_S241	Mel105	6	CD4-Treg
cy105_CD45pos_S246	Mel105	2	Undefined
cy103_CD45pos_S147	Mel103	0	CD8-Trm
cy103_CD45pos_S178	Mel103	3	CD8-Effector
cy105_CD45pos_S219	Mel105	1	Stem-like Memory
cy103_CD45pos_S143	Mel103	3	CD8-Effector
cy103_CD45pos_S164	Mel103	1	Stem-like Memory
cy103_CD45pos_S160	Mel103	3	CD8-Effector
cy103_CD45pos_S103	Mel103	0	CD8-Trm
cy105_CD45pos_S253	Mel105	5	CD8-T Cells
cy106_CD45pos_S303	Mel106	1	Stem-like Memory
cy106_CD45pos_S348	Mel106	2	Undefined
cy105_CD45pos_S203	Mel105	2	Undefined
cy106_CD45pos_S297	Mel106	1	Stem-like Memory
cy105_CD45pos_S248	Mel105	1	Stem-like Memory
cy106_CD45pos_S380	Mel106	6	CD4-Treg
cy106_CD45pos_S323	Mel106	6	CD4-Treg
cy105_CD45pos_S217	Mel105	1	Stem-like Memory
cy105_CD45pos_S195	Mel105	1	Stem-like Memory
cy105_CD45pos_S233	Mel105	2	Undefined
cy103_CD45pos_S126	Mel103	3	CD8-Effector
cy105_CD45pos_S202	Mel105	2	Undefined
cy105_CD45pos_S208	Mel105	3	CD8-Effector
cy103_CD45pos_S121	Mel103	3	CD8-Effector
cy103_CD45pos_S98	Mel103	4	CD8-Proliferating
cy103_CD45pos_S137	Mel103	3	CD8-Effector
cy106_CD45pos_S322	Mel106	1	Stem-like Memory
cy105_CD45pos_S271	Mel105	2	Undefined
cy103_CD45pos_S101	Mel103	4	CD8-Proliferating
cy106_CD45pos_S321	Mel106	6	CD4-Treg
cy103_CD45pos_S132	Mel103	4	CD8-Proliferating
cy105_CD45pos_S251	Mel105	7	CD4-Tfh
cy105_CD45pos_S280	Mel105	2	Undefined
cy103_CD45pos_S185	Mel103	0	CD8-Trm
cy103_CD45pos_S177	Mel103	5	CD8-T Cells
cy103_CD45pos_S102	Mel103	7	CD4-Tfh
cy106_CD45pos_S349	Mel106	6	CD4-Treg
cy103_CD45pos_S165	Mel103	3	CD8-Effector
cy105_CD45pos_S274	Mel105	2	Undefined
cy102_CD45pos_S272	Mel102	4	CD8-Proliferating
cy102_CD45pos_S274	Mel102	3	CD8-Effector
cy102_CD45pos_S235	Mel102	6	CD4-Treg
cy102_CD45pos_S194	Mel102	6	CD4-Treg
cy102_CD45pos_S275	Mel102	6	CD4-Treg
cy102_CD45pos_S234	Mel102	3	CD8-Effector
cy102_CD45pos_S254	Mel102	3	CD8-Effector
cy102_CD45pos_S205	Mel102	6	CD4-Treg
cy112_CD45pos_S66	Mel112	2	Undefined
cy112_CD45pos_S83	Mel112	2	Undefined
cy102_CD45pos_S240	Mel102	6	CD4-Treg
cy102_CD45pos_S206	Mel102	4	CD8-Proliferating
cy102_CD45pos_S279	Mel102	3	CD8-Effector
cy102_CD45pos_S278	Mel102	3	CD8-Effector
cy102_CD45pos_S239	Mel102	6	CD4-Treg
cy112_CD45pos_S69	Mel112	2	Undefined
cy102_CD45pos_S219	Mel102	4	CD8-Proliferating
cy112_CD45pos_S17	Mel112	2	Undefined
cy102_CD45pos_S259	Mel102	4	CD8-Proliferating
cy102_CD45pos_S241	Mel102	6	CD4-Treg
cy102_CD45pos_S225	Mel102	4	CD8-Proliferating
cy102_CD45pos_S198	Mel102	0	CD8-Trm
cy112_CD45pos_S42	Mel112	2	Undefined
cy102_CD45pos_S209	Mel102	3	CD8-Effector
cy102_CD45pos_S195	Mel102	4	CD8-Proliferating
cy102_CD45pos_S267	Mel102	3	CD8-Effector
cy102_CD45pos_S260	Mel102	2	Undefined
cy102_CD45pos_S202	Mel102	6	CD4-Treg
cy102_CD45pos_S247	Mel102	4	CD8-Proliferating
cy102_CD45pos_S243	Mel102	3	CD8-Effector
cy112_CD45pos_S48	Mel112	3	CD8-Effector
cy102_CD45pos_S287	Mel102	3	CD8-Effector
cy102_CD45pos_S265	Mel102	4	CD8-Proliferating
cy102_CD45pos_S226	Mel102	0	CD8-Trm
cy112_CD45pos_S19	Mel112	2	Undefined
cy102_CD45pos_S246	Mel102	2	Undefined
cy102_CD45pos_S263	Mel102	6	CD4-Treg
cy112_CD45pos_S95	Mel112	2	Undefined
cy112_CD45pos_S53	Mel112	2	Undefined
cy102_CD45pos_S281	Mel102	5	CD8-T Cells
cy102_CD45pos_S208	Mel102	6	CD4-Treg
cy102_CD45pos_S218	Mel102	2	Undefined
cy112_CD45pos_S10	Mel112	2	Undefined
cy102_CD45pos_S255	Mel102	3	CD8-Effector
cy112_CD45pos_S43	Mel112	2	Undefined
cy102_CD45pos_S273	Mel102	2	Undefined
cy112_CD45pos_S54	Mel112	2	Undefined
cy102_CD45pos_S280	Mel102	6	CD4-Treg
cy112_CD45pos_S32	Mel112	2	Undefined
cy102_CD45pos_S213	Mel102	6	CD4-Treg
cy102_CD45pos_S203	Mel102	6	CD4-Treg
cy112_CD45pos_S92	Mel112	2	Undefined
cy102_CD45pos_S264	Mel102	3	CD8-Effector
cy102_CD45pos_S277	Mel102	3	CD8-Effector
cy102_CD45pos_S257	Mel102	6	CD4-Treg
cy105_CD45pos_calceinpos_S13	Mel105	1	Stem-like Memory
cy105_CD45pos_calceinpos_S54	Mel105	3	CD8-Effector
cy105_CD45pos_calceinpos_S16	Mel105	2	Undefined
cy106_CD45pos_S280	Mel106	2	Undefined
cy105_CD45pos_calceinpos_S90	Mel105	1	Stem-like Memory
cy105_CD45pos_calceinpos_S71	Mel105	7	CD4-Tfh
cy105_CD45pos_calceinpos_S9	Mel105	2	Undefined
cy105_CD45pos_calceinpos_S61	Mel105	2	Undefined
cy106_CD45pos_S211	Mel106	2	Undefined
cy105_CD45pos_calceinpos_S75	Mel105	3	CD8-Effector
cy105_CD45pos_calceinpos_S49	Mel105	3	CD8-Effector
cy105_CD45pos_calceinpos_S3	Mel105	1	Stem-like Memory
cy106_CD45pos_S261	Mel106	2	Undefined
cy105_CD45pos_calceinpos_S76	Mel105	2	Undefined
cy105_CD45pos_calceinpos_S95	Mel105	2	Undefined
cy105_CD45pos_calceinpos_S33	Mel105	2	Undefined
cy105_CD45pos_calceinpos_S77	Mel105	2	Undefined
cy105_CD45pos_calceinpos_S73	Mel105	6	CD4-Treg
cy105_CD45pos_calceinpos_S37	Mel105	3	CD8-Effector
cy105_CD45pos_calceinpos_S14	Mel105	6	CD4-Treg
cy105_CD45pos_calceinpos_S23	Mel105	1	Stem-like Memory
cy106_CD45pos_S197	Mel106	2	Undefined
cy105_CD45pos_calceinpos_S69	Mel105	2	Undefined
cy105_CD45pos_calceinpos_S27	Mel105	1	Stem-like Memory
cy105_CD45pos_calceinpos_S60	Mel105	1	Stem-like Memory
cy105_CD45pos_calceinpos_S42	Mel105	2	Undefined
cy105_CD45pos_calceinpos_S26	Mel105	2	Undefined
cy105_CD45pos_calceinpos_S2	Mel105	6	CD4-Treg
cy106_CD45pos_S275	Mel106	2	Undefined
cy105_CD45pos_calceinpos_S25	Mel105	6	CD4-Treg
cy106_CD45pos_S260	Mel106	6	CD4-Treg
cy105_CD45pos_calceinpos_S59	Mel105	1	Stem-like Memory
cy105_CD45pos_calceinpos_S78	Mel105	2	Undefined
cy105_CD45pos_calceinpos_S79	Mel105	2	Undefined
cy105_CD45pos_calceinpos_S64	Mel105	2	Undefined
cy105_CD45pos_calceinpos_S56	Mel105	2	Undefined
cy105_CD45pos_calceinpos_S40	Mel105	2	Undefined
cy105_CD45pos_calceinpos_S5	Mel105	3	CD8-Effector
cy105_CD45pos_calceinpos_S96	Mel105	2	Undefined
cy106_CD45pos_S248	Mel106	6	CD4-Treg
cy105_CD45pos_calceinpos_S39	Mel105	2	Undefined
cy105_CD45pos_calceinpos_S17	Mel105	2	Undefined
cy105_CD45pos_calceinpos_S87	Mel105	2	Undefined
cy105_CD45pos_calceinpos_S29	Mel105	2	Undefined
cy105_CD45pos_calceinpos_S1	Mel105	1	Stem-like Memory
cy105_CD45pos_calceinpos_S86	Mel105	7	CD4-Tfh
cy105_CD45pos_calceinpos_S18	Mel105	4	CD8-Proliferating
cy106_CD45pos_S193	Mel106	1	Stem-like Memory
cy106_CD45pos_S249	Mel106	2	Undefined
cy105_CD45pos_calceinpos_S85	Mel105	2	Undefined
cy105_CD45pos_calceinpos_S62	Mel105	2	Undefined
cy98_CD45pos_1_S202	Mel98	3	CD8-Effector
cy98_CD45pos_1_S200	Mel98	3	CD8-Effector
cy98_CD45pos_2_S318	Mel98	3	CD8-Effector
cy98_CD45pos_2_S326	Mel98	3	CD8-Effector
cy98_CD45pos_2_S376	Mel98	6	CD4-Treg
cy98_CD45pos_2_S304	Mel98	3	CD8-Effector
cy98_CD45pos_2_S315	Mel98	3	CD8-Effector
cy98_CD45pos_2_S349	Mel98	2	Undefined
cy98_CD45pos_1_S197	Mel98	3	CD8-Effector
cy98_CD45pos_2_S382	Mel98	3	CD8-Effector
cy98_CD45pos_1_S237	Mel98	2	Undefined
cy98_CD45pos_2_S295	Mel98	3	CD8-Effector
cy98_CD45pos_2_S345	Mel98	6	CD4-Treg
cy98_CD45pos_2_S375	Mel98	2	Undefined
cy98_CD45pos_2_S327	Mel98	4	CD8-Proliferating
cy98_CD45pos_2_S305	Mel98	3	CD8-Effector
cy98_CD45pos_2_S378	Mel98	3	CD8-Effector
cy98_CD45pos_2_S329	Mel98	3	CD8-Effector
cy98_CD45pos_1_S198	Mel98	2	Undefined
cy98_CD45pos_2_S293	Mel98	3	CD8-Effector
cy98_CD45pos_1_S212	Mel98	3	CD8-Effector
cy98_CD45pos_2_S309	Mel98	6	CD4-Treg
cy98_CD45pos_2_S301	Mel98	3	CD8-Effector
cy98_CD45pos_1_S219	Mel98	4	CD8-Proliferating
cy98_CD45pos_2_S334	Mel98	3	CD8-Effector
cy98_CD45pos_2_S352	Mel98	3	CD8-Effector
cy98_CD45pos_2_S366	Mel98	6	CD4-Treg
cy98_CD45pos_1_S204	Mel98	6	CD4-Treg
cy98_CD45pos_2_S290	Mel98	3	CD8-Effector
cy98_CD45pos_1_S210	Mel98	3	CD8-Effector
cy98_CD45pos_2_S344	Mel98	3	CD8-Effector
cy98_CD45pos_2_S335	Mel98	3	CD8-Effector
cy98_CD45pos_2_S299	Mel98	4	CD8-Proliferating
cy98_CD45pos_1_S215	Mel98	6	CD4-Treg
cy98_CD45pos_2_S314	Mel98	4	CD8-Proliferating
cy98_CD45pos_1_S195	Mel98	3	CD8-Effector
cy98_CD45pos_2_S356	Mel98	3	CD8-Effector
cy98_CD45pos_1_S213	Mel98	3	CD8-Effector
cy98_CD45pos_2_S300	Mel98	3	CD8-Effector
cy98_CD45pos_1_S194	Mel98	4	CD8-Proliferating
cy98_CD45pos_2_S296	Mel98	4	CD8-Proliferating
cy98_CD45pos_2_S338	Mel98	3	CD8-Effector
cy98_CD45pos_1_S235	Mel98	3	CD8-Effector
cy98_CD45pos_1_S222	Mel98	3	CD8-Effector
cy98_CD45pos_2_S317	Mel98	2	Undefined
cy98_CD45pos_2_S346	Mel98	3	CD8-Effector
cy98_CD45pos_2_S367	Mel98	3	CD8-Effector
cy98_CD45pos_2_S373	Mel98	3	CD8-Effector
cy98_CD45pos_1_S211	Mel98	4	CD8-Proliferating
cy98_CD45pos_2_S363	Mel98	6	CD4-Treg
cy98_CD45pos_1_S214	Mel98	3	CD8-Effector
cy98_CD45pos_1_S239	Mel98	3	CD8-Effector
cy98_CD45pos_1_S226	Mel98	6	CD4-Treg
cy98_CD45pos_2_S289	Mel98	3	CD8-Effector
cy98_CD45pos_2_S348	Mel98	3	CD8-Effector
cy98_CD45pos_2_S322	Mel98	2	Undefined
cy98_CD45pos_2_S357	Mel98	3	CD8-Effector
cy98_CD45pos_2_S342	Mel98	3	CD8-Effector
cy98_CD45pos_2_S355	Mel98	6	CD4-Treg
cy98_CD45pos_2_S383	Mel98	4	CD8-Proliferating
cy98_CD45pos_2_S368	Mel98	6	CD4-Treg
cy98_CD45pos_1_S193	Mel98	3	CD8-Effector
cy98_CD45pos_1_S234	Mel98	2	Undefined
cy98_CD45pos_2_S340	Mel98	3	CD8-Effector
cy98_CD45pos_2_S333	Mel98	3	CD8-Effector
cy98_CD45pos_2_S291	Mel98	2	Undefined
cy98_CD45pos_2_S302	Mel98	3	CD8-Effector
cy98_CD45pos_2_S337	Mel98	3	CD8-Effector
cy110_CD45pos_S342	Mel110	2	Undefined
cy110_CD45pos_S308	Mel110	6	CD4-Treg
cy103_CD45pos_S222	Mel103	6	CD4-Treg
cy103_CD45pos_S220	Mel103	0	CD8-Trm
cy103_CD45pos_S265	Mel103	3	CD8-Effector
cy103_CD45pos_S196	Mel103	3	CD8-Effector
cy103_CD45pos_S267	Mel103	3	CD8-Effector
cy103_CD45pos_S253	Mel103	3	CD8-Effector
cy103_CD45pos_S245	Mel103	7	CD4-Tfh
cy110_CD45pos_S292	Mel110	3	CD8-Effector
cy103_CD45pos_S249	Mel103	4	CD8-Proliferating
cy103_CD45pos_S248	Mel103	6	CD4-Treg
cy103_CD45pos_S229	Mel103	3	CD8-Effector
cy103_CD45pos_S285	Mel103	3	CD8-Effector
cy103_CD45pos_S264	Mel103	3	CD8-Effector
cy103_CD45pos_S238	Mel103	0	CD8-Trm
cy103_CD45pos_S228	Mel103	3	CD8-Effector
cy103_CD45pos_S227	Mel103	3	CD8-Effector
cy103_CD45pos_S275	Mel103	4	CD8-Proliferating
cy103_CD45pos_S276	Mel103	0	CD8-Trm
cy103_CD45pos_S252	Mel103	3	CD8-Effector
cy103_CD45pos_S258	Mel103	4	CD8-Proliferating
cy103_CD45pos_S226	Mel103	3	CD8-Effector
cy110_CD45pos_S334	Mel110	6	CD4-Treg
cy103_CD45pos_S203	Mel103	3	CD8-Effector
cy103_CD45pos_S279	Mel103	3	CD8-Effector
cy103_CD45pos_S283	Mel103	4	CD8-Proliferating
cy110_CD45pos_S338	Mel110	7	CD4-Tfh
cy110_CD45pos_S374	Mel110	6	CD4-Treg
cy103_CD45pos_S272	Mel103	3	CD8-Effector
cy103_CD45pos_S219	Mel103	3	CD8-Effector
cy110_CD45pos_S355	Mel110	4	CD8-Proliferating
cy110_CD45pos_S366	Mel110	0	CD8-Trm
cy103_CD45pos_S266	Mel103	6	CD4-Treg
cy110_CD45pos_S302	Mel110	2	Undefined
cy110_CD45pos_S310	Mel110	4	CD8-Proliferating
cy103_CD45pos_S216	Mel103	4	CD8-Proliferating
cy103_CD45pos_S280	Mel103	6	CD4-Treg
cy103_CD45pos_S271	Mel103	3	CD8-Effector
cy103_CD45pos_S243	Mel103	3	CD8-Effector
cy103_CD45pos_S194	Mel103	3	CD8-Effector
cy103_CD45pos_S232	Mel103	4	CD8-Proliferating
cy103_CD45pos_S259	Mel103	3	CD8-Effector
cy103_CD45pos_S286	Mel103	3	CD8-Effector
cy110_CD45pos_S333	Mel110	4	CD8-Proliferating
cy103_CD45pos_S212	Mel103	0	CD8-Trm
cy103_CD45pos_S281	Mel103	3	CD8-Effector
cy110_CD45pos_S347	Mel110	0	CD8-Trm
cy103_CD45pos_S237	Mel103	4	CD8-Proliferating
cy110_CD45pos_S369	Mel110	3	CD8-Effector
cy110_CD45pos_S377	Mel110	6	CD4-Treg
cy103_CD45pos_S208	Mel103	6	CD4-Treg
cy129PA_CD45pos_S59	Mel129pa	3	CD8-Effector
cy129PA_CD45pos_S11	Mel129pa	4	CD8-Proliferating
cy129PA_CD45pos_S83	Mel129pa	3	CD8-Effector
cy129PA_CD45pos_S91	Mel129pa	3	CD8-Effector
cy129PA_CD45pos_S2	Mel129pa	3	CD8-Effector
cy129PA_CD45pos_S26	Mel129pa	3	CD8-Effector
cy129PA_CD45pos_S86	Mel129pa	2	Undefined
cy129PA_CD45pos_S34	Mel129pa	3	CD8-Effector
cy129PA_CD45pos_S23	Mel129pa	2	Undefined
cy129PA_CD45pos_S5	Mel129pa	6	CD4-Treg
cy129PA_CD45pos_S65	Mel129pa	1	Stem-like Memory
cy129PA_CD45pos_S85	Mel129pa	3	CD8-Effector
cy129PA_CD45pos_S45	Mel129pa	3	CD8-Effector
cy129PA_CD45pos_S54	Mel129pa	2	Undefined
cy129PA_CD45pos_S47	Mel129pa	1	Stem-like Memory
cy129PA_CD45pos_S44	Mel129pa	3	CD8-Effector
cy129PA_CD45pos_S94	Mel129pa	2	Undefined
cy129PA_CD45pos_S69	Mel129pa	6	CD4-Treg
cy129PA_CD45pos_S51	Mel129pa	3	CD8-Effector
cy129PA_CD45pos_S4	Mel129pa	1	Stem-like Memory
cy129PA_CD45pos_S88	Mel129pa	3	CD8-Effector
cy129PA_CD45pos_S58	Mel129pa	3	CD8-Effector
cy129PA_CD45pos_S28	Mel129pa	4	CD8-Proliferating
cy129PA_CD45pos_S9	Mel129pa	3	CD8-Effector
cy129PA_CD45pos_S36	Mel129pa	2	Undefined
cy129PA_CD45pos_S76	Mel129pa	2	Undefined
cy129PA_CD45pos_S35	Mel129pa	2	Undefined
cy129PA_CD45pos_S87	Mel129pa	3	CD8-Effector
cy129PA_CD45pos_S41	Mel129pa	2	Undefined
cy129PA_CD45pos_S57	Mel129pa	3	CD8-Effector
cy129PA_CD45pos_S82	Mel129pa	3	CD8-Effector
cy129PA_CD45pos_S22	Mel129pa	2	Undefined
cy129PA_CD45pos_S12	Mel129pa	3	CD8-Effector
cy129PA_CD45pos_S39	Mel129pa	2	Undefined
cy129PA_CD45pos_S64	Mel129pa	4	CD8-Proliferating
cy129PA_CD45pos_S27	Mel129pa	3	CD8-Effector
cy129PA_CD45pos_S31	Mel129pa	3	CD8-Effector
cy128_CD45pos_S152	Mel128	2	Undefined
cy128_CD45pos_S133	Mel128	2	Undefined
cy128_CD45pos_S101	Mel128	2	Undefined
cy128_CD45pos_S141	Mel128	3	CD8-Effector
cy128_CD45pos_S159	Mel128	2	Undefined
cy128_CD45pos_S186	Mel128	2	Undefined
cy128_CD45pos_S144	Mel128	2	Undefined
cy128_CD45pos_S150	Mel128	2	Undefined
cy128_CD45pos_S179	Mel128	2	Undefined
cy128_CD45pos_S151	Mel128	2	Undefined
cy128_CD45pos_S155	Mel128	2	Undefined
cy128_CD45pos_S127	Mel128	2	Undefined
cy128_CD45pos_S182	Mel128	2	Undefined
cy128_CD45pos_S134	Mel128	2	Undefined
cy128_CD45pos_S178	Mel128	4	CD8-Proliferating
cy128_CD45pos_S183	Mel128	2	Undefined
cy128_CD45pos_S140	Mel128	2	Undefined
cy128_CD45pos_S117	Mel128	2	Undefined
cy128_CD45pos_S176	Mel128	2	Undefined
cy128_CD45pos_S177	Mel128	2	Undefined
cy128_CD45pos_S149	Mel128	2	Undefined
cy128_CD45pos_S145	Mel128	2	Undefined
cy128_CD45pos_S157	Mel128	2	Undefined

## Sheet: DEGs (T cells)
UMAP.Cluster	gene	avg_log2FC	pct.1	pct.2	p_val	p_val_adj
0	HSPA6	2.72169	0.146	0.031	2.09485e-16	3.80698e-12
0	CCL4L2	2.63839	0.838	0.443	1.8669e-53	3.39271e-49
0	CCL4L1	2.63792	0.838	0.443	2.00254e-53	3.63922e-49
0	ITGAD	2.41064	0.18	0.029	1.7239e-24	3.13284e-20
0	ATF3	2.38071	0.178	0.042	2.63469e-18	4.78802e-14
0	ETV1	2.31127	0.39	0.098	1.51905e-40	2.76057e-36
0	TSC22D1	2.30827	0.241	0.105	3.30076e-12	5.99847e-08
0	XCL2	2.26161	0.26	0.091	5.82895e-18	1.05929e-13
0	CCL3L3	2.21103	0.493	0.161	8.24528e-44	1.49842e-39
0	TMEM155	2.20837	0.204	0.051	1.03986e-19	1.88974e-15
0	HSPA1B	2.14918	0.647	0.267	3.28717e-46	5.97377e-42
0	NRP1	2.12027	0.114	0.021	3.21184e-14	5.83687e-10
0	SH3BGRL2	2.09304	0.146	0.037	5.25764e-14	9.55471e-10
0	HSPA1A	2.06769	0.751	0.367	5.79096e-46	1.05239e-41
0	DTHD1	2.02291	0.714	0.242	1.67262e-64	3.03965e-60
0	GFOD1	2.00945	0.35	0.092	2.05953e-33	3.74279e-29
0	RGS2	1.95865	0.772	0.435	2.66973e-40	4.8517e-36
0	HMOX1	1.87292	0.196	0.063	7.27355e-15	1.32182e-10
0	RGS4	1.83587	0.109	0.028	2.54801e-10	4.63049e-06
0	VCAM1	1.82094	0.454	0.134	2.51925e-39	4.57824e-35
0	DGKH	1.80806	0.43	0.188	8.41004e-24	1.52836e-19
0	CCDC141	1.80327	0.674	0.267	1.32384e-49	2.40581e-45
0	HECTD2	1.74324	0.191	0.059	6.63273e-15	1.20537e-10
0	TNFSF4	1.74053	0.239	0.088	8.59231e-15	1.56148e-10
0	SPRY2	1.73017	0.167	0.049	9.54737e-14	1.73504e-09
0	HIPK2	1.72042	0.613	0.296	2.18073e-30	3.96305e-26
0	HLA-DQA2	1.69386	0.459	0.187	1.39352e-29	2.53244e-25
0	GEM	1.68295	0.159	0.058	4.30769e-10	7.82836e-06
0	LYST	1.64388	0.984	0.707	4.15027e-72	7.54228e-68
0	FAM108B1	1.61921	0.324	0.265	0.000823729	1
0	ADAM28	1.61889	0.138	0.046	7.73112e-10	1.40498e-05
0	NLRP6	1.61659	0.111	0.036	1.99592e-08	0.000362718
0	RHOB	1.60872	0.231	0.073	7.78497e-18	1.41476e-13
0	ST6GALNAC3	1.60184	0.106	0.043	3.26176e-06	0.059276
0	DFNB31	1.59732	0.454	0.176	1.2323e-28	2.23946e-24
0	LOC100130093	1.58871	0.207	0.089	3.95909e-10	7.19486e-06
0	PDE7B	1.58249	0.573	0.397	1.79021e-16	3.25335e-12
0	XCL1	1.57557	0.239	0.097	3.62386e-12	6.58564e-08
0	TTN	1.56306	0.907	0.595	6.63393e-51	1.20558e-46
0	FZD6	1.50169	0.122	0.05	8.88759e-07	0.0161514
0	SNAP47	1.49969	0.706	0.323	3.01518e-40	5.4795e-36
0	CD200	1.46843	0.239	0.12	6.28956e-09	0.0001143
0	SNX18	1.4298	0.17	0.092	1.41476e-05	0.257105
0	ATP1A3	1.42624	0.106	0.042	2.35276e-06	0.0427566
0	GPR56	1.4209	0.748	0.363	1.3143e-42	2.38847e-38
0	SNX9	1.41	0.401	0.187	9.04034e-18	1.6429e-13
0	ANKDD1A	1.40922	0.239	0.143	3.50823e-06	0.0637551
0	TNFRSF9	1.40626	0.968	0.972	3.09076e-30	5.61684e-26
0	SRGAP3	1.37714	0.146	0.066	1.07098e-06	0.0194629
0	XXYLT1	1.36755	0.178	0.102	3.8067e-05	0.691792
0	MYO7A	1.36072	0.488	0.207	2.026e-25	3.68186e-21
0	PLCH2	1.35788	0.111	0.043	7.77979e-07	0.0141382
0	HAVCR2	1.35195	0.931	0.84	2.67237e-39	4.85649e-35
0	DNAJB1	1.34923	0.912	0.729	9.56673e-28	1.73856e-23
0	ADAMTS6	1.34412	0.103	0.021	3.94316e-12	7.1659e-08
0	TP53INP1	1.34126	0.682	0.388	2.05825e-24	3.74046e-20
0	MPP1	1.33956	0.125	0.065	0.000119082	1
0	ATXN1	1.32459	0.79	0.413	1.16588e-36	2.11875e-32
0	UTY	1.299	0.668	0.503	1.05358e-11	1.91466e-07
0	PECAM1	1.29662	0.751	0.665	9.25075e-14	1.68114e-09
0	IL6ST	1.29311	0.854	0.517	1.45591e-39	2.64583e-35
0	CCL3	1.27644	0.647	0.268	5.92371e-39	1.07652e-34
0	EOMES	1.27306	0.371	0.162	2.36741e-17	4.3023e-13
0	CBLB	1.26885	0.984	0.738	7.1255e-49	1.29492e-44
0	SLC2A8	1.26545	0.117	0.053	1.90703e-05	0.346565
0	SARDH	1.26403	0.369	0.166	5.51629e-17	1.00248e-12
0	GOLIM4	1.25877	0.167	0.08	4.60035e-07	0.00836021
0	ZNF80	1.25745	0.642	0.478	7.90977e-11	1.43744e-06
0	DNAJB4	1.25728	0.231	0.111	2.64912e-09	4.81424e-05
0	FAM3C	1.24999	0.326	0.138	1.20142e-15	2.18335e-11
0	MS4A6A	1.24246	0.18	0.065	3.69622e-11	6.71713e-07
0	BZRAP1	1.23362	0.191	0.139	0.00582295	1
0	PHLDA1	1.22923	0.836	0.736	5.58688e-15	1.0153e-10
0	TNS3	1.21219	0.225	0.119	3.38637e-07	0.00615404
0	ITGAE	1.2119	0.66	0.407	5.00114e-20	9.08857e-16
0	AUH	1.21173	0.191	0.089	4.26166e-08	0.000774472
0	CMC1	1.20981	0.43	0.233	2.54097e-15	4.6177e-11
0	SPRY1	1.20035	0.119	0.06	0.000108847	1
0	JUN	1.19793	0.83	0.508	8.84054e-35	1.60659e-30
0	MTMR8	1.19423	0.101	0.057	0.00223884	1
0	GTPBP8	1.19027	0.178	0.106	6.78231e-05	1
0	DDX3Y	1.18878	0.34	0.184	3.43362e-10	6.23992e-06
0	CXCL13	1.1817	0.703	0.313	6.44993e-42	1.17215e-37
0	CD7	1.17718	0.82	0.542	4.37948e-31	7.95883e-27
0	NAB1	1.17316	0.499	0.258	2.07811e-18	3.77655e-14
0	IGF2R	1.17025	0.403	0.233	2.25421e-11	4.09658e-07
0	CD8A	1.16329	0.973	0.652	1.70878e-57	3.10537e-53
0	NCALD	1.15511	0.326	0.191	3.30154e-08	0.000599989
0	SCAPER	1.15366	0.438	0.267	1.55927e-10	2.83366e-06
0	B3GNT2	1.13927	0.31	0.184	1.87277e-07	0.00340338
0	RASSF4	1.13066	0.143	0.053	1.04565e-08	0.000190027
0	CRTAM	1.12254	0.772	0.562	1.26571e-21	2.30017e-17
0	GRAMD4	1.12045	0.159	0.093	0.000186277	1
0	PHF6	1.11162	0.178	0.111	0.00044217	1
0	CCL4	1.10699	0.912	0.58	1.24476e-33	2.26209e-29
0	DUSP4	1.10403	0.851	0.529	7.72225e-36	1.40337e-31
0	PPAP2A	1.10323	0.127	0.075	0.00121704	1
0	FCRL3	1.09749	0.716	0.387	8.68443e-28	1.57822e-23
0	EDARADD	1.09646	0.133	0.082	0.00301824	1
0	FASLG	1.0932	0.488	0.224	4.98276e-21	9.05516e-17
0	SLCO4C1	1.08597	0.17	0.113	0.00214635	1
0	AFAP1L2	1.08448	0.255	0.118	1.03189e-10	1.87525e-06
0	BCL2L11	1.08176	0.549	0.292	2.42769e-17	4.41184e-13
0	KLRC4-KLRK1	1.08068	0.395	0.191	1.26729e-15	2.30305e-11
0	RUNX2	1.07879	0.305	0.168	1.43424e-09	2.60645e-05
0	CD200R1	1.07649	0.218	0.129	2.17282e-05	0.394866
0	PON2	1.06805	0.268	0.124	5.73e-11	1.04131e-06
0	NPHP3-ACAD11	1.06446	0.125	0.07	0.000442279	1
0	TNFSF9	1.06215	0.263	0.103	2.86802e-15	5.21206e-11
0	PAN2	1.05935	0.255	0.16	1.52794e-05	0.277672
0	SLC7A5	1.05833	0.374	0.188	7.93205e-14	1.44149e-09
0	GZMK	1.05704	0.859	0.503	6.49616e-38	1.18055e-33
0	TLN1	1.04032	0.727	0.556	9.43516e-11	1.71465e-06
0	EGR2	1.03868	0.17	0.084	1.9742e-06	0.0358772
0	CHN1	1.03773	0.172	0.101	0.000119307	1
0	RGPD2	1.03278	0.35	0.175	3.30796e-13	6.01156e-09
0	UHMK1	1.03032	0.613	0.353	3.61282e-17	6.56557e-13
0	ZBTB38	1.03011	0.785	0.456	3.44898e-28	6.26783e-24
0	ACAD11	1.02313	0.233	0.145	2.80319e-05	0.509423
0	DZIP3	1.01779	0.745	0.651	8.24795e-08	0.0014989
0	HSD17B7P2	1.01463	0.252	0.203	0.00448151	1
0	KLRC3	1.01456	0.22	0.116	3.13379e-07	0.00569503
0	SEMA4A	1.01267	0.21	0.11	7.57356e-07	0.0137634
0	ANAPC1P1	1.01122	0.103	0.062	0.0047056	1
0	MARK2	1.00677	0.218	0.16	0.00288486	1
0	ITGA2	1.00586	0.469	0.417	0.00123087	1
0	NAA40	1.0047	0.674	0.567	6.46555e-07	0.0117499
0	KIR2DL4	1.00462	0.332	0.115	3.28338e-21	5.96689e-17
0	RGS1	1.00354	0.966	0.795	2.69456e-32	4.89682e-28
0	INPP5F	1.00304	0.382	0.23	1.27464e-09	2.3164e-05
0	ERCC6L2	1.0014	0.191	0.11	2.68595e-05	0.488118
0	SIPA1L1	0.995417	0.297	0.172	1.67034e-07	0.00303552
0	TET1	0.994064	0.106	0.06	0.00208336	1
0	DAPK2	0.988301	0.175	0.118	0.00239375	1
0	NSFP1	0.987031	0.175	0.094	8.21923e-06	0.149368
0	ATP8B4	0.986237	0.127	0.07	0.000387401	1
0	ITGB7	0.985254	0.454	0.238	4.08541e-14	7.42442e-10
0	ASXL2	0.985123	0.687	0.401	2.80942e-20	5.10555e-16
0	SLAMF6	0.98164	0.83	0.574	5.0929e-24	9.25533e-20
0	TTYH3	0.98019	0.175	0.087	1.3354e-06	0.0242682
0	KCNK5	0.979083	0.244	0.124	2.60096e-08	0.000472673
0	SEMA7A	0.97781	0.114	0.049	7.20618e-06	0.130958
0	ZBED4	0.976997	0.159	0.088	9.90878e-05	1
0	CASZ1	0.97571	0.146	0.067	2.13353e-06	0.0387727
0	ACSL4	0.971313	0.292	0.199	0.0001095	1
0	G6PD	0.970548	0.286	0.176	1.43546e-06	0.0260865
0	GFI1	0.966359	0.13	0.08	0.0026103	1
0	LIMK1	0.965896	0.191	0.115	0.000134981	1
0	R3HCC1L	0.965288	0.332	0.205	9.87388e-07	0.0179438
0	USP9Y	0.962063	0.26	0.163	7.54174e-06	0.137056
0	UGCG	0.960714	0.143	0.088	0.00165808	1
0	TAF2	0.957825	0.276	0.181	1.62879e-05	0.296
0	ZNF506	0.956688	0.671	0.524	6.64901e-10	1.20832e-05
0	MTX3	0.95659	0.891	0.895	0.00187209	1
0	DNM1P46	0.953615	0.321	0.25	0.00050812	1
0	DBH	0.949211	0.114	0.039	4.95587e-08	0.000900629
0	KLRK1	0.945558	0.963	0.606	2.62321e-44	4.76715e-40
0	AKAP5	0.944638	0.934	0.931	6.06201e-05	1
0	PTPN4	0.942717	0.422	0.252	8.32452e-10	1.51282e-05
0	HAVCR1	0.942306	0.196	0.127	0.000168297	1
0	KLRC4	0.940765	0.631	0.339	1.73462e-22	3.15232e-18
0	SCPEP1	0.935109	0.202	0.098	1.6442e-07	0.002988
0	TMEM2	0.930301	0.846	0.612	1.09784e-19	1.99511e-15
0	SFMBT2	0.929106	0.676	0.608	3.3184e-06	0.0603053
0	ADHFE1	0.926663	0.149	0.096	0.00253353	1
0	ANKS1B	0.923605	0.117	0.064	0.000574644	1
0	HSPH1	0.922935	0.541	0.264	1.47026e-21	2.6719e-17
0	ZBTB33	0.91669	0.156	0.096	0.000871855	1
0	SLAIN2	0.915896	0.218	0.156	0.00359027	1
0	FAR1	0.912876	0.21	0.147	0.00173094	1
0	CLECL1	0.907372	0.146	0.065	7.34304e-07	0.0133445
0	ATP11C	0.90506	0.119	0.071	0.00253691	1
0	ATP8A1	0.903275	0.525	0.301	1.15376e-14	2.09674e-10
0	TRAF5	0.903197	0.894	0.705	7.54878e-19	1.37184e-14
0	ZNF79	0.90224	0.236	0.121	4.55836e-08	0.00082839
0	ITGA4	0.893326	0.878	0.637	1.19071e-21	2.16388e-17
0	CADM1	0.891612	0.249	0.107	2.13243e-11	3.87527e-07
0	SP4	0.889696	0.78	0.624	4.85331e-10	8.81992e-06
0	GALNT1	0.888731	0.321	0.172	2.14002e-10	3.88907e-06
0	LRRC8D	0.887375	0.215	0.147	0.00154692	1
0	CNOT6L	0.885897	0.833	0.577	8.73073e-23	1.58664e-18
0	ZNF766	0.883739	0.61	0.512	3.98344e-05	0.72391
0	ABCB1	0.883592	0.273	0.132	2.4248e-10	4.40659e-06
0	VAV3	0.881163	0.119	0.061	0.000200866	1
0	TXLNG2P	0.875411	0.3	0.156	2.97742e-10	5.41086e-06
0	WNK1	0.87406	0.944	0.738	2.51753e-24	4.5751e-20
0	UBASH3B	0.873917	0.318	0.217	2.09091e-05	0.37998
0	RASA1	0.868278	0.414	0.263	2.38502e-09	4.33429e-05
0	NFAT5	0.866192	0.788	0.592	7.71421e-13	1.4019e-08
0	PRR5L	0.865822	0.276	0.14	3.4582e-09	6.28458e-05
0	SYTL3	0.860883	0.772	0.463	1.23258e-23	2.23997e-19
0	LMTK2	0.845894	0.239	0.179	0.00739973	1
0	ZNF638	0.844343	0.674	0.412	1.80562e-16	3.28135e-12
0	JMJD4	0.843013	0.183	0.115	0.000439891	1
0	NIN	0.842213	0.576	0.337	1.04475e-14	1.89862e-10
0	IFNG	0.841914	0.631	0.326	1.73013e-24	3.14417e-20
0	MAP4K3	0.841718	0.135	0.065	1.79141e-05	0.325553
0	GSG2	0.840815	0.135	0.078	0.000696022	1
0	ENTPD1	0.840149	1	0.996	4.20252e-15	7.63725e-11
0	LDOC1L	0.839811	0.172	0.101	0.000190691	1
0	MFSD6	0.8377	0.265	0.174	0.000132653	1
0	TSPYL2	0.836182	0.66	0.363	4.52013e-21	8.21443e-17
0	TOX	0.832719	0.873	0.591	2.40452e-26	4.36973e-22
0	PREP	0.828355	0.31	0.192	1.26105e-06	0.022917
0	RALGDS	0.823393	0.78	0.518	4.90713e-19	8.91773e-15
0	C1orf151-NBL1	0.8232	0.122	0.062	0.000105072	1
0	MCOLN2	0.815328	0.597	0.391	2.22609e-12	4.04548e-08
0	MFN1	0.814177	0.167	0.108	0.00197643	1
0	WDSUB1	0.813537	0.154	0.091	0.000485269	1
0	NCR1	0.813152	0.109	0.036	9.36377e-08	0.00170168
0	LINC00265	0.809582	0.544	0.415	1.348e-06	0.0244973
0	CD8B	0.808766	0.899	0.527	2.52236e-36	4.58389e-32
0	SETBP1	0.807321	0.135	0.075	0.000430387	1
0	RASGEF1A	0.806277	0.138	0.071	7.69698e-05	1
0	NDFIP2	0.805557	0.321	0.195	6.11924e-07	0.0111205
0	KIF3B	0.800142	0.43	0.343	0.000318734	1
0	SLC15A2	0.799054	0.544	0.659	0.00996013	1
0	PLAGL1	0.798789	0.119	0.072	0.00390042	1
0	ZC3H7A	0.797571	0.557	0.348	1.63832e-11	2.97732e-07
0	RNF19A	0.7971	0.894	0.668	9.04013e-19	1.64286e-14
0	ZNF407	0.796859	0.175	0.116	0.00332585	1
0	CAPN7	0.796681	0.257	0.176	0.000346619	1
0	GTF2A1	0.796035	0.18	0.128	0.00626953	1
0	MCTP2	0.794595	0.769	0.632	2.78242e-11	5.05649e-07
0	PTMS	0.793507	0.279	0.148	2.43986e-09	4.43396e-05
0	ID2	0.792964	0.873	0.635	2.24823e-22	4.08571e-18
0	ZBED2	0.790899	0.247	0.174	0.00216767	1
0	CORO7-PAM16	0.790438	0.143	0.082	0.000387541	1
0	CCSER2	0.789366	0.812	0.736	7.58016e-09	0.000137754
0	PAM	0.781083	0.7	0.413	2.16207e-20	3.92913e-16
0	FRYL	0.780811	0.69	0.47	2.81845e-10	5.12197e-06
0	RALGAPA1	0.78077	0.252	0.156	2.79233e-05	0.507449
0	CCR5	0.778305	0.69	0.423	2.13341e-16	3.87706e-12
0	PMAIP1	0.777479	0.366	0.228	2.33e-07	0.00423431
0	FKBP5	0.775463	0.976	0.944	7.39063e-17	1.3431e-12
0	RAB27A	0.774884	0.987	0.971	1.112e-11	2.02083e-07
0	NKG7	0.773008	0.947	0.638	2.13963e-33	3.88834e-29
0	MAP4K5	0.770404	0.212	0.135	0.000214499	1
0	ATHL1	0.770385	0.711	0.423	9.97327e-20	1.81244e-15
0	SLC35D1	0.767618	0.22	0.161	0.00602961	1
0	PPP2R5E	0.765811	0.154	0.099	0.00305795	1
0	EIF1AY	0.765713	0.167	0.103	0.000580767	1
0	PPP4R2	0.765188	0.199	0.124	0.000176958	1
0	GTDC1	0.763948	0.265	0.149	3.36686e-07	0.0061186
0	PDCD1	0.763929	0.902	0.579	6.00779e-28	1.0918e-23
0	HMBOX1	0.759532	0.255	0.18	0.000448807	1
0	PTPN11	0.755838	0.647	0.395	4.8965e-15	8.89841e-11
0	TP53BP1	0.754639	0.247	0.172	0.00107798	1
0	FOXN2	0.754272	0.523	0.314	1.83409e-11	3.33309e-07
0	ATP10D	0.752442	0.13	0.054	1.12825e-06	0.0205036
0	N4BP2	0.75242	0.637	0.466	7.92827e-10	1.44081e-05
0	DGKZ	0.749872	0.538	0.367	1.0121e-08	0.00018393
0	MSI2	0.747563	0.321	0.193	2.0933e-07	0.00380415
0	PRKCH	0.747052	0.931	0.772	1.08668e-17	1.97483e-13
0	JAKMIP2	0.741068	0.488	0.608	0.00322144	1
0	KLRD1	0.740327	1	0.989	2.90257e-09	5.27484e-05
0	UHRF1BP1L	0.737738	0.172	0.11	0.00125568	1
0	ATP9A	0.737652	0.141	0.082	0.000749612	1
0	TTC24	0.736472	0.199	0.113	9.5649e-06	0.173823
0	CPA5	0.733232	0.122	0.057	2.40002e-05	0.436157
0	ASPH	0.732748	0.406	0.315	0.00033141	1
0	FBXO32	0.730722	0.255	0.165	5.69495e-05	1
0	IRF4	0.729445	0.448	0.28	6.62639e-08	0.00120421
0	SLA	0.728709	0.955	0.763	1.1291e-20	2.05191e-16
0	CD84	0.728558	0.997	0.995	1.95418e-19	3.55133e-15
0	LOC441155	0.728381	0.215	0.128	2.68425e-05	0.487808
0	AMICA1	0.727467	0.716	0.382	1.08953e-24	1.98e-20
0	AHI1	0.726469	0.613	0.458	1.17433e-08	0.000213412
0	LOC100131234	0.724495	0.111	0.057	0.000193641	1
0	CCDC64	0.723189	0.313	0.209	2.65132e-05	0.481824
0	CCDC6	0.722732	0.231	0.144	8.42586e-05	1
0	KIF13B	0.721322	0.247	0.138	7.32565e-07	0.0133129
0	CREB3L2	0.72118	0.52	0.289	3.17923e-14	5.77761e-10
0	RGPD1	0.719931	0.103	0.041	5.74162e-06	0.104342
0	HIF1A	0.719175	0.772	0.526	1.38286e-12	2.51307e-08
0	S100PBP	0.718849	0.724	0.588	1.07793e-09	1.95891e-05
0	KDM5D	0.717861	0.332	0.188	6.72855e-09	0.000122278
0	SERTAD2	0.716774	0.308	0.188	1.34236e-06	0.0243948
0	USO1	0.715735	0.395	0.277	3.52997e-05	0.641502
0	ANKRD32	0.713072	0.366	0.221	2.87935e-08	0.000523265
0	CCNK	0.709985	0.509	0.359	8.21303e-07	0.0149255
0	AGFG1	0.705556	0.183	0.129	0.00811392	1
0	CLEC2D	0.703932	0.971	0.887	1.59846e-16	2.90488e-12
0	UNK	0.703227	0.18	0.12	0.0020885	1
0	SLC25A12	0.701363	0.22	0.157	0.00402629	1
0	NF1	0.700591	0.294	0.206	0.00036192	1
0	SNX14	0.700419	0.515	0.306	6.75512e-11	1.22761e-06
0	CDK6	0.697053	0.631	0.389	3.75225e-12	6.81896e-08
0	CD27	0.692894	0.936	0.66	1.32597e-23	2.40968e-19
0	TRIM4	0.690733	0.862	0.796	0.00116819	1
0	ITCH	0.689683	0.517	0.37	1.50324e-06	0.0273183
0	ETS1	0.688602	0.833	0.61	1.20276e-13	2.18577e-09
0	RPS26	0.687809	0.968	0.896	2.24317e-26	4.07651e-22
0	PFKFB3	0.686237	0.347	0.243	0.00025088	1
0	CD3E	0.685146	0.971	0.896	2.12161e-19	3.8556e-15
0	TROVE2	0.681746	0.531	0.344	2.08748e-09	3.79357e-05
0	TERF2IP	0.681433	0.586	0.34	2.05819e-14	3.74034e-10
0	DHFRL1	0.67905	0.151	0.098	0.00438636	1
0	KIAA1551	0.678576	0.971	0.773	1.75049e-22	3.18116e-18
0	RASGEF1B	0.677965	0.141	0.09	0.00296502	1
0	HSP90AA1	0.676363	0.981	0.873	2.37724e-13	4.32016e-09
0	SUPV3L1	0.673653	0.22	0.137	0.000148864	1
0	SYTL2	0.67254	0.34	0.195	8.87958e-09	0.000161369
0	MED13	0.667023	0.562	0.353	9.57233e-10	1.73958e-05
0	PARP15	0.666881	0.464	0.292	2.89376e-08	0.000525883
0	MTSS1	0.666069	0.194	0.132	0.00320167	1
0	LOC100272216	0.665902	0.332	0.229	0.000102091	1
0	BAG5	0.665508	0.334	0.254	0.00198367	1
0	HDAC8	0.665375	0.188	0.126	0.00250711	1
0	CST7	0.664344	0.973	0.707	1.1662e-29	2.11933e-25
0	TAP2	0.660249	0.66	0.446	4.64311e-11	8.43793e-07
0	ABCC1	0.659357	0.371	0.244	3.25788e-06	0.0592054
0	TXK	0.658421	0.324	0.197	1.65793e-06	0.0301295
0	LOC100133331	0.655616	0.302	0.238	0.00872364	1
0	ZNF331	0.655005	0.806	0.684	4.2249e-06	0.0767791
0	ACTA2	0.652517	0.239	0.155	0.00018185	1
0	MEF2A	0.652183	0.334	0.243	7.55639e-05	1
0	PNPLA2	0.650583	0.215	0.158	0.00794026	1
0	PARP8	0.649185	0.83	0.617	5.07141e-13	9.21627e-09
0	JAKMIP1	0.648	0.432	0.233	2.8597e-12	5.19693e-08
0	TPCN2	0.646538	0.156	0.096	0.00111852	1
0	TRERF1	0.646137	0.605	0.379	8.33934e-12	1.51551e-07
0	PAPOLA	0.64516	0.897	0.788	2.05691e-13	3.73803e-09
0	COG5	0.644578	0.427	0.283	2.87226e-06	0.0521975
0	SUPT6H	0.643475	0.424	0.248	2.70827e-09	4.92174e-05
0	AFTPH	0.642608	0.435	0.284	8.52925e-07	0.0155002
0	DUSP10	0.641666	0.31	0.229	0.000923747	1
0	SAMD9	0.641021	0.512	0.299	2.71368e-12	4.93156e-08
0	HLA-L	0.64034	0.939	0.854	6.2334e-16	1.1328e-11
0	CHST11	0.640172	0.308	0.186	1.73889e-06	0.0316009
0	ATP6V1A	0.637126	0.714	0.618	0.000298564	1
0	COG2	0.635538	0.318	0.187	3.97351e-07	0.00722105
0	KLRC2	0.634043	0.212	0.133	0.000382766	1
0	LOC652276	0.633331	0.454	0.407	0.00943318	1
0	MVB12B	0.633298	0.133	0.085	0.00626311	1
0	HERPUD2	0.633246	0.576	0.397	5.87568e-09	0.000106779
0	DUSP2	0.63162	0.886	0.627	1.52541e-16	2.77213e-12
0	HLA-DRB6	0.631495	0.756	0.485	3.00776e-18	5.466e-14
0	KLC1	0.631224	0.297	0.21	0.000518918	1
0	LAYN	0.630543	0.294	0.16	6.62807e-09	0.000120452
0	CD38	0.628194	0.66	0.383	9.70038e-17	1.76285e-12
0	JAK2	0.627442	0.241	0.153	0.000127973	1
0	MYCBP2	0.626711	0.782	0.568	3.58082e-11	6.50742e-07
0	ARL3	0.625936	0.223	0.147	0.000815917	1
0	SERTAD1	0.624809	0.188	0.135	0.00913222	1
0	CCL5	0.62242	1	1	1.88948e-26	3.43375e-22
0	VPS13C	0.615939	0.857	0.762	4.13454e-07	0.0075137
0	ITPR2	0.615905	0.369	0.231	5.19215e-07	0.0094357
0	RLF	0.615758	0.472	0.275	3.61881e-11	6.57646e-07
0	IKZF2	0.615561	0.302	0.169	9.66982e-08	0.0017573
0	GTF2I	0.614916	0.281	0.191	0.000264586	1
0	RBM12B-AS1	0.614665	0.106	0.051	0.000179281	1
0	C2orf69	0.614528	0.263	0.191	0.00462851	1
0	MGA	0.612482	0.432	0.267	1.40387e-07	0.00255126
0	KLHL42	0.611504	0.167	0.099	0.000308244	1
0	ATF2	0.610652	0.34	0.237	0.000240941	1
0	C21orf91	0.608892	0.374	0.24	1.12791e-06	0.0204976
0	C19orf12	0.608658	0.538	0.485	0.00301456	1
0	BTLA	0.607295	0.361	0.221	4.64027e-07	0.00843276
0	AKAP8L	0.606666	0.106	0.063	0.00528157	1
0	SLC38A2	0.605501	0.61	0.413	7.35035e-09	0.000133578
0	CBL	0.602615	0.671	0.462	2.7434e-11	4.98557e-07
0	DDX26B	0.602442	0.233	0.174	0.00654016	1
0	TOB2	0.601516	0.318	0.199	1.56688e-06	0.028475
0	SLFN11	0.600568	0.43	0.317	0.000217007	1
0	ARRDC5	0.599053	0.141	0.078	0.000252101	1
0	PYGB	0.598072	0.228	0.16	0.00509559	1
0	MBD2	0.597793	0.326	0.199	3.82825e-07	0.00695708
0	ACP5	0.597628	0.562	0.334	1.54234e-12	2.8029e-08
0	ZC3H7B	0.597008	0.204	0.137	0.00157109	1
0	PRF1	0.596918	0.915	0.656	1.0901e-28	1.98104e-24
0	KLHL24	0.595437	0.65	0.562	5.88359e-05	1
0	ORMDL3	0.593413	0.44	0.251	1.52145e-10	2.76492e-06
0	MYSM1	0.593387	0.337	0.235	0.000134206	1
0	GPATCH8	0.593274	0.599	0.368	6.93386e-12	1.26009e-07
0	ZBTB1	0.592866	0.411	0.275	5.05514e-06	0.0918671
0	PIGQ	0.589403	0.186	0.132	0.0089212	1
0	ZNF428	0.588878	0.127	0.077	0.00201844	1
0	CRIM1	0.58885	0.318	0.174	4.46299e-09	8.1106e-05
0	TOP2B	0.588745	0.443	0.319	0.000103307	1
0	CD72	0.587752	0.125	0.066	0.000352181	1
0	NICN1	0.586913	0.814	0.782	0.000208352	1
0	DUSP1	0.5864	0.918	0.776	4.21767e-08	0.000766478
0	KRIT1	0.585944	0.416	0.345	0.00112798	1
0	ZNF146	0.584301	0.403	0.268	1.33774e-05	0.243108
0	GTF3C1	0.583608	0.48	0.282	3.17249e-10	5.76536e-06
0	FASTKD1	0.582519	0.154	0.102	0.00486246	1
0	HCP5	0.581	0.684	0.451	8.57017e-12	1.55746e-07
0	AIF1	0.578006	0.109	0.06	0.0011776	1
0	YARS	0.57772	0.618	0.385	1.92214e-12	3.49311e-08
0	NSF	0.577163	0.443	0.253	2.92998e-10	5.32466e-06
0	AFAP1L1	0.576424	0.149	0.075	8.01711e-06	0.145695
0	HDAC10	0.575651	0.175	0.121	0.00343189	1
0	HSPB1	0.575133	0.568	0.356	5.82661e-13	1.05887e-08
0	PPP1R12B	0.574859	0.825	0.78	0.000138236	1
0	KCTD13	0.574717	0.186	0.112	0.000151713	1
0	MMGT1	0.574486	0.194	0.137	0.00497814	1
0	HBS1L	0.571053	0.682	0.455	5.0294e-11	9.13992e-07
0	METTL15	0.570521	0.286	0.204	0.00168848	1
0	HLA-DQA1	0.568761	0.65	0.309	3.82973e-27	6.95977e-23
0	CCNT2	0.568627	0.347	0.197	1.31071e-08	0.000238195
0	FUT8	0.566879	0.552	0.32	1.83856e-13	3.34122e-09
0	BTRC	0.566702	0.151	0.103	0.00915619	1
0	ZNF81	0.566494	0.117	0.074	0.00910809	1
0	TMEM245	0.566439	0.475	0.381	0.00102973	1
0	CHD8	0.566027	0.358	0.269	0.00167626	1
0	CXCR6	0.565406	0.727	0.423	1.8419e-19	3.34728e-15
0	RNF115	0.564551	0.215	0.113	6.56849e-07	0.0119369
0	RGPD6	0.564025	0.199	0.138	0.00251797	1
0	ZNF770	0.562617	0.459	0.351	0.000108409	1
0	GABARAPL1	0.560856	0.422	0.23	1.91627e-11	3.48243e-07
0	YPEL2	0.560296	0.162	0.096	0.000432632	1
0	SPEN	0.558914	0.366	0.274	0.00205559	1
0	HLA-F	0.557431	0.989	0.926	3.11406e-13	5.65918e-09
0	LOC595101	0.557321	0.313	0.217	0.000157665	1
0	RALGAPB	0.55709	0.297	0.202	0.000317922	1
0	MYLIP	0.556364	0.199	0.129	0.000894825	1
0	RASA2	0.55599	0.732	0.475	8.3216e-14	1.51228e-09
0	VPS8	0.555933	0.22	0.145	0.000570501	1
0	LRRC8C	0.554369	0.464	0.296	1.02676e-07	0.00186594
0	STAG1	0.553908	0.318	0.245	0.00794383	1
0	DYNC1LI2	0.553732	0.263	0.196	0.00386078	1
0	NEK7	0.553475	0.196	0.135	0.0035531	1
0	LAG3	0.551165	0.637	0.342	3.28507e-20	5.96996e-16
0	TIGIT	0.550871	0.873	0.675	2.19157e-12	3.98275e-08
0	GTPBP6	0.54966	0.119	0.074	0.00601145	1
0	MDFIC	0.549357	0.653	0.559	6.36214e-06	0.115619
0	MLL2	0.54889	0.7	0.503	2.60114e-08	0.000472705
0	MAP3K14	0.544685	0.273	0.207	0.00727387	1
0	FNBP4	0.544067	0.716	0.488	2.22883e-11	4.05045e-07
0	GMDS	0.543754	0.31	0.184	1.23189e-06	0.0223872
0	CLIC3	0.543701	0.164	0.099	0.000790652	1
0	TMEM43	0.543096	0.419	0.283	2.30762e-05	0.419364
0	TRAPPC10	0.541883	0.377	0.272	0.000318837	1
0	PTPN22	0.540846	0.732	0.48	5.58142e-13	1.01431e-08
0	CREBZF	0.540214	0.424	0.276	6.914e-07	0.0125648
0	NHLRC3	0.53956	0.305	0.187	4.38677e-06	0.0797208
0	TNFSF8	0.537662	0.43	0.287	1.55867e-05	0.283258
0	SPG11	0.536829	0.666	0.457	4.9418e-09	8.98073e-05
0	POGZ	0.535104	0.419	0.295	0.000111833	1
0	ITFG1	0.534632	0.318	0.248	0.00794257	1
0	NCOA2	0.534183	0.48	0.326	2.97753e-06	0.0541107
0	SERINC3	0.534084	0.65	0.437	8.29198e-10	1.5069e-05
0	UVRAG	0.53036	0.231	0.153	0.000920978	1
0	ATXN2L	0.530143	0.626	0.388	7.92167e-13	1.43961e-08
0	FBXO44	0.529671	0.679	0.568	0.000167846	1
0	RGPD5	0.524979	0.39	0.266	1.05714e-05	0.192113
0	TTTY15	0.524705	0.578	0.482	5.11378e-05	0.929327
0	CLASP1	0.524206	0.57	0.374	2.03484e-09	3.69791e-05
0	INTS3	0.523546	0.268	0.194	0.00389636	1
0	SLA2	0.522466	0.812	0.687	4.51482e-07	0.00820479
0	LIMS1	0.521644	0.987	0.981	3.05362e-05	0.554935
0	KDM5B	0.521376	0.284	0.184	0.000122359	1
0	NPC1	0.52077	0.34	0.24	0.000458427	1
0	NXPE3	0.519856	0.95	0.949	0.00219271	1
0	SP140	0.519803	0.714	0.503	1.4841e-09	2.69705e-05
0	RABGAP1L	0.518461	0.891	0.795	3.25435e-10	5.91413e-06
0	SLFN12L	0.518182	0.178	0.118	0.00277996	1
0	SBF1	0.517159	0.483	0.339	1.1604e-05	0.210879
0	DTX2P1-UPK3BP1-PMS2P11	0.517043	0.191	0.137	0.00688815	1
0	CD2BP2	0.516714	0.724	0.497	2.93139e-11	5.32722e-07
0	BTG1	0.515741	0.939	0.739	3.43687e-15	6.24583e-11
0	ZNF148	0.515138	0.34	0.236	0.00012764	1
0	SETD2	0.513969	0.493	0.335	4.76786e-07	0.00866463
0	PARVG	0.512771	0.737	0.471	1.0066e-15	1.82929e-11
0	TNFRSF1B	0.512467	0.905	0.759	2.68483e-13	4.87914e-09
0	TYW1	0.511185	0.231	0.17	0.00864156	1
0	CDKN1B	0.508774	0.679	0.41	2.68549e-14	4.88034e-10
0	HCG18	0.50751	0.828	0.73	3.95784e-05	0.719258
0	RRP1B	0.506412	0.263	0.195	0.005138	1
0	IKZF3	0.506225	1	1	1.32121e-16	2.40103e-12
0	UBQLN1	0.505428	0.448	0.304	1.42724e-05	0.259373
0	AMIGO2	0.504921	0.17	0.093	5.19858e-05	0.944738
0	GSTM1	0.504557	0.175	0.095	3.94595e-05	0.717097
0	ELL2	0.504452	0.146	0.083	0.000346485	1
0	USP11	0.503944	0.639	0.409	5.20133e-11	9.45237e-07
0	BTAF1	0.503842	0.528	0.324	1.28702e-10	2.3389e-06
0	HLA-H	0.503634	1	0.998	9.37721e-22	1.70412e-17
0	RRP7B	0.502936	0.488	0.41	0.00450148	1
0	RFX5	0.502701	0.393	0.249	6.6106e-07	0.0120134
0	ANAPC2	0.502194	0.164	0.105	0.00135989	1
0	MAPRE2	0.501542	0.729	0.508	2.2584e-10	4.10419e-06
0	SIPA1	0.499398	0.26	0.185	0.00185941	1
0	RAB8B	0.497906	0.589	0.375	3.55093e-10	6.45311e-06
0	PLEK	0.496976	0.321	0.196	2.34287e-06	0.042577
0	LPIN2	0.49606	0.507	0.355	1.05429e-05	0.191596
0	TIMD4	0.4952	0.143	0.06	4.68326e-07	0.00851088
0	RAB30	0.493417	0.143	0.096	0.00838728	1
0	CDK17	0.491375	0.355	0.27	0.00184692	1
0	PCED1B	0.491281	0.761	0.512	3.16151e-13	5.74541e-09
0	CPSF7	0.491245	0.377	0.295	0.00443616	1
0	ABCA2	0.48752	0.414	0.267	2.28503e-06	0.0415258
0	TAOK1	0.487285	0.398	0.268	4.57046e-06	0.0830589
0	SFPQ	0.486408	0.451	0.31	1.03435e-05	0.187972
0	PDE3B	0.486329	0.393	0.239	1.07571e-07	0.00195489
0	VNN2	0.486088	0.164	0.107	0.00316271	1
0	HLA-DMA	0.485241	0.676	0.391	5.28553e-17	9.6054e-13
0	LRSAM1	0.48356	0.188	0.13	0.00622133	1
0	ARL8B	0.483216	0.483	0.309	1.65926e-07	0.00301536
0	HTT	0.482239	0.342	0.244	0.000422167	1
0	GDI1	0.482224	0.594	0.398	3.45454e-08	0.000627794
0	AKNA	0.481814	0.952	0.855	3.64705e-09	6.62778e-05
0	WAPAL	0.481486	0.565	0.403	8.04367e-06	0.146178
0	HLA-J	0.481385	0.894	0.813	9.24241e-11	1.67962e-06
0	VPS13A	0.480917	0.469	0.332	3.61552e-05	0.657048
0	NAIF1	0.48086	0.499	0.632	0.00188478	1
0	NBPF9	0.480456	0.43	0.348	0.00498144	1
0	COG3	0.479072	0.188	0.128	0.00372294	1
0	PRRC2A	0.478431	0.573	0.446	0.000387282	1
0	AFF4	0.478215	0.565	0.388	4.86569e-07	0.00884242
0	CELF2	0.476646	0.966	0.84	1.44808e-10	2.63159e-06
0	MAN2C1	0.476159	0.355	0.263	0.00101178	1
0	TAGAP	0.475606	0.687	0.515	9.07584e-06	0.164935
0	KIAA0247	0.475455	0.684	0.501	8.55738e-06	0.155513
0	TRPS1	0.475454	0.451	0.285	1.57606e-07	0.00286417
0	NLRP1	0.47326	0.621	0.453	0.000116545	1
0	TAF5L	0.47297	0.342	0.249	0.000955244	1
0	FBXO21	0.472826	0.286	0.199	0.00137176	1
0	KIAA0040	0.472342	0.332	0.213	4.77232e-06	0.0867274
0	ZNF708	0.471675	0.639	0.574	0.000150832	1
0	HERC1	0.471069	0.727	0.501	9.65367e-11	1.75436e-06
0	ACTN4	0.469989	0.719	0.527	1.40235e-09	2.5485e-05
0	C10orf118	0.469365	0.462	0.368	0.000929575	1
0	ENSA	0.468875	0.684	0.514	9.82405e-06	0.178533
0	NELL2	0.468819	0.538	0.293	6.63738e-14	1.20621e-09
0	LRBA	0.467511	0.631	0.406	1.79885e-10	3.26905e-06
0	CCNI	0.467011	0.798	0.594	1.46655e-11	2.66517e-07
0	ZDHHC24	0.465487	0.215	0.152	0.00549536	1
0	ZMYM2	0.465067	0.626	0.417	4.28336e-09	7.78416e-05
0	RAB1B	0.462865	0.78	0.619	8.75519e-07	0.0159108
0	ZNF22	0.462174	0.286	0.194	0.000572075	1
0	ACTR2	0.461875	0.79	0.608	1.18541e-07	0.00215425
0	MDM2	0.461484	0.971	0.979	0.00348584	1
0	EPS15L1	0.460706	0.276	0.202	0.00249063	1
0	RNF38	0.459939	0.448	0.299	2.56808e-06	0.0466697
0	SMG1P1	0.459832	0.854	0.643	5.7068e-09	0.00010371
0	AGGF1	0.457506	0.316	0.238	0.00495594	1
0	AAMP	0.455919	0.507	0.309	2.46188e-09	4.47397e-05
0	BTN3A1	0.455605	0.849	0.644	3.14577e-10	5.71682e-06
0	GZMA	0.453121	0.878	0.585	3.58656e-18	6.51785e-14
0	CD3G	0.451894	0.968	0.935	7.99972e-07	0.0145379
0	ATP11B	0.45163	0.316	0.238	0.0038019	1
0	F2R	0.45072	0.867	0.857	0.00550491	1
0	SEL1L	0.45003	0.435	0.285	6.88484e-06	0.125118
0	PIK3CG	0.44966	0.464	0.312	1.93159e-06	0.0351028
0	UQCRBP1	0.449633	0.122	0.072	0.0018297	1
0	MAP4K1	0.449513	0.809	0.645	3.57094e-08	0.000648947
0	PPP2R5C	0.449237	0.873	0.696	4.09432e-08	0.00074406
0	GIMAP2	0.448815	0.528	0.348	1.63139e-07	0.00296472
0	MAPK6	0.448255	0.233	0.168	0.00713493	1
0	MIDN	0.448229	0.236	0.17	0.00289416	1
0	KAT6B	0.447913	0.469	0.295	9.65829e-08	0.0017552
0	APOBEC3D	0.44748	0.936	0.946	0.00165895	1
0	MACF1	0.446022	0.862	0.651	8.68581e-09	0.000157847
0	ALDH3A2	0.445812	0.485	0.412	0.00631614	1
0	IL4R	0.443203	0.273	0.215	0.00952644	1
0	RAPGEF1	0.441821	0.645	0.422	9.85721e-11	1.79135e-06
0	OSBPL3	0.440823	0.562	0.411	8.54482e-06	0.155285
0	PAPD4	0.440026	0.469	0.317	7.42702e-06	0.134971
0	IPCEF1	0.439869	0.79	0.602	1.83149e-09	3.32837e-05
0	FAM160B1	0.439395	0.292	0.23	0.00948377	1
0	MSN	0.439255	0.923	0.855	7.64983e-07	0.013902
0	RBMS1	0.438823	0.499	0.368	7.09457e-05	1
0	STK17A	0.438274	0.541	0.363	9.62422e-08	0.00174901
0	RIN3	0.437526	0.411	0.246	7.8551e-09	0.000142751
0	PCNXL4	0.437391	0.276	0.184	0.000180648	1
0	SH2D2A	0.435688	0.748	0.611	7.95303e-07	0.014453
0	CANX	0.435388	0.743	0.587	3.09312e-05	0.562112
0	KIAA0226	0.435369	0.91	0.891	0.000906106	1
0	PHF3	0.433832	0.605	0.398	1.09189e-08	0.000198429
0	FYTTD1	0.433824	0.483	0.319	1.22066e-06	0.0221831
0	CCDC90B	0.433643	0.273	0.181	0.000303486	1
0	PARP4	0.433214	0.589	0.428	2.1628e-06	0.0393046
0	NIPA2	0.432865	0.358	0.265	0.00199493	1
0	MARCH7	0.432809	0.576	0.398	7.60185e-07	0.0138148
0	CASP8	0.432532	0.894	0.793	8.30673e-06	0.150958
0	MIR155HG	0.432241	0.541	0.348	9.84684e-09	0.000178947
0	RASAL2-AS1	0.432203	0.748	0.707	0.00110858	1
0	KLF7	0.431947	0.156	0.106	0.00954144	1
0	AKAP11	0.431811	0.382	0.283	0.0014621	1
0	TP53RK	0.431774	0.276	0.205	0.00376976	1
0	NCOA1	0.431521	0.308	0.202	0.000124851	1
0	UGDH-AS1	0.431111	1	1	2.75276e-11	5.0026e-07
0	PRKAR1A	0.431059	0.828	0.644	2.6566e-07	0.00482784
0	STARD7	0.43082	0.637	0.415	3.40721e-09	6.19193e-05
0	WAS	0.429982	0.263	0.187	0.000893429	1
0	LOC441081	0.42906	0.69	0.512	2.65695e-06	0.0482848
0	ZEB2	0.429032	0.446	0.246	1.22811e-11	2.23185e-07
0	CYCS	0.428376	0.995	0.982	5.2501e-05	0.9541
0	RABEP1	0.428092	0.39	0.293	0.00327687	1
0	CEP85L	0.427604	0.393	0.268	2.17742e-05	0.395702
0	ARAP2	0.426797	0.708	0.454	1.52616e-13	2.77348e-09
0	GPBP1L1	0.426715	0.512	0.377	2.24138e-05	0.407326
0	PDE4D	0.425253	0.626	0.404	2.18455e-11	3.96999e-07
0	GANAB	0.423957	0.695	0.48	2.14542e-08	0.000389887
0	SRRT	0.423631	0.536	0.363	1.35544e-06	0.0246324
0	PLCXD2	0.423164	0.109	0.066	0.00590692	1
0	DTX2	0.421178	0.438	0.293	6.68495e-06	0.121486
0	UBE3B	0.420845	0.279	0.206	0.00477829	1
0	CLSTN3	0.420624	0.318	0.223	0.000228316	1
0	PPIL4	0.419987	0.374	0.277	0.00197581	1
0	ELF1	0.419898	0.841	0.639	1.18606e-08	0.000215542
0	MNT	0.419492	0.109	0.066	0.00605575	1
0	PLEKHO2	0.418863	0.302	0.205	0.000281396	1
0	CD63	0.41768	0.727	0.465	7.16518e-13	1.30213e-08
0	GPR114	0.417241	0.223	0.113	8.66845e-08	0.00157532
0	USP24	0.417112	0.552	0.379	1.04455e-06	0.0189825
0	GPR89A	0.416248	0.26	0.184	0.00221252	1
0	EP300	0.41618	0.594	0.418	1.08416e-06	0.0197024
0	RNF6	0.416108	0.435	0.324	0.00170419	1
0	CCDC146	0.415256	0.138	0.072	0.000119046	1
0	ATXN1L	0.414619	0.194	0.13	0.00302461	1
0	DEDD2	0.414224	0.31	0.23	0.00334465	1
0	TRAF3IP2-AS1	0.414083	0.934	0.931	0.00450174	1
0	TBC1D5	0.41235	0.536	0.447	0.00495102	1
0	UBE2H	0.412082	0.233	0.168	0.00530102	1
0	RFTN1	0.411957	0.57	0.395	2.97969e-07	0.00541499
0	GPR137B	0.41191	0.164	0.109	0.00528411	1
0	CES3	0.410844	0.777	0.616	3.99137e-08	0.000725351
0	MBD6	0.410831	0.34	0.26	0.00265104	1
0	UBR1	0.410699	0.427	0.291	4.16099e-05	0.756177
0	BCL2	0.410516	0.273	0.168	1.73175e-05	0.314711
0	CKAP2	0.410181	0.411	0.25	2.32313e-07	0.00422182
0	NMT1	0.41012	0.395	0.31	0.00316101	1
0	NOTCH1	0.409334	0.515	0.332	6.53579e-07	0.0118775
0	ITPKB	0.409293	0.528	0.353	4.81908e-07	0.00875771
0	EXOSC9	0.409058	0.313	0.23	0.00130807	1
0	EFCAB14	0.408231	0.682	0.453	2.15389e-09	3.91427e-05
0	ASTN2	0.407842	1	0.999	9.94846e-07	0.0180793
0	LRCH4	0.407597	0.313	0.199	2.08994e-05	0.379804
0	C11orf30	0.407165	0.313	0.24	0.00420356	1
0	CNOT4	0.406402	0.403	0.27	5.56353e-06	0.101106
0	SYMPK	0.405735	0.271	0.205	0.00976474	1
0	NR4A2	0.403852	0.732	0.57	4.1376e-06	0.0751926
0	CARD16	0.403178	0.531	0.337	8.00671e-09	0.000145506
0	MON2	0.403122	0.676	0.474	3.63936e-09	6.6138e-05
0	SLC4A7	0.402711	0.401	0.296	0.000674104	1
0	RBM23	0.402105	0.355	0.235	8.13227e-05	1
0	KLF12	0.402007	0.658	0.462	3.64443e-08	0.000662303
0	VPS26A	0.401865	0.403	0.282	6.88148e-05	1
0	IFRD1	0.401598	0.493	0.317	5.44045e-08	0.000988693
0	RUNX3	0.400726	0.74	0.52	6.3713e-11	1.15786e-06
0	TNIP3	0.400028	0.393	0.288	0.000141285	1
0	GATAD2B	0.399913	0.589	0.408	3.40092e-07	0.00618048
0	AKAP2	0.399159	0.239	0.16	0.00111855	1
0	TSEN54	0.3991	0.507	0.296	1.7562e-10	3.19155e-06
0	TARP	0.394991	0.668	0.382	3.74313e-17	6.8024e-13
0	KLHL9	0.393738	0.244	0.176	0.0056695	1
0	ATP6V0C	0.392391	0.525	0.429	0.000260209	1
0	DHX38	0.392106	0.361	0.242	4.3017e-05	0.781747
0	AGPAT6	0.391969	0.605	0.519	0.00635762	1
0	TRAT1	0.39022	0.698	0.488	1.72798e-08	0.000314026
0	IQGAP1	0.390162	0.857	0.677	7.35072e-07	0.0133585
0	STIM1	0.390033	0.538	0.386	4.83206e-05	0.87813
0	LOC646214	0.389062	1	0.998	3.97149e-11	7.21739e-07
0	SRPK1	0.38857	0.35	0.251	0.00148863	1
0	GAPVD1	0.388453	0.525	0.391	4.50674e-05	0.819009
0	PCNXL2	0.38748	0.347	0.238	5.30035e-05	0.963233
0	ARNT	0.386546	0.515	0.322	3.8322e-08	0.000696425
0	SLFN13	0.386165	0.761	0.664	0.000673859	1
0	DICER1	0.385219	0.26	0.192	0.0081348	1
0	ATF7IP	0.385129	0.814	0.666	2.00054e-05	0.363558
0	ANKIB1	0.384136	0.329	0.243	0.0013024	1
0	LOC440354	0.383774	0.79	0.602	1.42599e-07	0.00259146
0	MPHOSPH9	0.383029	0.263	0.187	0.00179091	1
0	ZBTB4	0.382837	0.265	0.197	0.00266818	1
0	PTBP3	0.382517	0.592	0.424	2.95156e-06	0.0536387
0	ATRX	0.382181	0.883	0.675	4.58262e-08	0.000832799
0	CCDC47	0.381944	0.308	0.23	0.00542987	1
0	LMBRD1	0.381453	0.403	0.267	1.16583e-05	0.211866
0	NFATC2	0.381212	0.668	0.426	1.82036e-11	3.30815e-07
0	CHST12	0.380663	0.626	0.382	3.46134e-12	6.29029e-08
0	DENND2D	0.380031	0.91	0.73	5.25222e-09	9.54486e-05
0	CDK12	0.379875	0.605	0.403	8.27211e-09	0.000150329
0	MAB21L3	0.377882	0.989	0.97	0.000273883	1
0	RSBN1L	0.377742	0.35	0.274	0.00783155	1
0	SLC7A6	0.377548	0.623	0.421	5.11922e-08	0.000930316
0	BIRC2	0.377515	0.393	0.291	0.00147476	1
0	CABIN1	0.377495	0.475	0.332	3.68974e-05	0.670536
0	TRIM59	0.376412	0.846	0.832	0.00187208	1
0	ARPC5L	0.376288	0.57	0.367	7.17825e-09	0.00013045
0	CEP350	0.376023	0.414	0.295	7.13547e-05	1
0	TMEM212	0.375795	1	0.998	7.43897e-09	0.000135188
0	R3HDM1	0.372858	0.358	0.263	0.000941797	1
0	NR2C2	0.372375	0.26	0.185	0.00133415	1
0	MAF1	0.371828	0.369	0.25	6.09416e-05	1
0	SIDT1	0.371798	0.44	0.312	2.38339e-05	0.433133
0	RSBN1	0.370681	0.584	0.379	9.7272e-09	0.000176772
0	MAEA	0.369119	0.342	0.243	0.000887835	1
0	ITM2A	0.369019	0.894	0.708	6.59598e-10	1.19869e-05
0	INO80D	0.369016	0.509	0.367	5.09237e-05	0.925437
0	HNRPLL	0.365529	0.719	0.552	2.24417e-06	0.0407833
0	WBP1	0.364766	0.284	0.206	0.00250674	1
0	RAB10	0.364562	0.562	0.404	2.56063e-05	0.465343
0	MIA3	0.364524	0.345	0.254	0.00160326	1
0	RBM33	0.364011	0.496	0.355	1.96739e-05	0.357534
0	DHX36	0.363117	0.509	0.362	3.90765e-06	0.0710138
0	ARID2	0.362932	0.504	0.375	0.000718179	1
0	RECQL	0.362734	0.491	0.362	0.00013512	1
0	CGREF1	0.362375	0.255	0.204	0.00451554	1
0	BBS7	0.361945	0.119	0.069	0.00210311	1
0	C1GALT1	0.360871	0.363	0.246	1.93661e-05	0.35194
0	CCDC14	0.360614	0.249	0.184	0.00643558	1
0	PROSER1	0.360277	0.361	0.23	3.0335e-06	0.0551279
0	OAT	0.359956	0.199	0.141	0.00841501	1
0	ARID1A	0.359718	0.721	0.534	1.28243e-07	0.00233056
0	ZNF335	0.358988	0.321	0.243	0.00631132	1
0	DPP7	0.358484	0.671	0.464	1.51011e-08	0.000274432
0	ZFR	0.358424	0.594	0.431	1.35902e-05	0.246975
0	LRMP	0.358416	0.488	0.285	1.80397e-10	3.27835e-06
0	KIF5B	0.357825	0.737	0.54	1.14851e-07	0.00208719
0	CCDC144B	0.357717	0.987	0.989	0.00334402	1
0	THEMIS	0.357705	0.69	0.46	4.24658e-09	7.71731e-05
0	CHORDC1	0.357253	0.324	0.209	3.1057e-05	0.564399
0	ATP2A3	0.356828	0.493	0.389	0.00629904	1
0	SEC16A	0.356821	0.523	0.382	0.000114562	1
0	AK1	0.355989	0.613	0.522	0.000433583	1
0	CCDC69	0.35505	0.729	0.648	0.00948775	1
0	WIPF1	0.354288	0.934	0.843	2.28609e-06	0.0415452
0	TMEM140	0.35421	0.427	0.299	1.92027e-05	0.348971
0	DPY19L2P2	0.354124	0.915	0.798	1.72125e-08	0.000312803
0	VPS37B	0.353167	0.263	0.168	6.14266e-05	1
0	ODF2L	0.352904	1	0.999	1.33654e-08	0.000242889
0	TGFBR2	0.352883	0.432	0.271	3.14614e-07	0.00571749
0	AKAP13	0.352756	0.915	0.77	1.37426e-08	0.000249744
0	TESPA1	0.352637	0.682	0.552	0.000222976	1
0	SETX	0.352587	0.716	0.515	3.4e-07	0.00617882
0	TNPO1	0.352399	0.467	0.306	2.16581e-06	0.0393593
0	KCNQ1OT1	0.35229	1	1	1.6234e-08	0.000295021
0	RAB37	0.352271	0.48	0.304	1.09963e-07	0.00199836
0	SRGN	0.351999	1	0.911	3.95544e-16	7.18823e-12
0	ZNF480	0.351925	0.745	0.685	0.00197706	1
0	NEK9	0.351109	0.403	0.29	0.000419888	1
0	FNDC3A	0.349145	0.467	0.303	1.20649e-06	0.0219255
0	NFATC2IP	0.349077	0.828	0.76	5.49977e-05	0.999473
0	ACAP2	0.348195	0.74	0.637	0.00335985	1
0	MYH9	0.347112	0.968	0.9	7.75226e-06	0.140882
0	SHFM1	0.346885	0.703	0.489	6.44647e-09	0.000117152
0	GNA13	0.346402	0.31	0.228	0.00590757	1
0	UBR4	0.345689	0.642	0.434	6.10885e-09	0.000111016
0	SLC37A2	0.345565	0.806	0.61	1.54025e-09	2.7991e-05
0	MKNK2	0.345448	0.459	0.346	0.000203146	1
0	LOC100506023	0.345384	0.931	0.918	0.000113916	1
0	UBC	0.345354	0.992	0.95	1.28585e-05	0.233677
0	SIRPG	0.344602	0.867	0.613	4.84236e-15	8.80001e-11
0	LPIN3	0.344301	0.987	0.979	8.32719e-12	1.5133e-07
0	SHISA9	0.343422	1	0.999	1.86614e-08	0.000339134
0	PGM5P2	0.342931	0.987	0.938	2.56916e-06	0.0466893
0	LOC91948	0.342678	0.912	0.828	8.75877e-06	0.159173
0	SMG1	0.342354	0.928	0.9	0.00410039	1
0	CTSD	0.342045	0.859	0.699	1.17551e-08	0.000213625
0	APOBEC3G	0.341763	0.867	0.658	4.31189e-10	7.83599e-06
0	GMIP	0.341378	0.427	0.309	7.18536e-05	1
0	TMEM183B	0.341298	0.236	0.175	0.00837225	1
0	LOC100131257	0.341218	1	1	1.54782e-10	2.81285e-06
0	PKN1	0.341127	0.454	0.328	0.000480637	1
0	HUWE1	0.341029	0.833	0.666	2.71399e-06	0.0493213
0	DCTN1	0.340454	0.456	0.29	1.70988e-06	0.0310736
0	LBH	0.339983	0.897	0.738	7.20311e-06	0.130902
0	GLYR1	0.339446	0.371	0.291	0.00501263	1
0	DDX23	0.339349	0.321	0.224	0.000987121	1
0	MAN1A2	0.339309	0.316	0.215	0.000215726	1
0	LOC643406	0.3392	1	0.999	3.49199e-08	0.0006346
0	BIRC6	0.33764	0.825	0.626	3.86517e-08	0.000702418
0	GGA2	0.337631	0.814	0.713	2.58505e-05	0.46978
0	RFC1	0.33734	0.446	0.318	0.000244059	1
0	TRPC4AP	0.337251	0.602	0.399	2.75325e-09	5.00348e-05
0	CUL5	0.337148	0.345	0.264	0.00660394	1
0	SEC14L1	0.336829	0.252	0.173	0.000747512	1
0	ZNF562	0.336691	0.833	0.726	4.27148e-05	0.776256
0	TRIM6	0.336635	0.151	0.245	0.00136414	1
0	ERCC3	0.336429	0.342	0.246	0.000972456	1
0	BOD1L1	0.336099	0.324	0.246	0.00599462	1
0	FAM53B	0.336018	0.621	0.431	6.37921e-07	0.0115929
0	PRKACB	0.335725	0.727	0.519	2.27655e-07	0.00413717
0	ASB2	0.335634	0.472	0.268	4.54241e-10	8.25492e-06
0	MAPKAPK2	0.335571	0.167	0.112	0.00308781	1
0	HLA-DQB2	0.334369	0.191	0.133	0.00433017	1
0	LPAR5	0.334207	0.164	0.108	0.00581546	1
0	NUP98	0.332716	0.658	0.5	7.36725e-05	1
0	PTPN7	0.331672	0.82	0.629	2.55689e-07	0.00464663
0	WIPF2	0.331388	0.538	0.45	0.0039034	1
0	ATAD1	0.331127	0.382	0.26	4.86951e-05	0.884936
0	XPO1	0.330687	0.435	0.34	0.00686587	1
0	ZMYND8	0.326179	0.422	0.264	2.54718e-07	0.00462898
0	GOLGA8B	0.325831	0.737	0.585	8.1594e-07	0.0148281
0	LOC731275	0.325735	0.721	0.574	0.000135296	1
0	GALNT2	0.325624	0.342	0.254	0.00414112	1
0	PPM1M	0.324569	0.366	0.253	0.000119826	1
0	XRN1	0.32428	0.745	0.534	1.01382e-08	0.000184241
0	DOCK8	0.322846	0.867	0.735	1.47153e-06	0.0267421
0	IRF9	0.322329	0.801	0.59	4.70416e-08	0.000854887
0	ZNF587	0.321841	0.968	0.973	0.00681777	1
0	PNRC2	0.320858	0.767	0.584	1.71968e-06	0.0312517
0	ATP2B4	0.320855	0.759	0.558	7.36777e-07	0.0133895
0	CD3D	0.320362	0.989	0.879	7.87681e-09	0.000143145
0	LOC286437	0.319869	1	0.996	6.59696e-07	0.0119887
0	CCND2	0.318704	0.822	0.636	1.36276e-05	0.247654
0	CHFR	0.318638	0.459	0.308	6.30125e-06	0.114513
0	TMED9	0.318149	0.483	0.309	2.07631e-07	0.00377329
0	APBB1IP	0.31773	0.639	0.441	4.06559e-07	0.00738839
0	CACNB2	0.317614	0.228	0.341	0.000892921	1
0	LINC00670	0.317505	0.984	0.976	0.00133349	1
0	FXR1	0.317483	0.448	0.299	6.77419e-06	0.123107
0	DUSP16	0.317121	0.387	0.281	0.000335843	1
0	LBR	0.31709	0.65	0.487	2.07742e-05	0.377529
0	ST6GALNAC6	0.316532	0.525	0.339	1.4564e-07	0.00264672
0	CNOT1	0.31641	0.793	0.582	1.60341e-08	0.000291387
0	MYO9B	0.316371	0.361	0.287	0.00727251	1
0	RAPGEF6	0.316202	0.682	0.504	1.27201e-05	0.231161
0	RNASEL	0.316088	0.135	0.088	0.00928075	1
0	FAF2	0.315956	0.284	0.185	0.000191239	1
0	CLEC2B	0.315668	0.658	0.466	4.30592e-07	0.00782514
0	MAU2	0.315112	0.39	0.293	0.00404718	1
0	ZDHHC20	0.314435	0.682	0.6	0.000156042	1
0	DMTF1	0.313975	0.531	0.4	0.00116282	1
0	NIPBL	0.313797	0.687	0.493	3.18469e-07	0.00578754
0	TSPAN31	0.313329	0.69	0.596	0.000110275	1
0	CERKL	0.313289	0.255	0.185	0.00261981	1
0	ADORA2A	0.312859	0.416	0.268	3.41021e-06	0.0619737
0	CFLAR	0.312291	1	1	9.7808e-08	0.00177747
0	PTPRE	0.311977	0.316	0.237	0.00368746	1
0	CHD2	0.309672	0.748	0.55	1.03582e-06	0.0188239
0	MSL2	0.30953	0.43	0.298	2.12786e-05	0.386696
0	ZNF772	0.309454	0.488	0.598	0.00816015	1
0	LAPTM4A	0.308555	0.462	0.288	1.64152e-07	0.00298314
0	CHIC2	0.30822	0.401	0.257	2.1305e-06	0.0387176
0	FYN	0.308038	0.873	0.773	0.000135422	1
0	KTN1	0.30762	0.666	0.513	0.000515957	1
0	PPP3CC	0.30734	0.342	0.242	0.000361068	1
0	SACM1L	0.30715	0.379	0.285	0.00355823	1
0	TGIF1	0.307089	0.308	0.205	0.000205363	1
0	FLJ43663	0.306421	0.477	0.365	0.00254576	1
0	PTPRJ	0.30619	0.804	0.728	0.000831522	1
0	GABPB1-AS1	0.3057	0.817	0.793	0.000868468	1
0	NPAP1	0.305695	0.761	0.676	0.000222492	1
0	ERVK13-1	0.30517	0.647	0.535	0.00156346	1
0	PYHIN1	0.305083	0.833	0.623	1.40482e-09	2.55297e-05
0	CTLA4	0.304494	0.759	0.451	6.69126e-19	1.216e-14
0	UBR2	0.30399	0.745	0.593	5.99173e-05	1
0	CHD1	0.303333	0.485	0.383	0.00285379	1
0	GPR65	0.302836	0.767	0.716	0.00127783	1
0	TRIM23	0.302744	0.119	0.076	0.00958348	1
0	ZFX	0.302552	0.605	0.491	0.00292642	1
0	HSPA4	0.301865	0.401	0.254	1.64925e-06	0.0299718
0	LPIN1	0.301445	0.801	0.723	6.68372e-05	1
0	GGA3	0.301404	0.422	0.3	0.000347325	1
0	ORC4	0.30137	1	0.999	1.44927e-06	0.0263375
0	EIF2AK2	0.301266	0.764	0.688	0.00153908	1
0	MPV17L	0.300965	0.737	0.676	0.000669857	1
0	HSPA8	0.30057	0.973	0.94	8.40713e-05	1
0	TOLLIP	0.297384	0.22	0.155	0.00482078	1
0	ARRDC3	0.297243	0.653	0.462	4.42105e-06	0.0803438
0	GTPBP1	0.296739	0.687	0.605	0.00473046	1
0	GBF1	0.296528	0.573	0.437	0.00151401	1
0	HLA-DPA1	0.296501	0.881	0.69	3.3038e-10	6.004e-06
0	TMF1	0.296284	0.621	0.449	1.73147e-06	0.0314661
0	EVI2A	0.296002	0.716	0.511	6.042e-07	0.0109801
0	TMBIM1	0.295545	0.308	0.23	0.00652008	1
0	ARHGEF26-AS1	0.295343	1	0.994	0.000252612	1
0	LOC100506776	0.295249	0.653	0.542	0.000175419	1
0	KDM4A-AS1	0.295141	0.719	0.676	0.00428724	1
0	ATF6B	0.295013	0.674	0.471	1.76123e-06	0.0320069
0	TRPM7	0.295011	0.989	0.991	0.00993844	1
0	VEZT	0.294938	0.358	0.24	6.66352e-05	1
0	ERBB2IP	0.294775	0.509	0.377	0.000511124	1
0	RCHY1	0.294156	0.276	0.212	0.00779511	1
0	KAT6A	0.294119	0.546	0.366	1.36887e-06	0.0248764
0	PATL2	0.293875	0.276	0.188	0.00037707	1
0	TTC17	0.293613	0.573	0.424	0.000129428	1
0	UGT8	0.293427	0.989	0.967	0.000323698	1
0	NBN	0.293173	0.387	0.268	0.000117297	1
0	IKBKB	0.292285	0.39	0.29	0.000948527	1
0	ZNF573	0.29199	0.111	0.215	3.74867e-05	0.681245
0	PJA2	0.291907	0.557	0.353	1.01375e-08	0.000184228
0	CTSW	0.2915	0.788	0.517	7.54249e-14	1.3707e-09
0	UBB	0.291191	0.971	0.867	1.02372e-07	0.00186041
0	ACIN1	0.291051	0.602	0.433	7.1888e-06	0.130642
0	PTPRC	0.290551	1	0.983	1.26874e-08	0.000230568
0	LCP2	0.290466	0.912	0.773	5.23906e-06	0.0952094
0	SNTB2	0.290243	0.934	0.923	0.00126654	1
0	AZIN1	0.290092	0.462	0.309	1.70357e-05	0.309589
0	GOLGA4	0.289986	0.639	0.443	1.48537e-06	0.0269937
0	TRMT2A	0.289417	0.273	0.198	0.00569395	1
0	FCRL6	0.28926	0.164	0.104	0.00243138	1
0	OSTM1	0.288879	0.435	0.341	0.00358264	1
0	PNRC1	0.288748	0.576	0.368	9.00185e-09	0.000163591
0	SP3	0.288303	0.403	0.293	0.00149139	1
0	MCM5	0.287574	0.504	0.285	3.91448e-11	7.11378e-07
0	GLE1	0.28743	0.279	0.191	0.00135505	1
0	RSF1	0.286716	0.578	0.406	1.51249e-05	0.274865
0	BTN3A2	0.286674	0.952	0.883	7.58718e-06	0.137882
0	PDE7A	0.286508	0.897	0.878	0.00063631	1
0	SYNRG	0.286366	0.886	0.847	0.0001738	1
0	DNMT3A	0.286221	0.241	0.165	0.00136251	1
0	DR1	0.28588	0.599	0.439	7.50344e-05	1
0	STK4	0.285762	0.976	0.98	0.00947011	1
0	WAC	0.285142	0.981	0.965	7.99162e-06	0.145232
0	SMAP2	0.284225	0.586	0.387	6.66261e-08	0.0012108
0	CRKL	0.283597	0.658	0.468	2.35647e-07	0.0042824
0	PIAS1	0.283477	0.496	0.36	0.000100201	1
0	FYCO1	0.283474	0.305	0.226	0.00446438	1
0	ARHGAP9	0.283408	0.859	0.71	6.04047e-07	0.0109773
0	HNRNPH2	0.283058	0.403	0.278	0.00031132	1
0	DCAF16	0.28292	0.867	0.836	0.00400988	1
0	LOC550643	0.282739	0.347	0.251	0.000740954	1
0	PRDM1	0.282496	0.875	0.712	6.82224e-09	0.000123981
0	TMX4	0.282406	0.459	0.254	3.78777e-10	6.88352e-06
0	RICTOR	0.281894	0.554	0.373	4.96363e-07	0.00902041
0	CAND1	0.28169	0.35	0.255	0.00163298	1
0	MGRN1	0.281439	0.403	0.313	0.00488887	1
0	PARN	0.281423	0.379	0.295	0.00894176	1
0	DYNC1H1	0.281144	0.721	0.499	1.74468e-08	0.000317061
0	VAMP1	0.280636	0.31	0.207	0.000241445	1
0	TSPAN14	0.280255	0.897	0.818	2.69104e-05	0.489043
0	HLA-DRB5	0.278927	0.854	0.611	5.83681e-16	1.06072e-11
0	NFAM1	0.277326	0.244	0.346	0.00512978	1
0	NUP214	0.277133	0.475	0.37	0.00139895	1
0	USP8	0.276901	0.43	0.277	1.30058e-06	0.0236354
0	PLA2G16	0.276887	0.276	0.19	0.000954952	1
0	HMGN3	0.276012	0.613	0.406	1.47112e-08	0.000267347
0	ELMO2	0.275652	0.379	0.261	0.000139357	1
0	ZFAND5	0.275561	0.711	0.586	0.000934525	1
0	EVL	0.274878	0.889	0.73	2.54878e-07	0.00463189
0	SRFBP1	0.274851	0.714	0.662	0.000364922	1
0	BRD4	0.274811	0.326	0.255	0.00739688	1
0	ADAR	0.274239	0.865	0.732	3.36978e-06	0.0612389
0	SEC24A	0.273208	0.225	0.158	0.00335036	1
0	ZNF451	0.272719	0.801	0.718	0.00469359	1
0	DDX6	0.272445	0.918	0.764	8.66909e-05	1
0	PRR14L	0.271723	0.324	0.246	0.00743465	1
0	L3MBTL3	0.271154	0.154	0.094	0.00160171	1
0	GPRIN3	0.271014	0.684	0.496	2.41951e-05	0.439697
0	SZT2	0.270933	0.377	0.27	0.00117162	1
0	PAG1	0.270093	0.934	0.878	9.5379e-05	1
0	RBM5	0.268235	0.708	0.51	1.63501e-08	0.00029713
0	UTRN	0.268217	0.833	0.65	2.65577e-06	0.0482634
0	PTPLAD2	0.267665	0.289	0.198	0.000807404	1
0	ARHGEF1	0.265934	0.912	0.824	0.000397147	1
0	ERAP2	0.265246	0.767	0.605	1.98338e-06	0.036044
0	GZMB	0.265091	0.56	0.33	1.43159e-11	2.60162e-07
0	AP2B1	0.264149	0.698	0.466	1.676e-09	3.04579e-05
0	MIS18BP1	0.262892	0.525	0.362	1.42352e-05	0.258697
0	HLA-B	0.262822	1	1	6.20976e-13	1.1285e-08
0	MRPL3	0.261872	0.353	0.252	0.00182614	1
0	C2orf91	0.26182	0.907	0.833	0.00303453	1
0	BLOC1S1	0.261771	0.531	0.395	7.02269e-05	1
0	IGFLR1	0.261395	0.7	0.444	2.96826e-11	5.39422e-07
0	AP1G1	0.261267	0.639	0.494	0.00181627	1
0	SLC38A1	0.260721	0.923	0.764	1.47119e-05	0.267359
0	USP34	0.260687	0.676	0.465	5.02687e-08	0.000913534
0	PIK3IP1	0.259902	0.828	0.668	2.79516e-06	0.0507965
0	LRCH3	0.259091	0.345	0.251	0.00166186	1
0	CPSF1	0.258064	0.374	0.276	0.0025858	1
0	YTHDC2	0.257701	0.332	0.253	0.00878036	1
0	PAIP2	0.257482	0.788	0.656	0.000180415	1
0	ELMO1	0.257347	0.78	0.573	9.13274e-08	0.00165969
0	COG7	0.25731	0.202	0.139	0.00448557	1
0	ISCU	0.255726	0.698	0.551	0.000485393	1
0	JTB	0.255408	0.374	0.263	0.000258978	1
0	GALNT15	0.254724	0.382	0.519	0.00115895	1
0	APEH	0.254465	0.515	0.34	3.09386e-06	0.0562248
0	VPS13B	0.252811	0.655	0.488	2.30988e-05	0.419775
0	SEPT9	0.252348	0.769	0.612	4.05524e-05	0.736958
0	ASH1L	0.251913	0.703	0.48	5.83034e-09	0.000105955
0	EHMT1	0.251853	0.462	0.311	1.19348e-05	0.21689
0	ADAM8	0.251493	0.345	0.226	5.44484e-05	0.98949
0	CBX3	0.249938	0.687	0.515	2.39412e-06	0.0435084
0	FAM13B	0.24932	0.313	0.238	0.00897347	1
0	AGXT2L2	0.248966	0.488	0.329	5.03434e-06	0.0914891
0	MTR	0.247815	0.714	0.534	7.20796e-06	0.13099
0	CASP3	0.247746	0.361	0.252	0.000421823	1
0	CHD6	0.246786	0.422	0.28	1.00181e-05	0.18206
0	UBA7	0.246513	0.631	0.439	8.19261e-07	0.0148884
0	EMB	0.246493	0.875	0.687	1.34097e-05	0.243695
0	PDE4DIP	0.246256	0.621	0.428	1.72833e-06	0.0314089
0	LMLN	0.244989	0.199	0.279	0.0096597	1
0	SRRM2	0.244262	0.944	0.809	0.000440465	1
0	CRTC2	0.244258	0.366	0.254	0.000123819	1
0	PPAPDC1B	0.244212	0.517	0.437	0.00613463	1
0	AFF1	0.243566	0.536	0.388	2.82148e-05	0.512748
0	SRP72	0.243328	0.499	0.346	1.67899e-05	0.305122
0	FOSB	0.243155	0.759	0.497	9.3053e-12	1.69105e-07
0	CYBA	0.243083	0.517	0.339	4.18276e-08	0.000760134
0	SYT11	0.242624	0.817	0.709	3.01434e-05	0.547796
0	ADH5	0.241641	0.366	0.264	0.00171161	1
0	C5orf15	0.241453	0.374	0.28	0.00564172	1
0	SGPL1	0.241133	0.589	0.472	0.00294853	1
0	PRPF38B	0.24113	0.804	0.619	9.94831e-06	0.180791
0	ABI3	0.24104	0.523	0.33	2.52209e-08	0.00045834
0	EXOC7	0.240932	0.552	0.372	3.04151e-06	0.0552733
0	FNBP1	0.240832	0.854	0.76	0.000125693	1
0	DCAF7	0.240149	0.87	0.835	0.00349823	1
0	KANSL1	0.239997	0.515	0.395	0.000638627	1
0	SHOC2	0.23977	0.35	0.258	0.00393057	1
0	JARID2	0.239726	0.485	0.331	2.33952e-05	0.425161
0	HSPE1	0.239714	0.69	0.464	3.80635e-09	6.91729e-05
0	DDX17	0.239582	0.947	0.848	2.72312e-05	0.494872
0	GVINP1	0.238659	0.756	0.642	0.0049172	1
0	SYNE2	0.238565	0.934	0.774	7.46592e-06	0.135678
0	RAB11B	0.238063	0.491	0.366	0.000147484	1
0	PLEKHF1	0.237008	0.241	0.165	0.00246935	1
0	TMED4	0.236516	0.432	0.319	0.00115634	1
0	LAMP2	0.236229	0.822	0.755	0.00226141	1
0	HLA-C	0.235785	1	1	3.07801e-12	5.59366e-08
0	RHBDF2	0.235639	0.21	0.151	0.00975174	1
0	VAMP5	0.235255	0.401	0.285	0.000735479	1
0	AKIRIN1	0.234807	0.642	0.464	7.10184e-07	0.0129062
0	LRIF1	0.234261	0.194	0.135	0.00825069	1
0	HELZ	0.233785	0.886	0.757	0.00013156	1
0	KIAA2026	0.233743	0.39	0.274	0.000265534	1
0	SIRPB1	0.23371	0.18	0.121	0.0022961	1
0	NUFIP2	0.233641	0.674	0.563	0.000125932	1
0	WARS	0.233222	0.724	0.467	9.14243e-12	1.66145e-07
0	GLIPR1L2	0.232997	0.984	0.966	0.00119333	1
0	PUM1	0.232276	0.523	0.363	3.93624e-05	0.715333
0	LOC284551	0.231935	0.785	0.721	0.00193959	1
0	SCAF4	0.230957	0.345	0.259	0.00855591	1
0	GBP3	0.230149	0.297	0.216	0.00247714	1
0	YLPM1	0.229496	0.554	0.41	0.000179203	1
0	BBX	0.229494	0.512	0.386	0.00030339	1
0	TNKS2	0.229107	0.345	0.262	0.00443023	1
0	RASSF5	0.228637	0.735	0.569	0.000101448	1
0	SYNGR2	0.22862	0.729	0.524	7.41821e-08	0.00134811
0	SMEK2	0.228586	0.501	0.343	1.76942e-05	0.321556
0	ZSWIM8	0.227864	0.244	0.177	0.0061713	1
0	POLG	0.226723	0.361	0.257	0.00141004	1
0	NCOA3	0.226666	0.594	0.44	5.86707e-05	1
0	LOC283335	0.225598	0.828	0.827	0.00873377	1
0	MTPN	0.224504	0.477	0.329	2.51047e-05	0.456228
0	LUZP6	0.224504	0.477	0.329	2.51047e-05	0.456228
0	PSD4	0.224278	0.528	0.371	4.81703e-05	0.875399
0	CUL4A	0.22424	0.35	0.258	0.00488086	1
0	NCOR2	0.223988	0.366	0.284	0.00777915	1
0	SERF1B	0.222684	0.759	0.694	7.19127e-05	1
0	SPPL2A	0.221982	0.385	0.259	0.000103147	1
0	BHLHE40	0.221819	0.422	0.277	1.39652e-05	0.253789
0	ACBD7	0.221293	0.973	0.974	0.000793197	1
0	PER1	0.220606	0.424	0.31	0.000483937	1
0	ARHGEF3	0.220561	0.7	0.499	2.56212e-06	0.0465614
0	NCKAP1L	0.220011	0.663	0.492	5.28748e-05	0.960894
0	ADCY7	0.219988	0.525	0.368	3.14273e-05	0.571129
0	ATF6	0.219364	0.472	0.342	6.95361e-05	1
0	CSF1	0.218844	0.292	0.18	1.14391e-05	0.207883
0	ZNF460	0.218566	0.499	0.314	6.43138e-08	0.00116878
0	DAD1	0.218467	0.655	0.46	3.41531e-07	0.00620664
0	RBPJ	0.218416	0.772	0.569	1.83999e-06	0.0334382
0	TRIM22	0.216393	0.865	0.735	0.000110268	1
0	CREBBP	0.215758	0.512	0.372	0.00228381	1
0	UBL5	0.215711	0.727	0.559	3.3637e-06	0.0611285
0	KIDINS220	0.21519	0.244	0.178	0.00763239	1
0	ZNF24	0.215	0.43	0.264	3.9666e-07	0.00720849
0	STX11	0.214036	0.653	0.567	0.000478311	1
0	LINC00346	0.213172	0.944	0.906	0.00982868	1
0	APMAP	0.212552	0.698	0.487	4.99685e-09	9.08077e-05
0	ERH	0.212366	0.544	0.377	1.42149e-05	0.258328
0	HERPUD1	0.21036	0.727	0.505	6.2736e-07	0.011401
0	CENPC1	0.210196	0.454	0.333	0.00180695	1
0	HCST	0.209832	0.857	0.661	1.44924e-06	0.026337
0	VPS39	0.209818	0.395	0.296	0.0043605	1
0	PTP4A1	0.209664	0.562	0.41	0.00029057	1
0	NBPF15	0.209536	0.366	0.272	0.00101704	1
0	DNAJC1	0.209106	0.454	0.28	1.22771e-07	0.00223111
0	HNRNPA0	0.208879	0.499	0.354	9.71065e-05	1
0	ZNF471	0.208604	0.997	0.951	3.06425e-05	0.556866
0	QPCTL	0.207727	0.995	0.996	0.000256533	1
0	SRP54	0.207408	0.446	0.316	0.000393968	1
0	TM9SF2	0.206734	0.692	0.494	3.11575e-06	0.0566226
0	L2HGDH	0.206558	1	1	0.000802872	1
0	TUG1	0.205848	0.355	0.269	0.00960109	1
0	EPC1	0.205435	0.515	0.317	8.00987e-09	0.000145563
0	CREM	0.20536	0.605	0.434	6.82972e-06	0.124117
0	THADA	0.204184	0.334	0.248	0.00607227	1
0	ATP6V0E2	0.204014	0.568	0.375	6.00777e-07	0.0109179
0	LINC00700	0.203251	0.22	0.34	0.000323209	1
0	SYNE1	0.202922	0.753	0.56	8.6366e-07	0.0156953
0	TIA1	0.202365	0.576	0.384	4.59668e-07	0.00835355
0	LSP1	0.201611	0.928	0.858	0.00222581	1
0	COPA	0.201215	0.769	0.651	0.000956236	1
0	CD2	0.200955	0.984	0.888	2.45618e-05	0.446361
0	GPBP1	0.200905	0.724	0.545	5.58042e-06	0.101413
0	GSTO1	0.20053	0.517	0.331	2.52531e-07	0.00458924
0	STAT3	0.200387	0.907	0.84	0.000613699	1
0	ROCK1	0.200058	0.735	0.55	1.72463e-05	0.313417
0	PRPF40A	0.199712	0.66	0.488	0.000166184	1
0	NCOA7	0.199555	0.584	0.48	0.00350222	1
0	DNM2	0.198595	0.398	0.282	0.000165353	1
0	ARL17A	0.198297	0.782	0.68	0.0014159	1
0	BTG3	0.19685	0.363	0.278	0.00663631	1
0	OSBPL8	0.196768	0.541	0.41	0.00268252	1
0	MOB1A	0.196422	0.703	0.52	3.19355e-05	0.580364
0	BBS5	0.196217	0.706	0.58	0.000468841	1
0	ZC3H12A	0.195852	0.263	0.192	0.00857513	1
0	HLA-DPB1	0.195603	0.897	0.681	2.97346e-10	5.40366e-06
0	NRSN1	0.195529	0.244	0.346	0.00980531	1
0	WHSC1L1	0.195188	0.568	0.382	3.38309e-06	0.0614809
0	FAM178A	0.194281	0.329	0.24	0.00225152	1
0	ARHGEF9	0.193414	0.186	0.128	0.00546547	1
0	DRAP1	0.193205	0.568	0.439	0.000851653	1
0	ARIH2	0.192849	0.615	0.413	5.73182e-07	0.0104164
0	MED15	0.192843	0.764	0.591	8.68309e-06	0.157798
0	CD46	0.192642	0.663	0.5	0.000111284	1
0	RPRD2	0.192015	0.496	0.37	0.00197266	1
0	USP47	0.191971	0.467	0.316	2.11901e-05	0.385087
0	EP400	0.191738	0.488	0.383	0.00186933	1
0	CNPY3	0.191219	0.538	0.399	0.000345803	1
0	TRAF1	0.189461	0.615	0.435	1.12786e-05	0.204966
0	CALCOCO2	0.189048	0.69	0.472	1.16488e-07	0.00211694
0	NAP1L4	0.187928	0.82	0.676	0.000875906	1
0	UBE2F	0.186895	0.446	0.27	2.42981e-07	0.00441569
0	MED28	0.186505	0.406	0.288	0.00065209	1
0	IL21R	0.186229	0.679	0.58	0.00464226	1
0	NEU1	0.184827	0.21	0.139	0.0018917	1
0	RANBP2	0.184417	0.623	0.477	0.000563101	1
0	RBL2	0.183878	0.788	0.633	0.000337998	1
0	CECR1	0.182833	0.873	0.807	1.75213e-05	0.318414
0	UBE4A	0.181693	0.671	0.498	1.86286e-05	0.338538
0	WWC3	0.181116	0.371	0.259	0.000102065	1
0	ADAM10	0.181064	0.456	0.331	0.000637277	1
0	TACC1	0.180719	0.706	0.591	0.00167364	1
0	DNAJB14	0.180409	0.66	0.478	0.000129575	1
0	PSTPIP1	0.179851	0.74	0.49	9.92791e-10	1.8042e-05
0	GTF2F1	0.179385	0.355	0.268	0.00872217	1
0	TMEM40	0.179269	0.122	0.076	0.00446314	1
0	IL2RB	0.179053	0.87	0.746	0.000296792	1
0	PRPF39	0.177759	0.393	0.297	0.00477446	1
0	PTPN1	0.177431	0.576	0.434	0.000950609	1
0	BRWD1	0.177193	0.655	0.454	4.54996e-06	0.0826865
0	TYK2	0.17703	0.467	0.331	0.000182423	1
0	IVNS1ABP	0.176506	0.639	0.456	2.14043e-05	0.388981
0	BTN3A3	0.176236	0.515	0.36	4.23462e-05	0.769558
0	TBL1XR1	0.176166	0.841	0.655	8.90415e-06	0.161815
0	ERLIN2	0.175894	0.371	0.488	0.00319879	1
0	RNF213	0.175599	0.997	0.973	0.00148642	1
0	BCKDHA	0.175362	0.26	0.19	0.00852383	1
0	PRDX5	0.174705	0.597	0.441	0.00021013	1
0	DCP2	0.174398	0.788	0.662	0.000330694	1
0	ARRDC3-AS1	0.17407	0.944	0.897	0.00281482	1
0	SRSF12	0.173004	0.358	0.518	7.16004e-06	0.130119
0	WDR33	0.172758	0.647	0.496	0.000398906	1
0	TSG101	0.172748	0.371	0.261	0.00064476	1
0	SLC25A38	0.172491	0.313	0.232	0.0098545	1
0	HNRNPU	0.171858	0.817	0.693	0.000309136	1
0	CD97	0.171222	0.849	0.679	1.84131e-05	0.334622
0	ASCC3	0.17062	0.533	0.381	0.000238184	1
0	LOC374443	0.169366	0.698	0.449	7.41415e-10	1.34737e-05
0	ERCC5	0.169121	0.411	0.308	0.00444218	1
0	LETMD1	0.167887	0.252	0.182	0.00830203	1
0	RASAL3	0.166669	0.629	0.449	2.46381e-06	0.0447749
0	QRICH1	0.165693	0.464	0.334	0.00128987	1
0	EIF3A	0.165219	0.764	0.576	3.32149e-05	0.603614
0	LNPEP	0.165089	0.692	0.544	0.000985794	1
0	TBK1	0.164963	0.432	0.301	0.000119803	1
0	APOBEC3F	0.16443	0.968	0.952	1.48919e-06	0.027063
0	GGA1	0.163592	0.565	0.421	0.000115191	1
0	TMEM179B	0.163556	0.456	0.333	0.000889251	1
0	MAN2B2	0.163528	0.507	0.358	0.000205865	1
0	DDX58	0.162753	0.584	0.405	2.22893e-07	0.00405063
0	PDE4C	0.162541	0.995	0.996	0.00988622	1
0	CYTIP	0.162241	0.91	0.776	0.00604179	1
0	KDM5A	0.161972	0.759	0.588	3.57888e-05	0.650389
0	ERP44	0.161839	0.554	0.401	8.59198e-05	1
0	RHBDD2	0.161634	0.584	0.411	7.31479e-05	1
0	CTSC	0.161116	1	0.993	0.00848939	1
0	SRSF11	0.160906	0.78	0.643	0.000740664	1
0	FHAD1	0.160639	0.247	0.34	0.00572126	1
0	KIAA1919	0.160473	0.671	0.759	0.00689129	1
0	CMTM6	0.159703	0.594	0.43	0.000189797	1
0	FAM111A	0.159561	0.695	0.557	0.000161131	1
0	ITSN2	0.15931	0.663	0.486	3.45759e-05	0.628348
0	WDFY1	0.158837	0.334	0.249	0.00675998	1
0	SF3A1	0.158795	0.7	0.508	3.04481e-06	0.0553333
0	GATA3	0.158467	0.446	0.329	0.00226773	1
0	ANKRD36BP1	0.157812	0.517	0.391	0.000305859	1
0	NR4A1	0.156655	0.212	0.144	0.00233345	1
0	SNRPN	0.15653	0.618	0.444	4.80323e-05	0.872891
0	ANKRD36	0.156004	0.87	0.727	0.00936998	1
0	GON4L	0.155732	0.623	0.43	8.47307e-07	0.0153981
0	AP3S1	0.155651	0.438	0.309	0.000410145	1
0	SPATS2	0.155424	0.838	0.887	0.000649031	1
0	PPP1R12A	0.154651	0.809	0.615	4.05758e-06	0.0737385
0	SLC20A1	0.154505	0.605	0.423	2.43399e-05	0.44233
0	TIMMDC1	0.154112	0.334	0.238	0.00269086	1
0	CSNK1D	0.154061	0.464	0.324	0.000108784	1
0	RGS3	0.153903	0.355	0.244	0.000236761	1
0	DCAF8	0.153341	0.573	0.434	0.00140049	1
0	ZNF780A	0.153337	0.525	0.426	0.00555163	1
0	EIF1B	0.15256	0.544	0.425	0.00329202	1
0	SYK	0.152483	0.215	0.322	0.000778104	1
0	DNAJB6	0.151965	0.623	0.443	1.42736e-05	0.259393
0	DNAJA1	0.151362	0.812	0.633	3.85746e-05	0.701016
0	MLL	0.151137	0.79	0.598	1.78886e-05	0.325089
0	SPTAN1	0.150432	0.777	0.578	4.9023e-05	0.890894
0	FFAR4	0.150005	0.337	0.452	0.00572759	1
0	COPB2	0.149414	0.446	0.298	6.91744e-05	1
0	SENP7	0.148845	0.469	0.333	0.000140351	1
0	PPP1R2	0.148759	0.798	0.607	6.30947e-05	1
0	PVRIG	0.148481	0.74	0.559	7.64649e-05	1
0	LMF2	0.148426	0.475	0.346	0.000955509	1
0	SNURF	0.146866	0.645	0.483	0.00023034	1
0	HBP1	0.146604	0.355	0.261	0.00353951	1
0	DNTTIP2	0.14635	0.44	0.306	0.000181494	1
0	PIAS3	0.146154	0.268	0.191	0.00513151	1
0	SUCLG2	0.145643	0.472	0.336	0.000259885	1
0	LOC388692	0.145428	0.79	0.709	0.000850692	1
0	USP48	0.145375	0.446	0.331	0.00340638	1
0	U2SURP	0.144806	0.703	0.516	0.000202663	1
0	JMJD1C	0.144552	0.666	0.467	5.06108e-06	0.091975
0	ARID5A	0.144516	0.629	0.482	0.000679268	1
0	FARSA	0.143697	0.385	0.252	2.43087e-05	0.441763
0	CALCOCO1	0.142821	0.477	0.305	4.22411e-07	0.00767647
0	RC3H1	0.14252	0.788	0.611	8.96066e-05	1
0	C18orf25	0.142395	0.305	0.225	0.00871086	1
0	PCMTD1	0.141329	0.448	0.294	5.89279e-06	0.10709
0	WSB1	0.140613	0.865	0.753	0.00246906	1
0	RAB11A	0.140468	0.607	0.49	0.00554178	1
0	C5orf56	0.140058	0.39	0.285	0.00147885	1
0	UQCRB	0.139462	0.875	0.78	0.00104653	1
0	TRAM1	0.139433	0.703	0.534	0.000152038	1
0	AKR1B1	0.138693	0.382	0.267	0.000652776	1
0	GTF2IP1	0.138175	0.387	0.274	0.000323854	1
0	SERINC1	0.13814	0.862	0.727	0.000130233	1
0	GPR174	0.137569	0.637	0.451	3.73856e-05	0.679409
0	SPIN1	0.137083	0.175	0.12	0.00703366	1
0	HERC2	0.137026	0.475	0.369	0.00248236	1
0	OCIAD1	0.136555	0.602	0.452	0.000384539	1
0	TSPAN5	0.135896	0.204	0.134	0.00108424	1
0	TOB1	0.135546	0.822	0.651	1.53829e-06	0.0279554
0	HDLBP	0.135222	0.531	0.384	0.000330619	1
0	CSNK1G3	0.134278	0.284	0.189	0.000335885	1
0	PPP1CC	0.134037	0.546	0.362	1.27726e-06	0.0232116
0	TPR	0.133511	0.743	0.58	0.000695636	1
0	SRSF7	0.133407	0.828	0.67	0.000260888	1
0	KIF9-AS1	0.133405	0.05	0.1	0.00315735	1
0	GAK	0.133028	0.586	0.424	0.000184816	1
0	CCNH	0.132969	0.52	0.398	0.00326504	1
0	GOLGB1	0.13117	0.517	0.354	3.19107e-05	0.579914
0	ZFP36L2	0.130546	0.926	0.731	4.06071e-08	0.000737953
0	GPS2	0.130318	0.515	0.364	7.53378e-05	1
0	IWS1	0.129972	0.363	0.268	0.00354025	1
0	RB1CC1	0.129299	0.332	0.259	0.00985972	1
0	UG0898H09	0.12928	0.894	0.814	0.00048008	1
0	LOC440970	0.129142	0.249	0.351	0.0056339	1
0	USMG5	0.12851	0.501	0.355	2.32994e-05	0.423421
0	SMARCC2	0.128254	0.668	0.508	0.000377468	1
0	ZNF283	0.127717	0.175	0.262	0.00276597	1
0	EIF4E	0.127527	0.658	0.469	3.40196e-05	0.618238
0	RSRC2	0.127357	0.584	0.441	0.000396563	1
0	CNTRL	0.126844	0.607	0.465	0.00198655	1
0	RIF1	0.126623	0.485	0.343	0.00025024	1
0	PAK2	0.126143	0.721	0.569	0.00124298	1
0	TMEM109	0.125444	0.607	0.407	6.60041e-07	0.0119949
0	AP3B1	0.125419	0.48	0.34	0.000173659	1
0	RCSD1	0.124458	0.695	0.488	9.21488e-06	0.167462
0	TYW5	0.124167	0.862	0.838	0.00520408	1
0	NOC3L	0.12291	0.162	0.105	0.0057098	1
0	EVI2B	0.122742	0.873	0.664	3.94332e-06	0.071662
0	PPP1R16B	0.122474	0.483	0.35	0.000417662	1
0	CNOT2	0.122407	0.621	0.479	0.0064042	1
0	MGEA5	0.122187	0.793	0.661	0.00304785	1
0	SNRNP200	0.121124	0.836	0.699	0.00784927	1
0	CD74	0.120734	0.997	0.939	1.37807e-05	0.250436
0	PLCG1	0.120693	0.578	0.417	0.000191173	1
0	ZNF217	0.120321	0.496	0.312	1.04663e-06	0.0190203
0	HERC2P2	0.120242	0.414	0.301	0.000466227	1
0	RAB12	0.120124	0.119	0.211	0.00016603	1
0	TRIP12	0.120044	0.531	0.381	0.000109648	1
0	HGS	0.118881	0.56	0.409	0.000741597	1
0	PILRB	0.117106	0.684	0.457	2.02493e-07	0.0036799
0	ACSF3	0.116361	0.247	0.168	0.00183505	1
0	STAT6	0.115385	0.618	0.425	2.82778e-06	0.0513892
0	FIP1L1	0.115341	0.493	0.35	0.000192507	1
0	PLEKHA5	0.115009	0.997	0.989	0.00688828	1
0	RPL23	0.114803	0.976	0.889	4.87629e-05	0.886169
0	COX7B	0.114698	0.48	0.348	0.000296863	1
0	SMARCA2	0.114582	0.597	0.395	2.08057e-08	0.000378103
0	GPR171	0.114182	0.605	0.38	5.8048e-09	0.000105491
0	EIF2S1	0.113741	0.424	0.301	0.00143436	1
0	LOC100131564	0.113363	0.958	0.93	0.00339239	1
0	ATP6AP1	0.112129	0.483	0.323	1.28303e-05	0.233164
0	SVOP	0.111366	0.374	0.5	0.0015316	1
0	PPWD1	0.110179	0.443	0.299	2.19701e-05	0.399263
0	VIPR2	0.109662	0.223	0.322	0.000876406	1
0	MED1	0.107459	0.345	0.25	0.0040203	1
0	ARID4B	0.106056	0.867	0.677	8.65545e-06	0.157295
0	NAA38	0.10405	0.676	0.584	0.00273087	1
0	ETNK1	0.103855	0.849	0.679	0.000165097	1
0	CD69	0.102761	0.838	0.699	0.00556809	1
0	MAGED2	0.102017	0.427	0.283	4.23203e-05	0.769087
0	ABLIM1	0.101207	0.576	0.42	0.000450581	1
0	DDB1	0.101053	0.528	0.388	0.000830439	1
0	CASC3	0.100232	0.599	0.461	0.000956555	1
0	CYB561D1	0.0998212	0.61	0.703	0.00407778	1
0	LRPPRC	0.0996027	0.501	0.383	0.00138212	1
0	PREX1	0.0988802	0.674	0.54	0.00476372	1
0	SEPT7	0.0988388	0.905	0.768	0.00505778	1
0	SPATA13	0.098689	0.883	0.797	0.000108153	1
0	XAF1	0.0979363	0.992	0.984	0.00103211	1
0	NEDD9	0.0968239	0.528	0.379	8.38161e-05	1
0	NRD1	0.0964317	0.642	0.504	0.00437969	1
0	GLTSCR2	0.0962038	0.538	0.387	7.55566e-05	1
0	RPS6KA1	0.0961469	0.43	0.324	0.00964441	1
0	FPGS	0.0954632	0.446	0.289	1.03048e-05	0.187269
0	LOC100130691	0.0948582	0.215	0.301	0.005675	1
0	TEP1	0.0945049	0.801	0.758	0.00798625	1
0	VPS13D	0.0940991	0.446	0.305	2.53506e-05	0.460696
0	BACE1-AS	0.0938918	0.212	0.312	0.002593	1
0	ATXN7L3B	0.0933637	0.443	0.297	7.95872e-05	1
0	ZNF644	0.0927606	0.435	0.28	4.57843e-06	0.0832037
0	ALDH9A1	0.0923522	0.403	0.28	0.00049396	1
0	SETD5	0.0916648	0.491	0.369	0.00137906	1
0	RARRES3	0.0914386	0.859	0.697	1.29809e-05	0.235902
0	HLA-A	0.0908982	1	1	0.000960254	1
0	SRPR	0.0904245	0.634	0.441	9.43089e-06	0.171388
0	PTBP1	0.0901171	0.711	0.549	0.00084478	1
0	PTPRCAP	0.089367	0.976	0.915	0.00315626	1
0	TMEM30A	0.0892206	0.432	0.319	0.00302676	1
0	LOC100128682	0.0892172	0.91	0.898	0.00604388	1
0	ZSCAN22	0.0891896	0.883	0.897	0.00429608	1
0	PSAP	0.0871357	0.82	0.685	0.00342637	1
0	SMCHD1	0.0870763	0.748	0.569	1.29736e-05	0.235769
0	LOC100507463	0.0867862	0.549	0.392	0.000117776	1
0	TLR7	0.0866284	0.507	0.604	0.00947261	1
0	ZBTB8A	0.0849356	1	1	0.00721431	1
0	APOF	0.0841646	0.101	0.173	0.00191293	1
0	NUCB2	0.0838382	0.435	0.27	1.10336e-06	0.0200513
0	APOBEC3C	0.0837202	0.833	0.657	0.000257931	1
0	ZNF556	0.083442	0.08	0.131	0.00841125	1
0	GIGYF2	0.0826681	0.446	0.301	2.02857e-05	0.368652
0	INPP4B	0.0826206	0.82	0.652	0.00107497	1
0	ATP6V1E1	0.0822604	0.438	0.327	0.00364572	1
0	LATS1	0.0820678	0.533	0.372	4.82865e-05	0.877511
0	BPTF	0.0814406	0.79	0.59	2.91515e-06	0.0529769
0	DENND4C	0.0812124	0.456	0.324	0.000211598	1
0	CYTH4	0.081175	0.523	0.355	1.58536e-05	0.288108
0	BDP1	0.0809831	0.745	0.591	5.58433e-05	1
0	MICAL1	0.0786129	0.536	0.394	0.000396755	1
0	ADSS	0.0783561	0.536	0.42	0.00735796	1
0	APH1A	0.0783312	0.363	0.275	0.00728902	1
0	ANKRD11	0.0775007	0.605	0.454	0.000248122	1
0	AMD1	0.0774193	0.448	0.33	0.0050989	1
0	TCF25	0.0771937	0.714	0.523	4.84556e-05	0.880584
0	FAM208A	0.0768369	0.647	0.518	0.00317945	1
0	TMEM9B	0.0766673	0.485	0.323	9.61161e-06	0.174672
0	RASGRP1	0.0752963	0.576	0.43	0.000661481	1
0	UBE2K	0.0749272	0.488	0.346	0.000353385	1
0	PI4KB	0.0747897	0.424	0.277	2.5114e-05	0.456397
0	KIAA0930	0.0746614	0.26	0.348	0.00931119	1
0	TOMM6	0.0741647	0.496	0.374	0.00150379	1
0	YIPF3	0.0741446	0.414	0.287	0.000320276	1
0	REST	0.0740777	0.374	0.28	0.00602707	1
0	ABHD14B	0.0737087	0.464	0.324	0.000436402	1
0	DHX15	0.0737024	0.576	0.393	2.22066e-05	0.403561
0	VHL	0.0733787	0.995	0.988	0.00906908	1
0	CALN1	0.0731392	0.286	0.447	3.06074e-06	0.0556229
0	IQGAP2	0.073122	0.427	0.301	9.04709e-05	1
0	TAOK3	0.0730909	0.552	0.394	0.000177974	1
0	CTSS	0.0725448	0.944	0.908	0.00709035	1
0	GOLPH3	0.0723659	0.286	0.207	0.00435878	1
0	LOC100130231	0.0713884	0.674	0.547	0.00685979	1
0	WIPF3	0.0712544	0.17	0.257	0.00181976	1
0	DIDO1	0.0707893	0.467	0.316	5.19163e-05	0.943476
0	JAK1	0.0704628	0.804	0.676	0.00544403	1
0	LOC100130476	0.0703244	0.467	0.338	0.000376348	1
0	REEP5	0.0697747	0.716	0.492	2.35308e-07	0.00427626
0	ZNF831	0.0681518	0.3	0.222	0.00963931	1
0	FGFR1OP2	0.0679518	0.533	0.383	0.000263767	1
0	PBOV1	0.0678808	0.403	0.541	0.00380983	1
0	TBCC	0.0677413	0.358	0.261	0.003747	1
0	APOL4	0.0676957	0.66	0.548	0.00893376	1
0	EFTUD2	0.0655935	0.39	0.278	0.00188057	1
0	PCSK7	0.0648828	0.607	0.423	2.68165e-05	0.487337
0	CCND3	0.0647612	0.809	0.664	0.000862998	1
0	CELF1	0.0642408	0.69	0.495	1.57754e-05	0.286686
0	CARS	0.0641565	0.332	0.227	0.000322602	1
0	WDR83OS	0.0638608	0.607	0.449	0.000386348	1
0	GALM	0.06361	0.902	0.833	0.000318512	1
0	NAA50	0.0635432	0.687	0.538	1.61025e-05	0.292631
0	LAX1	0.0627911	0.687	0.543	3.55402e-05	0.645872
0	IKBKE	0.0627805	0.43	0.309	0.00140446	1
0	LRRC37A2	0.0619886	0.427	0.313	0.00327412	1
0	ZNF205-AS1	0.0617983	0.313	0.441	0.00118228	1
0	TAB2	0.0607142	0.297	0.221	0.00892028	1
0	METAP2	0.0605494	0.467	0.312	5.08684e-05	0.924432
0	FLJ41200	0.0603387	0.106	0.18	0.00148252	1
0	CNTN4	0.0598455	0.186	0.279	0.00184052	1
0	RBM19	0.0586917	0.568	0.441	0.00814347	1
0	ARGLU1	0.0584794	0.931	0.803	0.00208171	1
0	LAMTOR1	0.0580425	0.424	0.3	0.00126564	1
0	OFD1	0.058008	0.454	0.335	0.00247174	1
0	POLR2G	0.057996	0.565	0.409	0.000174666	1
0	PDCD6IP	0.0577784	0.618	0.441	0.000165196	1
0	ATP6V0D1	0.0572068	0.414	0.309	0.00333668	1
0	POM121	0.0567912	0.695	0.564	0.006338	1
0	IARS	0.0567678	0.546	0.393	0.000311736	1
0	POLR3GL	0.0566495	0.398	0.297	0.00496298	1
0	ITFG2	0.0537566	0.353	0.259	0.00501512	1
0	SREK1	0.0535142	0.523	0.377	0.00127143	1
0	ARID4A	0.0534325	0.469	0.348	0.00331437	1
0	HLA-DRA	0.0533818	0.769	0.535	1.36968e-09	2.48912e-05
0	CEP57	0.0531639	0.475	0.341	0.000392383	1
0	C14orf2	0.0521322	0.544	0.426	0.0089498	1
0	IDH3G	0.0518441	0.377	0.261	0.000573628	1
0	CTC1	0.0516991	0.615	0.453	0.000463098	1
0	PIP4K2A	0.0510148	0.928	0.83	0.00125038	1
0	SF3B1	0.0501196	0.905	0.767	0.00275225	1
0	CEACAM8	0.0495564	0.385	0.512	0.00248977	1
0	DDX60L	0.0489348	0.31	0.23	0.006086	1
0	IFLTD1	0.0487362	0.292	0.415	0.00127661	1
0	YEATS2	0.0483124	0.573	0.463	0.00406961	1
0	RAB9A	0.0480604	0.241	0.155	0.000336038	1
0	COX7C	0.0478421	0.873	0.7	0.00254317	1
0	CCNL2	0.0473964	0.578	0.451	0.00896402	1
0	NFATC3	0.0464663	0.719	0.56	0.0001649	1
0	PPP2CA	0.0459627	0.576	0.412	0.000297391	1
0	FAM104A	0.0458196	0.464	0.331	0.00108805	1
0	SPOP	0.0455201	0.528	0.396	0.000686399	1
0	CHMP2A	0.0449238	0.597	0.415	2.27558e-05	0.413542
0	VPS51	0.0448783	0.297	0.215	0.0060645	1
0	PTDSS1	0.0446209	0.43	0.3	0.00036221	1
0	C12orf57	0.0445508	0.647	0.485	0.000641695	1
0	FAIM3	0.0441259	0.854	0.673	0.000350753	1
0	RAP1A	0.0435908	0.424	0.315	0.00391615	1
0	P2RY10	0.0431023	0.501	0.355	0.000429731	1
0	LOC100128398	0.0430347	0.65	0.762	0.00124787	1
0	GSDMC	0.0418548	0.276	0.39	0.00152827	1
0	RPS4Y1	0.0416245	0.714	0.472	1.26885e-08	0.000230589
0	HLA-DQB1	0.041053	0.602	0.392	1.67685e-08	0.000304733
0	TMCO1	0.0410285	0.613	0.479	0.00928966	1
0	PCF11	0.0404804	0.454	0.347	0.0069545	1
0	PRKAA1	0.0402503	0.586	0.463	0.00133969	1
0	CNIH	0.0400668	0.377	0.274	0.00332125	1
0	TMED5	0.0391432	0.499	0.364	0.000340463	1
0	SCAMP2	0.039017	0.637	0.473	0.000235972	1
0	GIMAP1	0.0386478	0.605	0.47	0.000973159	1
0	NFATC1	0.0379953	0.414	0.278	6.1041e-05	1
0	N4BP2L2	0.0379622	0.833	0.664	0.0061397	1
0	ICOS	0.0373536	0.615	0.42	3.418e-06	0.0621153
0	CCAR1	0.0373165	0.56	0.418	0.00245761	1
0	DNAJC3	0.0363681	0.668	0.534	0.00452081	1
0	SCAND1	0.0360168	0.546	0.387	8.5947e-05	1
0	BCLAF1	0.0356813	0.798	0.636	0.00445399	1
0	EIF5	0.0355606	0.714	0.531	0.000121444	1
0	ANXA11	0.0353123	0.631	0.486	0.00173671	1
0	METTL20	0.0346567	0.395	0.521	0.00262594	1
0	SMC1A	0.0339839	0.454	0.348	0.00623737	1
0	DYNLT1	0.0336428	0.501	0.366	0.00128121	1
0	IP6K2	0.0334112	0.512	0.321	4.52327e-07	0.00822014
0	CPB2-AS1	0.0325788	0.379	0.522	0.000148894	1
0	DOCK2	0.0318792	0.748	0.586	0.00226647	1
0	C11orf44	0.031379	0.164	0.251	0.00287394	1
0	CDK2AP2	0.0309514	0.671	0.504	0.000481719	1
0	DCLRE1C	0.0304916	0.48	0.365	0.00568589	1
0	PTP4A2	0.0301314	0.732	0.555	0.000639637	1
0	PPP6R2	0.0299486	0.507	0.359	8.56423e-05	1
0	CAT	0.0293551	0.324	0.23	0.00298845	1
0	ATP5J	0.0290166	0.52	0.395	0.00431655	1
0	DCAF5	0.0283505	0.398	0.285	0.00122262	1
0	LOC283683	0.0282969	0.156	0.239	0.00518338	1
0	CLDN16	0.0271211	0.422	0.547	0.00715428	1
0	ACTR1A	0.02598	0.462	0.338	0.00371145	1
0	BRD2	0.0256684	0.822	0.666	0.00190551	1
0	FLJ41941	0.0246406	0.207	0.324	0.000176881	1
0	ACLY	0.0234082	0.538	0.377	0.000196981	1
0	CNPY2	0.0232656	0.408	0.299	0.00273132	1
0	HEXIM1	0.0230462	0.398	0.294	0.00741724	1
0	AKAP9	0.0224254	0.804	0.613	0.00220007	1
0	PTPN6	0.0219571	0.801	0.632	0.000192825	1
0	YY1AP1	0.0216726	0.501	0.351	4.45366e-05	0.809363
0	MEA1	0.0206956	0.419	0.28	9.2389e-05	1
0	MPG	0.0204962	0.459	0.319	0.000305781	1
0	PRR7-AS1	0.020474	0.369	0.482	0.00421953	1
0	PSMD1	0.02043	0.43	0.301	0.000680346	1
0	LUC7L2	0.0196774	0.549	0.376	4.46948e-06	0.0812238
0	RIC8A	0.0193794	0.406	0.265	4.93944e-05	0.897644
0	STEAP2	0.0188998	0.642	0.726	0.00531898	1
0	SLC44A4	0.0183041	0.355	0.498	0.000150613	1
0	GNAS	0.0180216	0.782	0.637	0.00510712	1
0	STYX	0.0178784	0.857	0.904	0.00224909	1
0	LOC100287225	0.0171314	0.26	0.378	0.0005825	1
0	KRAS	0.0170983	0.525	0.386	4.9229e-05	0.894639
0	LOC440243	0.0167784	0.432	0.544	0.004688	1
0	PHIP	0.0165157	0.653	0.465	7.60547e-05	1
0	ZCCHC6	0.0153472	0.464	0.343	0.000737551	1
0	INIP	0.0152134	0.812	0.84	0.00496916	1
0	CPT2	0.01484	0.682	0.763	0.00421669	1
0	FAM217B	0.0146271	0.812	0.878	0.00330987	1
0	LOC256880	0.0142455	0.321	0.431	0.00787339	1
0	HYLS1	0.0131655	0.17	0.261	0.00150943	1
0	SCN3B	0.0128469	0.454	0.59	0.000366298	1
0	KIAA1109	0.0126379	0.546	0.386	5.15588e-05	0.936979
0	NDUFS2	0.0126268	0.464	0.328	0.000701923	1
0	C14orf159	0.0121219	0.377	0.274	0.00217197	1
0	TSC22D3	0.0116164	0.939	0.816	0.00380515	1
0	KDM2A	0.0115982	0.637	0.467	2.69151e-05	0.489128
0	PTCD3	0.0106627	0.629	0.518	0.00450536	1
0	STAG2	0.0095042	0.674	0.465	1.71668e-06	0.0311973
0	MOAP1	0.0088071	0.544	0.422	0.000519025	1
0	NSA2	0.00860824	0.475	0.349	0.00238043	1
0	GCC2	0.00752467	0.695	0.521	9.37038e-05	1
0	COMMD6	0.0074034	0.732	0.583	0.00501231	1
0	BCL11B	0.00722138	0.748	0.574	0.00224328	1
0	CDK5RAP2	0.00646203	0.432	0.309	0.000634944	1
0	TCAM1P	0.00623583	0.268	0.358	0.00682644	1
0	SEC24C	0.0056929	0.584	0.402	4.16141e-05	0.756252
0	MGAT1	0.00469287	0.639	0.437	1.16207e-05	0.211183
0	AIP	0.00468696	0.706	0.52	0.000104287	1
0	LOC100506834	0.00446428	0.414	0.568	4.6536e-05	0.845698
0	PCDHB16	0.00440429	0.162	0.235	0.00783877	1
0	SV2B	0.00433476	0.634	0.728	0.000186408	1
0	NBR1	0.00421186	0.565	0.386	1.02973e-05	0.187133
0	ZNHIT1	0.00381813	0.462	0.324	0.000355134	1
0	PMF1	0.00327462	0.462	0.338	0.00208072	1
0	SIX4	0.00325974	0.923	0.958	0.00182228	1
0	NXF1	0.0024642	0.568	0.391	0.000135991	1
0	RASSF8	0.00182947	0.321	0.428	0.00529706	1
0	NAA60	0.000447548	0.355	0.255	0.00264107	1
0	DNAJA2	0.000379406	0.459	0.348	0.00927021	1
0	TERF2	0.000241459	0.61	0.706	0.00324246	1
0	FLT1	-0.000582024	0.435	0.556	0.000465094	1
0	KIAA0430	-0.000677251	0.422	0.305	0.000252463	1
0	WBP2	-0.00128518	0.576	0.443	0.00776946	1
0	PTGER4	-0.00192143	0.676	0.5	0.000138544	1
0	SLC16A7	-0.00201986	0.676	0.579	0.000608875	1
0	PPIG	-0.00269397	0.668	0.496	0.000923865	1
0	TOR4A	-0.00383186	0.358	0.512	0.000101655	1
0	LAMTOR5	-0.00475961	0.501	0.369	0.000914645	1
0	FGB	-0.00482103	0.114	0.183	0.00441457	1
0	ITK	-0.00503942	0.777	0.63	0.00549248	1
0	PHKG1	-0.00511369	0.17	0.292	1.0367e-05	0.188399
0	TBC1D4	-0.00548319	0.57	0.399	1.04683e-05	0.19024
0	UBXN4	-0.00667272	0.772	0.594	0.000864611	1
0	SHANK2-AS3	-0.00700891	0.777	0.852	0.00889	1
0	GTF2A2	-0.00705949	0.419	0.288	0.000369034	1
0	PRRC2B	-0.0077866	0.719	0.568	0.000528539	1
0	ZC3H11A	-0.00797901	0.546	0.388	0.000125698	1
0	SDHC	-0.0085198	0.496	0.35	0.000416519	1
0	THUMPD1	-0.00884221	0.464	0.33	0.00218367	1
0	STAG3L2	-0.00948814	0.584	0.448	0.0024818	1
0	SNHG5	-0.00956999	0.769	0.629	0.00400215	1
0	TMEM38A	-0.010179	0.371	0.488	0.00519313	1
0	TTC3	-0.0107782	0.613	0.434	8.22368e-06	0.149449
0	BAZ2A	-0.0109908	0.578	0.413	9.31595e-05	1
0	DDX24	-0.0119172	0.767	0.61	0.00572151	1
0	PPHLN1	-0.0119315	0.538	0.426	0.00927548	1
0	PIGS	-0.0122322	0.337	0.245	0.00600814	1
0	PCDH11X	-0.0129725	0.902	0.934	0.00400599	1
0	NEMF	-0.0129816	0.568	0.424	0.000946503	1
0	SH2B3	-0.0144071	0.499	0.586	0.00517255	1
0	UBLCP1	-0.0144421	0.366	0.263	0.00232115	1
0	YPEL5	-0.0147734	0.698	0.533	0.00239758	1
0	FKBP1A	-0.0149313	0.841	0.678	0.00544476	1
0	COPB1	-0.015331	0.639	0.465	0.000321013	1
0	RHOC	-0.0156162	0.459	0.299	1.90753e-05	0.346656
0	TET2	-0.0158989	0.634	0.502	0.000241134	1
0	VOPP1	-0.0162573	0.584	0.418	0.000180118	1
0	OS9	-0.016539	0.602	0.474	0.0086055	1
0	E2F3	-0.0173483	0.361	0.23	2.48027e-06	0.045074
0	CNNM1	-0.0177146	0.279	0.385	0.00336655	1
0	ARHGAP25	-0.0178054	0.711	0.54	0.000452746	1
0	CLDND1	-0.0181605	0.695	0.514	0.000572035	1
0	ZKSCAN8	-0.018293	0.61	0.5	0.000409937	1
0	DARS	-0.018312	0.65	0.457	5.66847e-05	1
0	CCNL1	-0.0189774	0.772	0.581	0.000426042	1
0	SLC25A15	-0.0190874	0.894	0.959	0.000151947	1
0	SMARCE1	-0.0197591	0.592	0.418	0.000408734	1
0	PLCB2	-0.0197895	0.538	0.401	0.000834931	1
0	TAF7	-0.0214215	0.703	0.516	6.3216e-05	1
0	TINF2	-0.0218521	0.477	0.34	0.00047977	1
0	ARL4C	-0.0222768	0.708	0.535	0.000894185	1
0	NAP1L6	-0.0225998	0.467	0.584	0.00926176	1
0	CLTC	-0.0236312	0.618	0.473	0.00241029	1
0	DENND1C	-0.0241062	0.602	0.44	0.0004875	1
0	DSG2	-0.0247219	0.565	0.671	0.0011914	1
0	DEF6	-0.0248836	0.78	0.624	0.00274809	1
0	CCT8	-0.0259379	0.65	0.488	0.00152393	1
0	IFNLR1	-0.0260828	0.944	0.974	1.53712e-09	2.7934e-05
0	DSC3	-0.026173	0.371	0.519	8.1197e-05	1
0	SH3BGRL	-0.0267172	0.706	0.531	0.000422535	1
0	LOC100129935	-0.0268579	0.284	0.393	0.00294041	1
0	ALOX5AP	-0.0269664	0.647	0.494	0.0046614	1
0	PARP10	-0.0270015	0.43	0.322	0.00590322	1
0	SCN11A	-0.0280093	0.806	0.868	0.00131287	1
0	NPEPPS	-0.0283706	0.546	0.402	0.000398877	1
0	PLEKHM1	-0.0285975	0.451	0.324	0.00093521	1
0	IL10RA	-0.029271	0.82	0.657	0.00298746	1
0	NDUFB3	-0.0295254	0.541	0.402	0.00263439	1
0	MAN2B1	-0.0299406	0.408	0.27	0.000105918	1
0	SMAD9	-0.0302365	0.26	0.361	0.00369445	1
0	C1orf140	-0.030964	0.371	0.501	0.00202334	1
0	CDCP1	-0.0311105	0.533	0.644	0.00109965	1
0	ZNF252P	-0.0311177	0.326	0.436	0.0027943	1
0	SURF4	-0.03134	0.729	0.559	0.000992968	1
0	HLA-DPB2	-0.0348112	0.05	0.102	0.00270928	1
0	PDCD6	-0.0360328	0.607	0.441	0.00026783	1
0	BNIPL	-0.0364743	0.639	0.735	0.00396753	1
0	LRRC3	-0.0369037	0.218	0.321	0.00185996	1
0	ROCK1P1	-0.0370302	0.679	0.464	2.88519e-08	0.000524326
0	ATF4	-0.0374279	0.647	0.469	0.000399914	1
0	CMBL	-0.0383787	0.918	0.942	0.00214838	1
0	RPN2	-0.0387873	0.751	0.583	0.00448866	1
0	RBM25	-0.0390033	0.761	0.555	5.8681e-06	0.106641
0	LOC646762	-0.0393098	0.17	0.253	0.00370345	1
0	STT3A	-0.0398357	0.541	0.399	0.00111505	1
0	BMP3	-0.0403577	0.117	0.177	0.0075256	1
0	SRL	-0.0405155	0.316	0.462	0.000201126	1
0	SLAMF7	-0.0410328	0.857	0.794	0.00252249	1
0	KIAA1875	-0.0413776	0.846	0.887	0.00133831	1
0	MILR1	-0.0417997	0.151	0.238	0.00173221	1
0	LOC100506710	-0.0421492	0.398	0.271	0.000325048	1
0	DCDC2	-0.0428471	0.247	0.34	0.00552779	1
0	SLC26A4	-0.043982	0.369	0.467	0.00710199	1
0	ANKZF1	-0.043996	0.403	0.285	0.00134976	1
0	FBL	-0.0442952	0.52	0.393	0.00414035	1
0	LONP2	-0.0454005	0.642	0.471	0.000130545	1
0	MAP1LC3B	-0.0458475	0.7	0.493	2.15144e-05	0.390982
0	SLC3A2	-0.0467806	0.602	0.451	0.00361294	1
0	HLA-DRB1	-0.0471471	0.905	0.676	2.54812e-08	0.000463069
0	DNAJC22	-0.0471956	0.796	0.868	0.00413911	1
0	PAQR5	-0.0475268	0.199	0.277	0.00895119	1
0	EPGN	-0.0477234	0.475	0.607	0.000992592	1
0	DHX9	-0.0477884	0.541	0.41	0.00753114	1
0	PSMC4	-0.0480488	0.385	0.28	0.00500978	1
0	TNFRSF14	-0.0481292	0.716	0.57	0.00306681	1
0	CXorf36	-0.0482602	0.663	0.774	0.00403339	1
0	RPSAP58	-0.0482647	0.775	0.601	0.00151255	1
0	NEDD8	-0.0482916	0.65	0.492	0.00163597	1
0	HMGN4	-0.0491906	0.626	0.483	0.00894321	1
0	KAT7	-0.0495537	0.475	0.336	0.000277697	1
0	CKLF	-0.0496487	0.57	0.442	0.00352823	1
0	ANXA5	-0.0500801	0.751	0.586	0.00732012	1
0	FABP5	-0.0502107	0.584	0.358	8.44351e-09	0.000153444
0	THOC2	-0.0505248	0.599	0.449	0.00146397	1
0	AOAH	-0.0510526	0.472	0.303	2.1246e-06	0.0386104
0	MORF4L2	-0.0511983	0.464	0.354	0.00979471	1
0	NDUFA1	-0.051237	0.658	0.496	0.001056	1
0	MTF2	-0.05391	0.422	0.312	0.00438796	1
0	FLJ13197	-0.0542076	0.573	0.667	0.00671664	1
0	LSM14A	-0.0543785	0.682	0.525	0.00709712	1
0	DHODH	-0.0551787	0.509	0.609	0.0067533	1
0	DYNLL1	-0.0553662	0.557	0.393	3.85352e-05	0.7003
0	TMEM230	-0.0566979	0.66	0.493	0.00199346	1
0	SRI	-0.0568632	0.671	0.488	0.000266492	1
0	IYD	-0.0569618	0.255	0.371	0.000581416	1
0	FAM105B	-0.0599573	0.626	0.557	0.00269486	1
0	STAU1	-0.0600835	0.647	0.465	0.000227202	1
0	CRX	-0.0605359	0.96	0.974	0.0036513	1
0	PTAFR	-0.0612435	0.841	0.892	0.00631212	1
0	LURAP1	-0.0620842	0.39	0.488	0.00887728	1
0	CAPRIN1	-0.0626404	0.615	0.447	0.000728318	1
0	RABAC1	-0.0630585	0.586	0.437	0.00197822	1
0	LINC00643	-0.0633801	0.183	0.278	0.00356453	1
0	KDM5C	-0.0635123	0.385	0.283	0.00183426	1
0	LOC100128593	-0.0635268	0.239	0.354	0.000321076	1
0	HSPD1	-0.0641695	0.743	0.505	2.29382e-07	0.00416855
0	QARS	-0.0647369	0.549	0.385	0.00025639	1
0	EGFEM1P	-0.0649265	0.353	0.488	0.000225632	1
0	C9orf16	-0.0652684	0.66	0.491	0.00280406	1
0	C17orf49	-0.0660413	0.589	0.446	0.00490991	1
0	USB1	-0.0664014	0.361	0.265	0.00725981	1
0	DNAJC7	-0.0673013	0.432	0.318	0.00444602	1
0	FOXN3	-0.0681264	0.464	0.342	0.0054732	1
0	COPZ1	-0.0683273	0.613	0.447	0.00106128	1
0	C14orf105	-0.068625	0.451	0.566	0.00332672	1
0	MRO	-0.068683	0.61	0.711	0.00212506	1
0	PIGT	-0.0691832	0.493	0.342	0.000525533	1
0	SEC61A1	-0.0692272	0.66	0.512	0.00325463	1
0	TXN2	-0.0702369	0.443	0.32	0.00370523	1
0	TRIM72	-0.0706938	0.178	0.254	0.00551254	1
0	TRAFD1	-0.0713218	0.568	0.375	1.1033e-05	0.200503
0	CDC14C	-0.0715294	0.125	0.197	0.00418066	1
0	C1RL	-0.071798	0.629	0.703	0.00610668	1
0	AATF	-0.071902	0.401	0.283	0.00190682	1
0	SLX1B	-0.0725262	0.501	0.379	0.00715785	1
0	SLX1A	-0.0725262	0.501	0.379	0.00715785	1
0	DYDC1	-0.0725795	0.284	0.377	0.00811596	1
0	FGD5P1	-0.0727239	0.411	0.545	0.00089883	1
0	SNW1	-0.0730945	0.496	0.349	0.000366534	1
0	AHSA1	-0.0733424	0.454	0.291	1.09297e-05	0.198626
0	EPS15	-0.0743172	0.729	0.562	0.00285868	1
0	MOGAT3	-0.0744674	0.138	0.207	0.00425003	1
0	BCAP31	-0.0747803	0.684	0.526	0.00111986	1
0	BCYRN1	-0.0749682	0.149	0.215	0.00719551	1
0	OAS2	-0.0752424	0.666	0.503	0.00103981	1
0	CYLD	-0.0752765	0.602	0.424	6.15567e-05	1
0	LRRC57	-0.0756334	0.955	0.975	0.00062323	1
0	TSTD1	-0.0771132	0.485	0.345	0.000763877	1
0	PTPRB	-0.0772598	0.387	0.506	0.00336177	1
0	SHOX	-0.078044	0.91	0.95	0.00190351	1
0	ERGIC3	-0.0782864	0.565	0.414	0.00280572	1
0	PCID2	-0.0792161	0.382	0.271	0.00165654	1
0	HIGD2A	-0.0796244	0.668	0.488	0.000720729	1
0	HIVEP2	-0.0799839	0.509	0.37	0.00130843	1
0	NR3C1	-0.0807859	0.607	0.457	0.00438537	1
0	FAM83E	-0.0809408	0.183	0.262	0.00493881	1
0	SF3B5	-0.083218	0.422	0.307	0.00382042	1
0	PART1	-0.0834584	0.544	0.665	0.00130565	1
0	NPFFR2	-0.083822	0.3	0.439	0.000120104	1
0	SIRPB2	-0.0842763	0.496	0.611	0.00681824	1
0	KRT42P	-0.0845558	0.106	0.174	0.00252137	1
0	SAP30BP	-0.0846216	0.432	0.306	0.00133898	1
0	SETD8	-0.085303	0.088	0.142	0.00884199	1
0	EGR1	-0.085569	0.326	0.223	0.000389671	1
0	UBASH3A	-0.0861033	0.56	0.398	9.60049e-05	1
0	RTBDN	-0.0865139	0.141	0.207	0.00554199	1
0	RHBG	-0.0867933	0.156	0.27	6.0577e-05	1
0	TRANK1	-0.0872413	0.538	0.364	4.70108e-05	0.854328
0	LOC100996455	-0.0888651	0.21	0.299	0.0042105	1
0	IL17RD	-0.0889362	0.902	0.957	0.000245723	1
0	PYCARD	-0.0907675	0.39	0.285	0.00457246	1
0	EMP2	-0.0907689	0.968	0.983	0.00129139	1
0	PIN1	-0.093473	0.459	0.333	0.00223978	1
0	NEK8	-0.0936925	0.401	0.515	0.00231586	1
0	LRRC25	-0.094085	0.39	0.535	0.000173125	1
0	C7orf65	-0.0943379	0.178	0.284	0.000265687	1
0	MBTPS1	-0.0943634	0.491	0.308	6.47031e-07	0.0117585
0	STIP1	-0.0946908	0.528	0.377	0.000364717	1
0	PLA2G4E	-0.0948484	0.631	0.723	0.00139632	1
0	NOP56	-0.0951696	0.467	0.33	0.000802181	1
0	COPG1	-0.0953462	0.44	0.301	0.000198954	1
0	C19orf35	-0.0963049	0.427	0.529	0.00324734	1
0	LINC00330	-0.096398	0.422	0.581	2.21552e-06	0.0402627
0	FLJ14107	-0.0977184	0.191	0.27	0.00872763	1
0	SEC11A	-0.0977466	0.581	0.434	0.00432094	1
0	CDH23	-0.0991568	0.687	0.761	0.000514483	1
0	AK3	-0.0992681	0.907	0.934	0.00250662	1
0	MMD2	-0.100089	0.377	0.513	7.5599e-05	1
0	WNT7B	-0.10059	0.626	0.693	0.00265612	1
0	MMS22L	-0.100637	0.846	0.868	0.000242756	1
0	SPPL3	-0.102034	0.342	0.457	0.000938676	1
0	PRPF8	-0.103476	0.682	0.517	0.0035946	1
0	PMPCB	-0.103479	0.454	0.324	0.00240489	1
0	LOC100506083	-0.103524	0.509	0.637	0.00120595	1
0	TATDN3	-0.104408	0.96	0.964	0.00207319	1
0	RNF144A-AS1	-0.104467	0.308	0.445	5.30945e-05	0.964886
0	CASP1	-0.105017	0.541	0.394	0.00120062	1
0	ZDHHC8P1	-0.105148	0.401	0.5	0.00554322	1
0	TNFAIP3	-0.10526	0.931	0.763	0.00807954	1
0	VPS36	-0.105396	0.416	0.269	8.43616e-06	0.15331
0	TCIRG1	-0.106073	0.682	0.538	0.00271765	1
0	AVPR1A	-0.106347	0.223	0.334	0.000979911	1
0	INE2	-0.108011	0.207	0.294	0.00791036	1
0	TEX101	-0.108801	0.119	0.215	7.25759e-05	1
0	ETFB	-0.110153	0.39	0.294	0.00969702	1
0	MS4A2	-0.11055	0.318	0.436	0.00110113	1
0	TMPO	-0.110969	0.817	0.682	0.000555541	1
0	KLK7	-0.111225	0.294	0.42	0.000255429	1
0	RNF166	-0.112109	0.658	0.494	0.000313596	1
0	BRDT	-0.113229	0.186	0.293	0.000376775	1
0	ZNF788	-0.11347	0.708	0.809	0.000610374	1
0	RAD21	-0.113592	0.671	0.479	9.71713e-06	0.176589
0	PTEN	-0.114633	0.533	0.375	0.000528626	1
0	C8orf86	-0.11466	0.427	0.554	0.000490215	1
0	ZNF470	-0.115151	0.286	0.39	0.0033479	1
0	ZNF526	-0.115716	0.899	0.919	0.000317229	1
0	LINC00152	-0.115768	0.767	0.58	4.69693e-05	0.853573
0	SYNPO2L	-0.115942	0.393	0.507	0.00327281	1
0	MARS	-0.116132	0.483	0.352	0.00521009	1
0	IGFBPL1	-0.116923	0.459	0.588	0.00203102	1
0	KIAA1456	-0.117456	0.846	0.892	0.00766594	1
0	SQSTM1	-0.118681	0.706	0.543	0.00627696	1
0	NDUFS8	-0.12106	0.512	0.385	0.00866249	1
0	GOLGA6L6	-0.121949	0.077	0.144	0.00124019	1
0	FAM120B	-0.122005	0.531	0.383	0.000740757	1
0	PCMT1	-0.122148	0.573	0.388	7.1058e-05	1
0	MLLT4-AS1	-0.123164	0.103	0.16	0.00880131	1
0	C6orf89	-0.123814	0.533	0.42	0.00418299	1
0	PDXDC1	-0.124168	0.507	0.348	0.000200603	1
0	SPAST	-0.124764	0.846	0.895	0.000112408	1
0	EIF5A2	-0.124945	0.846	0.905	0.000131522	1
0	C14orf178	-0.126254	0.207	0.329	3.83696e-05	0.69729
0	GTF2E1	-0.126875	0.753	0.83	0.00154308	1
0	UPK3B	-0.127792	0.119	0.19	0.00449028	1
0	LOC401052	-0.130531	0.48	0.597	0.00269008	1
0	SYS1	-0.130856	0.401	0.299	0.0050991	1
0	CNDP2	-0.131107	0.584	0.426	0.00197454	1
0	NUDT21	-0.131363	0.557	0.404	0.000833486	1
0	SLC25A39	-0.131367	0.401	0.288	0.00287472	1
0	COA1	-0.131799	0.944	0.973	0.00234168	1
0	TNNI1	-0.13243	0.379	0.52	0.000424037	1
0	DPF2	-0.132978	0.43	0.301	0.0013908	1
0	H3F3C	-0.133518	0.053	0.121	0.00018265	1
0	ACSL5	-0.133639	0.507	0.371	0.00361058	1
0	NFKBIZ	-0.133765	0.637	0.48	0.00229063	1
0	TNF	-0.133966	0.093	0.157	0.00151614	1
0	EPHA10	-0.134793	0.78	0.815	0.00112319	1
0	FCGR2B	-0.134828	0.088	0.148	0.00509336	1
0	POU5F1	-0.134974	0.963	0.978	0.00964079	1
0	ARFGAP2	-0.135278	0.443	0.313	0.00104143	1
0	SLC7A14	-0.136129	0.729	0.824	5.69484e-05	1
0	CNOT8	-0.136323	0.446	0.314	0.00231153	1
0	SNX17	-0.137032	0.639	0.468	0.000454927	1
0	PDIA6	-0.137742	0.692	0.532	0.00424295	1
0	PRELP	-0.138701	0.698	0.787	0.00723373	1
0	NRXN3	-0.138919	0.347	0.484	0.000297056	1
0	BRIP1	-0.139653	0.971	0.974	0.00380942	1
0	GATM-AS1	-0.13974	0.952	0.955	0.00486865	1
0	SH2D1A	-0.140793	0.775	0.591	0.00343555	1
0	AQP6	-0.141218	0.756	0.819	0.00153989	1
0	CGGBP1	-0.142153	0.411	0.305	0.00569038	1
0	ERVV-1	-0.143235	0.69	0.783	0.000387739	1
0	FAM101B	-0.143271	0.279	0.366	0.00748171	1
0	GPAA1	-0.144346	0.403	0.292	0.00608765	1
0	C6orf25	-0.145138	0.435	0.591	4.00697e-05	0.728186
0	SOWAHC	-0.145657	0.358	0.471	0.00297994	1
0	C12orf77	-0.146157	0.34	0.488	7.23427e-06	0.131468
0	PNMA2	-0.146275	0.915	0.955	0.0022177	1
0	SNORA70	-0.146843	0.125	0.204	0.00138691	1
0	LOC100335030	-0.147376	0.666	0.754	0.000561917	1
0	SMYD4	-0.147846	0.987	0.988	0.0029098	1
0	PRPF3	-0.14817	0.424	0.316	0.00660557	1
0	PFKP	-0.148248	0.594	0.426	0.000237431	1
0	AK2	-0.1488	0.629	0.459	0.000368965	1
0	ICAM4	-0.149229	0.292	0.412	0.000114752	1
0	TUFM	-0.152966	0.615	0.473	0.00884665	1
0	COPS6	-0.153502	0.61	0.434	0.000786032	1
0	SEC24B	-0.153519	0.416	0.32	0.00981035	1
0	PIK3R1	-0.153891	0.475	0.341	0.000233114	1
0	C12orf65	-0.154104	0.952	0.961	0.000631616	1
0	STEAP4	-0.156082	0.225	0.339	0.000174602	1
0	FGD4	-0.156775	0.676	0.771	0.00185681	1
0	SPRED1	-0.157756	0.926	0.96	1.22175e-05	0.222028
0	PTOV1-AS1	-0.15861	0.761	0.835	0.000521499	1
0	SCP2	-0.158679	0.637	0.466	0.00188081	1
0	G3BP2	-0.158709	0.568	0.424	0.00568766	1
0	FLJ42102	-0.158897	0.838	0.91	3.01489e-05	0.547896
0	UQCR10	-0.160672	0.613	0.465	0.00151221	1
0	ALDH3B1	-0.161587	0.353	0.472	0.00150582	1
0	TRIM27	-0.16266	0.387	0.276	0.00467531	1
0	DAXX	-0.163084	0.472	0.34	0.00200514	1
0	KRR1	-0.163124	0.485	0.357	0.00968632	1
0	PCIF1	-0.163258	0.469	0.351	0.00880624	1
0	SEC24B-AS1	-0.164824	0.302	0.432	0.000262297	1
0	ME2	-0.165087	0.944	0.961	0.00643221	1
0	CAPN1	-0.165258	0.584	0.426	0.00200725	1
0	PLEKHH1	-0.167133	0.393	0.532	6.82258e-06	0.123987
0	SPDYE2L	-0.168518	0.464	0.533	0.000503092	1
0	SPDYE2	-0.168518	0.464	0.533	0.000503092	1
0	TXLNA	-0.168842	0.589	0.436	0.00882529	1
0	EXOSC10	-0.170286	0.485	0.361	0.00708628	1
0	PIN4P1	-0.170576	0.34	0.504	1.72903e-05	0.314216
0	TRPM6	-0.172022	0.318	0.473	5.82941e-06	0.105938
0	GSDMD	-0.172072	0.576	0.425	0.00151547	1
0	IRF2	-0.172477	0.655	0.487	0.00107315	1
0	CLNS1A	-0.17313	0.531	0.397	0.00576127	1
0	LPCAT2	-0.174944	0.716	0.81	3.26865e-05	0.594011
0	AP3M1	-0.17615	0.883	0.902	0.00413977	1
0	C11orf31	-0.176742	0.679	0.52	0.00646698	1
0	MTRNR2L4	-0.177396	1	0.998	0.00231121	1
0	GNAL	-0.17932	0.61	0.701	0.000274777	1
0	FAM114A1	-0.17957	0.841	0.898	0.00422621	1
0	APOBEC3A	-0.181545	0.618	0.711	0.00110483	1
0	L1TD1	-0.182189	0.883	0.929	8.53548e-05	1
0	ABCA7	-0.182387	0.371	0.277	0.00748036	1
0	SMC4	-0.182424	0.517	0.343	1.21273e-05	0.220389
0	TMA16	-0.182894	0.061	0.109	0.00762483	1
0	MAGOHB	-0.184345	0.077	0.151	0.000436997	1
0	TUBA1A	-0.184513	0.57	0.412	0.00282835	1
0	FAM106A	-0.184753	0.554	0.654	0.0085459	1
0	CAMLG	-0.185353	0.851	0.886	0.00641241	1
0	LRP10	-0.186789	0.427	0.3	0.00145275	1
0	TRIM45	-0.189244	0.74	0.794	0.00942088	1
0	TRPM1	-0.190612	0.186	0.27	0.00580533	1
0	SMIM14	-0.192145	0.828	0.892	0.00213774	1
0	ACAA1	-0.19495	0.456	0.324	0.0017803	1
0	LOC100288778	-0.196255	0.143	0.21	0.00901418	1
0	NDUFA6	-0.196672	0.554	0.406	0.00240996	1
0	GGNBP2	-0.199111	0.618	0.458	0.00191801	1
0	MOV10	-0.202275	0.406	0.289	0.00242122	1
0	GNLY	-0.202286	0.146	0.09	0.00367929	1
0	CGNL1	-0.202634	0.289	0.427	3.5767e-05	0.649994
0	TCP1	-0.203127	0.605	0.438	0.00124124	1
0	EXPH5	-0.204153	0.958	0.977	0.00285118	1
0	ZNRF3	-0.204252	0.467	0.561	0.00719111	1
0	PHB	-0.208094	0.496	0.368	0.00428252	1
0	MAP1LC3C	-0.209913	0.878	0.927	1.57961e-07	0.00287063
0	HCFC1	-0.21093	0.639	0.466	0.00049875	1
0	FOXP4	-0.2115	0.361	0.488	0.00173034	1
0	EXOC4	-0.211998	0.544	0.362	6.30947e-05	1
0	ATRAID	-0.212701	0.523	0.39	0.00625665	1
0	GIT2	-0.216166	0.642	0.483	0.00981367	1
0	FGFR2	-0.218531	0.419	0.533	0.0028479	1
0	GZMH	-0.218842	0.594	0.375	6.19356e-08	0.00112556
0	TULP4	-0.220191	0.623	0.465	0.000544134	1
0	PTCHD4	-0.221934	0.727	0.81	4.22973e-06	0.0768669
0	RASSF1	-0.222887	0.517	0.368	0.000377977	1
0	LOC100506599	-0.225072	0.212	0.343	5.35347e-06	0.0972886
0	GZMM	-0.226579	0.427	0.301	0.00141998	1
0	LOC148709	-0.226664	0.106	0.171	0.00465329	1
0	PUF60	-0.229305	0.629	0.468	0.00687995	1
0	PNN	-0.229387	0.676	0.497	0.00119354	1
0	METTL21A	-0.230398	1	0.999	4.06469e-06	0.0738675
0	GTF2H2C	-0.231086	0.729	0.793	0.006507	1
0	AJUBA	-0.231734	0.061	0.117	0.00244305	1
0	RPL13AP3	-0.232637	0.098	0.178	0.000337707	1
0	TNS4	-0.23319	0.289	0.424	0.000328007	1
0	MICAL3	-0.233349	0.584	0.707	3.83276e-06	0.0696527
0	PGAP1	-0.234047	0.324	0.438	0.000635204	1
0	CXorf56	-0.234262	0.973	0.98	0.00199835	1
0	LOC644936	-0.234891	0.353	0.561	6.05871e-11	1.10105e-06
0	PGAM4	-0.235371	0.048	0.12	7.06148e-05	1
0	FBXO45	-0.235389	0.87	0.911	0.00843536	1
0	SAMD9L	-0.235603	0.562	0.42	0.00488297	1
0	ARHGAP1	-0.235792	0.915	0.937	0.00915428	1
0	SLTM	-0.237259	0.706	0.53	0.00677352	1
0	RBP1	-0.239637	0.17	0.304	1.25002e-06	0.0227167
0	LINC00439	-0.239899	0.382	0.508	0.000324916	1
0	SCARF1	-0.241589	0.485	0.596	0.000408065	1
0	ARPC4-TTLL3	-0.2422	0.072	0.123	0.00498128	1
0	CNOT7	-0.244721	0.618	0.455	0.00455832	1
0	KDM4C	-0.246975	0.483	0.34	0.000758643	1
0	CNBP	-0.248923	0.987	0.994	0.00606439	1
0	C16orf89	-0.249427	0.114	0.262	8.70269e-09	0.000158154
0	SKP2	-0.250972	0.761	0.824	0.00180617	1
0	FLJ33360	-0.252033	0.17	0.254	0.00421421	1
0	ZDHHC15	-0.252256	0.281	0.425	9.28964e-06	0.168821
0	ESYT2	-0.253101	0.883	0.941	1.63874e-08	0.000297808
0	NGRN	-0.253565	0.427	0.285	0.000375031	1
0	SLC35F6	-0.25365	0.963	0.98	0.00612935	1
0	WNK3	-0.255477	0.18	0.254	0.00998335	1
0	IRF3	-0.256036	0.525	0.381	0.00353537	1
0	CASP4	-0.256491	0.706	0.548	0.00797158	1
0	ALG1	-0.258192	0.905	0.935	0.00538201	1
0	C1orf43	-0.260329	0.562	0.402	0.00160613	1
0	KLRG1	-0.260335	0.475	0.342	0.000157077	1
0	LPGAT1	-0.260485	0.318	0.445	0.000779275	1
0	KBTBD12	-0.261827	0.828	0.905	1.17933e-08	0.000214319
0	MAK	-0.262811	0.239	0.324	0.00291019	1
0	ESRG	-0.264047	0.703	0.561	0.00292433	1
0	FDPS	-0.265817	0.435	0.317	0.00896956	1
0	PIK3R5	-0.266455	0.488	0.351	0.0019393	1
0	KDELC2	-0.266474	0.905	0.938	0.000797844	1
0	ACTR10	-0.268326	0.464	0.336	0.00370134	1
0	RPL6	-0.27117	0.992	0.973	0.000197451	1
0	BMP7	-0.27193	0.676	0.784	1.23975e-07	0.00225299
0	H3F3B	-0.272443	0.976	0.941	0.00137124	1
0	GREB1	-0.273884	0.947	0.969	3.84829e-08	0.00069935
0	YTHDC1	-0.27433	0.671	0.513	0.00622372	1
0	DDHD1	-0.275415	0.934	0.89	0.00284037	1
0	C19orf40	-0.277044	0.289	0.392	0.00452117	1
0	TMEM41B	-0.27803	0.96	0.973	0.00156971	1
0	ZC3H13	-0.27874	0.576	0.425	0.00510532	1
0	CDC123	-0.280898	0.438	0.311	0.00439182	1
0	KLF8	-0.282367	0.358	0.485	0.00189525	1
0	SHE	-0.283591	0.236	0.353	0.000314882	1
0	DSEL	-0.283638	0.565	0.669	0.00338192	1
0	NUP37	-0.285132	0.072	0.124	0.00711799	1
0	USP54	-0.286348	0.674	0.748	1.96992e-05	0.357994
0	RPL28	-0.286571	1	0.981	7.51555e-05	1
0	RNF141	-0.287753	0.732	0.788	0.00345445	1
0	RRP15	-0.287874	0.846	0.885	0.00749359	1
0	PSME1	-0.288634	0.95	0.932	0.00945695	1
0	UBE2B	-0.28868	0.692	0.504	0.000410538	1
0	TBC1D2B	-0.289636	0.408	0.271	0.000116549	1
0	IMPG2	-0.293752	0.276	0.382	0.00134365	1
0	ACTG1	-0.296217	0.984	0.976	3.30475e-05	0.600572
0	CPPED1	-0.299288	0.849	0.914	0.000955665	1
0	ARHGAP11A	-0.29954	0.438	0.52	0.00462696	1
0	DOK2	-0.30126	0.655	0.48	0.00330705	1
0	LRRC58	-0.301682	0.928	0.973	3.51356e-07	0.00638519
0	LARP1	-0.302083	0.56	0.401	0.00143872	1
0	ELOVL1	-0.302106	0.377	0.273	0.00703738	1
0	SRSF3	-0.303656	0.862	0.818	0.00884106	1
0	WBSCR22	-0.303754	0.472	0.358	0.00985787	1
0	NT5DC3	-0.306971	0.968	0.972	0.00258594	1
0	TADA3	-0.308512	0.928	0.942	0.00899932	1
0	PIAS2	-0.309811	0.109	0.164	0.00980316	1
0	SKA1	-0.310199	0.955	0.973	0.000146661	1
0	FAAH2	-0.310545	0.077	0.142	0.00139944	1
0	CCT2	-0.311668	0.419	0.302	0.00958688	1
0	RNF207	-0.31705	0.87	0.915	4.40799e-05	0.801065
0	NPM1	-0.317075	0.944	0.899	0.0021395	1
0	CHMP3	-0.317877	0.464	0.358	0.0058525	1
0	CPT1A	-0.31984	0.963	0.98	0.000205592	1
0	FOXK1	-0.3217	0.973	0.976	3.15293e-07	0.00572983
0	BCAS1	-0.323498	0.393	0.57	2.11199e-08	0.000383811
0	C14orf23	-0.323947	0.809	0.821	3.27816e-05	0.595739
0	RPLP1	-0.327066	1	0.993	4.10431e-06	0.0745876
0	TPM3	-0.328286	1	0.997	0.000167188	1
0	ALDOA	-0.329659	0.907	0.878	0.00160918	1
0	IFITM1	-0.330353	0.944	0.905	0.00587058	1
0	OAS1	-0.332188	0.355	0.255	0.00743166	1
0	MYL6	-0.334874	0.926	0.905	0.000252074	1
0	YWHAB	-0.334972	0.905	0.864	0.00375275	1
0	PDHA1	-0.335796	0.512	0.38	0.00362741	1
0	HNRNPA2B1	-0.336079	0.928	0.887	0.00532931	1
0	KIAA0355	-0.336213	0.899	0.94	0.00417037	1
0	AP4E1	-0.338563	0.785	0.842	0.00201131	1
0	NAV1	-0.339387	0.172	0.254	0.00261113	1
0	CHP1	-0.343211	1	1	0.00283621	1
0	RPL30	-0.343282	0.981	0.949	0.00347102	1
0	MIRLET7BHG	-0.344658	0.607	0.736	2.07581e-06	0.0377237
0	FLCN	-0.345168	0.918	0.926	0.00484168	1
0	CHM	-0.34831	0.756	0.708	0.00126679	1
0	RPL17	-0.349706	0.987	0.97	1.20213e-05	0.218463
0	VSIG1	-0.354349	0.966	0.972	0.0009199	1
0	TMEM53	-0.355599	0.284	0.39	0.00233219	1
0	RPL39	-0.356883	0.963	0.92	0.00484847	1
0	LRP2BP	-0.358525	0.191	0.276	0.00233768	1
[truncated: 24,849 more rows]

## Sheet: DEGs (malignant)
APM Cluster	gene	avg_log2FC	pct.1	pct.2	p_val	p_val_adj
C3	VCY1B	5.32366	0.112	0.01	4.21747e-24	8.66648e-20
C3	KIT	4.88937	0.199	0.144	5.91809e-06	0.121611
C3	LINC00439	4.0264	0.544	0.381	2.97598e-27	6.11533e-23
C3	SERPINF1	3.87488	0.703	0.373	2.75941e-107	5.67031e-103
C3	ADAMTS2	3.40052	0.232	0.075	3.93329e-26	8.08251e-22
C3	KIF17	3.35519	0.478	0.084	2.81379e-97	5.78206e-93
C3	CDR1	3.35319	0.232	0.017	5.09551e-54	1.04708e-49
C3	CPXM1	3.14247	0.229	0.056	1.45641e-32	2.99277e-28
C3	HOXB13	3.05136	0.221	0.042	3.32402e-36	6.83053e-32
C3	PI15	3.04656	0.323	0.152	8.15564e-27	1.6759e-22
C3	MID1	3.04361	0.406	0.145	5.17576e-49	1.06357e-44
C3	B3GAT1	3.00233	0.166	0.009	2.77046e-40	5.69302e-36
C3	MRGPRX3	3.00125	0.241	0.178	9.1708e-05	1
C3	PPAP2C	2.97959	0.222	0.028	1.60531e-43	3.29876e-39
C3	PRSS21	2.96268	0.172	0.006	9.521e-44	1.95647e-39
C3	ESRP1	2.91412	0.505	0.214	1.89807e-57	3.90034e-53
C3	FXYD6	2.87835	0.141	0.014	2.0309e-29	4.17329e-25
C3	GJB2	2.7918	0.128	0.009	1.27669e-28	2.62346e-24
C3	SCIN	2.77357	0.371	0.188	3.34852e-28	6.88088e-24
C3	ZNF536	2.72876	0.229	0.028	4.84039e-46	9.94652e-42
C3	PTGDS	2.69736	0.193	0.03	1.88189e-34	3.86709e-30
C3	DLX5	2.69003	0.138	0.083	1.14299e-05	0.234874
C3	ISLR	2.6357	0.112	0.034	9.44093e-13	1.94002e-08
C3	EGFL8	2.5845	0.492	0.327	1.84659e-28	3.79456e-24
C3	CFH	2.54388	0.126	0.043	2.34535e-12	4.81947e-08
C3	CHST9	2.52715	0.24	0.076	3.32303e-27	6.8285e-23
C3	SOSTDC1	2.50253	0.178	0.063	5.07249e-17	1.04235e-12
C3	AFF2	2.48049	0.149	0.029	2.43447e-23	5.00259e-19
C3	FAM174B	2.46328	0.539	0.273	8.81075e-53	1.81052e-48
C3	SNAI2	2.45747	0.613	0.391	2.55288e-54	5.24592e-50
C3	LRAT	2.44799	0.402	0.269	5.88939e-13	1.21021e-08
C3	FES	2.39976	0.341	0.158	2.06213e-27	4.23747e-23
C3	TSTD1	2.39974	0.215	0.053	9.80289e-30	2.01439e-25
C3	RARRES2	2.3806	0.138	0.08	4.81375e-06	0.0989178
C3	NOSTRIN	2.37513	0.101	0.019	2.38413e-16	4.89915e-12
C3	H19	2.37512	0.186	0.124	8.27817e-06	0.170108
C3	CORO2B	2.3609	0.255	0.11	6.34578e-20	1.30399e-15
C3	SULT1C4	2.32654	0.18	0.052	1.46463e-21	3.00966e-17
C3	TUBA8	2.30422	0.1	0.033	2.22917e-10	4.58073e-06
C3	DCT	2.3026	0.714	0.532	7.59807e-62	1.56133e-57
C3	PALMD	2.29907	0.126	0.047	3.82064e-11	7.85103e-07
C3	NEFH	2.29708	0.226	0.048	3.76563e-34	7.73799e-30
C3	CRISPLD1	2.29659	0.414	0.222	3.21128e-29	6.59886e-25
C3	PTP4A3	2.29079	0.476	0.144	1.06764e-67	2.19389e-63
C3	PKLR	2.28124	0.178	0.052	1.0931e-20	2.24622e-16
C3	SNCG	2.27657	0.129	0.049	1.52008e-11	3.12362e-07
C3	LOC650226	2.22623	0.195	0.046	4.2265e-27	8.68503e-23
C3	GPR19	2.22569	0.195	0.048	2.68414e-26	5.51564e-22
C3	PGF	2.2121	0.211	0.137	1.5857e-07	0.00325845
C3	ALDH1A2	2.19405	0.125	0.027	3.80215e-18	7.81304e-14
C3	SULT1A1	2.19395	0.335	0.254	2.04174e-09	4.19557e-05
C3	LHFPL3-AS1	2.19332	0.4	0.231	1.24455e-24	2.55742e-20
C3	H2AFY2	2.18522	0.123	0.029	9.30935e-17	1.91298e-12
C3	HTRA3	2.18522	0.112	0.003	1.16677e-28	2.39759e-24
C3	C16orf89	2.14044	0.211	0.118	8.8133e-09	0.000181104
C3	MPZL2	2.135	0.112	0.027	2.79886e-15	5.75138e-11
C3	PRSS33	2.12267	0.108	0.013	3.19207e-21	6.55938e-17
C3	DLX6	2.10267	0.114	0.034	1.34709e-12	2.76814e-08
C3	RPS6KA2	2.08624	0.17	0.056	2.24917e-17	4.62182e-13
C3	NREP	2.07188	0.385	0.293	5.05596e-12	1.03895e-07
C3	APBA2	2.06639	0.144	0.061	1.27405e-10	2.61804e-06
C3	NOS3	2.06463	0.293	0.178	2.03529e-11	4.18232e-07
C3	PYROXD2	2.0584	0.285	0.253	0.00909574	1
C3	MEST	2.05585	0.257	0.146	1.04422e-12	2.14578e-08
C3	SLC5A4	2.05331	0.226	0.018	1.11972e-50	2.3009e-46
C3	FRZB	2.03619	0.216	0.083	3.609e-19	7.41613e-15
C3	RP1-177G6.2	2.0256	0.342	0.223	1.81716e-11	3.73409e-07
C3	MAG	2.02534	0.1	0.004	1.09037e-24	2.24061e-20
C3	TKTL1	2.01641	0.148	0.027	1.08708e-23	2.23383e-19
C3	SYNPO	2.00796	0.259	0.137	1.08432e-14	2.22818e-10
C3	TMEM204	2.00693	0.269	0.079	7.60837e-33	1.56344e-28
C3	FAM110B	2.00631	0.182	0.075	2.39036e-14	4.91195e-10
C3	FAM212A	2.00103	0.205	0.076	1.17962e-18	2.424e-14
C3	BAAT	1.98848	0.147	0.058	7.61646e-12	1.56511e-07
C3	PAPSS2	1.9855	0.118	0.076	0.000520659	1
C3	ASB9	1.97428	0.349	0.222	6.32428e-16	1.29958e-11
C3	LOC100505912	1.95453	0.113	0.045	2.24063e-09	4.60427e-05
C3	FAM92A1	1.95187	0.501	0.332	3.05881e-26	6.28554e-22
C3	CYP7B1	1.94764	0.28	0.089	1.6842e-31	3.46087e-27
C3	MAGEA1	1.93392	0.31	0.201	7.60817e-12	1.5634e-07
C3	SLC7A2	1.92776	0.179	0.071	7.195e-15	1.4785e-10
C3	MAGED4B	1.91951	0.248	0.09	4.00454e-24	8.22892e-20
C3	BGN	1.91917	0.226	0.111	4.32925e-14	8.89617e-10
C3	HSD17B14	1.91789	0.352	0.176	7.73487e-25	1.58944e-20
C3	ATP8A2	1.91072	0.159	0.058	1.40966e-14	2.89671e-10
C3	FGF13	1.90621	0.215	0.08	1.45909e-19	2.99828e-15
C3	EGFL7	1.89979	0.25	0.085	4.45618e-26	9.157e-22
C3	CDKN2A	1.89646	0.353	0.206	5.1375e-19	1.0557e-14
C3	ACSBG1	1.89427	0.203	0.062	1.90679e-22	3.91827e-18
C3	FOXRED2	1.8913	0.754	0.766	2.89118e-24	5.94109e-20
C3	AGPAT4	1.88899	0.107	0.011	5.41207e-22	1.11213e-17
C3	IQGAP2	1.88698	0.15	0.05	7.91392e-15	1.62623e-10
C3	ALDH1A1	1.88137	0.529	0.451	1.0721e-14	2.20305e-10
C3	ALS2CL	1.88125	0.225	0.104	3.83779e-15	7.88627e-11
C3	MAP7D2	1.87985	0.124	0.027	6.4241e-18	1.32009e-13
C3	PBX1	1.87368	0.123	0.063	1.20172e-06	0.0246942
C3	FBLN2	1.86573	0.184	0.056	3.77981e-20	7.76713e-16
C3	TUBB4A	1.86118	0.513	0.386	2.15812e-20	4.43472e-16
C3	FGD1	1.85397	0.387	0.208	4.45893e-25	9.16265e-21
C3	FAM69C	1.84933	0.145	0.027	4.4174e-23	9.07731e-19
C3	ZNF503-AS1	1.84774	0.137	0.051	4.04531e-12	8.31271e-08
C3	TYRP1	1.83409	0.498	0.358	1.53977e-26	3.16406e-22
C3	RAB20	1.8339	0.226	0.071	7.22598e-25	1.48487e-20
C3	NEURL	1.8322	0.125	0.018	9.25304e-23	1.90141e-18
C3	BANCR	1.82627	0.58	0.349	2.2805e-42	4.68619e-38
C3	CLDN1	1.82569	0.114	0.047	9.64763e-09	0.000198249
C3	FAM198B	1.81055	0.231	0.128	3.82233e-11	7.85451e-07
C3	CD68	1.80224	0.709	0.616	2.99374e-28	6.15184e-24
C3	GZMM	1.80032	0.138	0.015	3.15366e-28	6.48046e-24
C3	FABP7	1.79898	0.203	0.136	3.83285e-06	0.0787612
C3	NENF	1.77611	0.57	0.463	2.07309e-21	4.25999e-17
C3	TCEA3	1.77048	0.256	0.121	7.59674e-17	1.56105e-12
C3	TFCP2L1	1.76955	0.116	0.02	2.24028e-19	4.60355e-15
C3	LOC100128252	1.76157	0.238	0.17	4.09168e-06	0.08408
C3	NARS2	1.75363	0.554	0.454	1.65545e-19	3.40179e-15
C3	CCDC144C	1.75321	0.33	0.196	1.01885e-15	2.09363e-11
C3	NINL	1.74883	0.381	0.221	5.52408e-20	1.13514e-15
C3	GAB2	1.74165	0.449	0.3	2.42814e-21	4.98959e-17
C3	RGL1	1.73864	0.333	0.256	6.89387e-08	0.00141662
C3	PLCB2	1.72937	0.197	0.068	3.75679e-19	7.71983e-15
C3	COLEC11	1.72739	0.142	0.058	4.51838e-11	9.28482e-07
C3	PRKG1	1.71617	0.12	0.044	1.16906e-10	2.4023e-06
C3	ARHGDIB	1.70725	0.366	0.173	2.02379e-29	4.1587e-25
C3	ZBED3-AS1	1.70691	0.207	0.035	1.75905e-35	3.61468e-31
C3	TIE1	1.70141	0.105	0.018	2.13145e-17	4.37991e-13
C3	MGMT	1.69834	0.184	0.153	0.00966412	1
C3	RTTN	1.69277	0.434	0.361	1.55814e-10	3.20182e-06
C3	CD79B	1.69187	0.197	0.051	2.84319e-25	5.84247e-21
C3	FBLN1	1.68961	0.52	0.433	3.19841e-10	6.5724e-06
C3	HSPB6	1.68557	0.178	0.018	5.8037e-37	1.1926e-32
C3	CISH	1.68387	0.157	0.06	2.85386e-13	5.86439e-09
C3	TGFBI	1.66923	0.195	0.139	3.26524e-05	0.670973
C3	GRAP	1.66391	0.116	0.027	6.02099e-16	1.23725e-11
C3	ADRBK2	1.66304	0.657	0.475	4.0757e-33	8.37515e-29
C3	TMEM25	1.66206	0.129	0.048	2.3802e-11	4.89107e-07
C3	ZDBF2	1.66182	0.349	0.259	8.36693e-08	0.00171932
C3	TMC6	1.66107	0.51	0.271	3.78949e-38	7.78702e-34
C3	DLX1	1.65488	0.122	0.055	3.79713e-08	0.000780272
C3	DECR1	1.64515	0.652	0.605	3.88187e-23	7.97685e-19
C3	MAPK12	1.64249	0.172	0.075	7.01382e-12	1.44127e-07
C3	CCDC171	1.63795	0.277	0.174	6.55095e-11	1.34615e-06
C3	KLHDC8B	1.62541	0.522	0.346	7.69584e-29	1.58142e-24
C3	HAS2	1.62082	0.36	0.204	6.31527e-19	1.29773e-14
C3	ZNF560	1.61184	0.101	0.037	3.3117e-09	6.8052e-05
C3	ISG15	1.61049	0.471	0.395	1.1514e-10	2.366e-06
C3	MFAP2	1.60759	0.429	0.38	1.29033e-06	0.026515
C3	USP2	1.60191	0.135	0.062	1.60079e-08	0.000328947
C3	TTC39A	1.58145	0.353	0.255	9.94151e-12	2.04288e-07
C3	SORD	1.57823	0.558	0.448	1.01907e-20	2.09409e-16
C3	EFEMP2	1.57595	0.28	0.192	2.27303e-08	0.000467086
C3	SS18L1	1.57367	0.46	0.396	5.95914e-08	0.00122454
C3	C16orf74	1.57224	0.195	0.037	1.76265e-30	3.62206e-26
C3	MAGED4	1.57135	0.241	0.079	1.52472e-25	3.13315e-21
C3	TULP4	1.5708	0.715	0.812	2.15398e-11	4.42622e-07
C3	DPYSL4	1.5703	0.145	0.013	5.15374e-31	1.05904e-26
C3	IGFBP5	1.55546	0.219	0.14	1.62358e-07	0.0033363
C3	GAS5	1.54516	0.937	0.954	1.05974e-86	2.17766e-82
C3	BCL2A1	1.54154	0.391	0.295	2.47669e-09	5.08935e-05
C3	MCF2L	1.53905	0.343	0.145	2.9445e-28	6.05065e-24
C3	EMILIN1	1.53383	0.111	0.022	8.70826e-17	1.78946e-12
C3	ATP6V0D2	1.52871	0.42	0.34	0.0092243	1
C3	DECR2	1.51848	0.311	0.244	1.1816e-05	0.242807
C3	SOX4	1.51591	0.813	0.781	7.3254e-22	1.5053e-17
C3	GARNL3	1.51035	0.211	0.094	1.00589e-14	2.067e-10
C3	FAM53B	1.50956	0.437	0.23	2.98385e-29	6.13152e-25
C3	SYTL2	1.50885	0.325	0.234	4.64743e-09	9.55e-05
C3	PHLDB2	1.50441	0.194	0.105	3.0955e-09	6.36095e-05
C3	THSD1	1.49948	0.119	0.016	7.93517e-22	1.6306e-17
C3	PEX11A	1.49796	0.331	0.279	0.00442103	1
C3	ZNF749	1.49778	0.455	0.263	1.08376e-23	2.22702e-19
C3	VANGL2	1.49554	0.355	0.131	3.38712e-34	6.96019e-30
C3	CYTL1	1.49552	0.167	0.082	1.44796e-09	2.97542e-05
C3	ABR	1.4938	0.551	0.456	1.38002e-18	2.8358e-14
C3	OBSCN	1.49361	0.371	0.167	1.21112e-28	2.48872e-24
C3	UNC13D	1.48843	0.182	0.113	1.2223e-06	0.025117
C3	GPM6B	1.48662	0.738	0.768	3.46606e-36	7.1224e-32
C3	NCAM2	1.48572	0.111	0.04	8.78639e-10	1.80551e-05
C3	CBS	1.48171	0.138	0.092	0.000480294	1
C3	FAM203A	1.47736	0.179	0.113	3.80456e-06	0.0781798
C3	CNTN4	1.46851	0.313	0.194	3.42088e-10	7.02956e-06
C3	BCAT2	1.46823	0.297	0.196	1.92098e-09	3.94742e-05
C3	GALE	1.46472	0.625	0.556	4.35809e-22	8.95543e-18
C3	PEAR1	1.45715	0.119	0.01	1.33406e-25	2.74136e-21
C3	SCRN1	1.4554	0.274	0.207	7.13492e-06	0.146615
C3	SPARCL1	1.45404	0.068	0.126	3.39376e-05	0.697384
C3	TMPRSS5	1.45344	0.186	0.106	1.27336e-07	0.00261663
C3	JUP	1.44998	0.322	0.256	1.06965e-06	0.0219802
C3	GALT	1.44866	0.491	0.356	5.71054e-17	1.17346e-12
C3	DAGLA	1.44665	0.176	0.071	8.55126e-14	1.7572e-09
C3	ARHGAP4	1.43271	0.348	0.231	2.77039e-12	5.69287e-08
C3	KIAA1024	1.43049	0.119	0.047	1.38362e-09	2.84321e-05
C3	LMCD1	1.42723	0.352	0.249	1.53041e-10	3.14484e-06
C3	GPER	1.42712	0.104	0.054	1.82161e-05	0.374322
C3	BNC2	1.42284	0.524	0.476	1.20354e-09	2.47316e-05
C3	FAM126A	1.42168	0.504	0.435	1.34945e-11	2.77299e-07
C3	FDXR	1.42167	0.31	0.206	6.08602e-11	1.25062e-06
C3	SMAD9	1.42148	0.336	0.265	0.00010157	1
C3	IDH2	1.41842	0.583	0.473	4.65687e-22	9.5694e-18
C3	DNMT3A	1.41187	0.416	0.305	1.89153e-12	3.8869e-08
C3	CNRIP1	1.40608	0.386	0.242	1.06078e-15	2.1798e-11
C3	CDC42EP1	1.40496	0.342	0.12	1.78281e-34	3.66349e-30
C3	ENG	1.40044	0.336	0.258	5.57659e-07	0.0114593
C3	SLC45A2	1.39972	0.582	0.466	2.99032e-19	6.14481e-15
C3	IL11RA	1.39418	0.316	0.205	4.97558e-11	1.02243e-06
C3	GALNT18	1.39383	0.173	0.086	7.89922e-10	1.62321e-05
C3	DOK5	1.38675	0.137	0.101	0.00555653	1
C3	DLEU1	1.38408	0.303	0.241	1.70061e-05	0.349458
C3	PMP2	1.38076	0.135	0.099	0.00710721	1
C3	LIMCH1	1.37838	0.137	0.097	0.00262339	1
C3	LRRC39	1.37625	0.139	0.04	9.57973e-16	1.96854e-11
C3	RNLS	1.37328	0.142	0.05	2.81458e-13	5.78367e-09
C3	TOP1MT	1.37305	0.522	0.459	1.95526e-10	4.01785e-06
C3	MTMR11	1.36405	0.2	0.141	0.00019489	1
C3	MRPL15	1.36388	0.675	0.677	8.31694e-14	1.70905e-09
C3	SERPINB9	1.36184	0.745	0.686	3.71119e-14	7.62613e-10
C3	BMP7	1.35799	0.629	0.469	4.70464e-16	9.66757e-12
C3	NAPRT1	1.35383	0.564	0.426	3.03162e-22	6.22967e-18
C3	BATF2	1.35241	0.144	0.075	2.31481e-07	0.0047567
C3	ETNK2	1.35145	0.371	0.272	4.51512e-11	9.27811e-07
C3	RAP1GAP	1.3503	0.311	0.185	1.38542e-13	2.8469e-09
C3	RPS19	1.34963	0.993	0.995	4.80391e-112	9.87156e-108
C3	CHRNA7	1.34729	0.24	0.138	5.32578e-10	1.0944e-05
C3	NPL	1.34472	0.414	0.311	2.18912e-11	4.49843e-07
C3	KIF26B	1.3426	0.164	0.106	2.25477e-05	0.463332
C3	MTERFD1	1.34065	0.433	0.384	4.97658e-06	0.102264
C3	BPHL	1.33693	0.484	0.433	2.18376e-07	0.00448742
C3	HSF4	1.33673	0.377	0.299	2.57888e-07	0.00529933
C3	H3F3A	1.33619	0.815	0.748	3.06199e-35	6.29208e-31
C3	BCL11A	1.33612	0.213	0.131	3.40361e-08	0.000699407
C3	HKR1	1.33044	0.322	0.262	9.46631e-05	1
C3	SELENBP1	1.32593	0.516	0.483	3.25212e-10	6.68279e-06
C3	GRWD1	1.32073	0.602	0.532	1.32778e-11	2.72845e-07
C3	RARB	1.31968	0.243	0.149	3.47822e-09	7.1474e-05
C3	HCG11	1.31808	0.672	0.619	2.60382e-06	0.0535058
C3	SLC18B1	1.31591	0.447	0.407	2.77118e-07	0.00569451
C3	CDCA7	1.31506	0.343	0.231	2.25769e-11	4.63934e-07
C3	BCOR	1.31447	0.412	0.33	1.65738e-10	3.40575e-06
C3	C1orf233	1.31257	0.138	0.032	5.98455e-19	1.22976e-14
C3	ZNF662	1.31009	0.632	0.53	7.12207e-12	1.46351e-07
C3	EPHA2	1.30807	0.151	0.08	2.31167e-07	0.00475025
C3	ISYNA1	1.30639	0.781	0.683	1.50067e-41	3.08372e-37
C3	MYADM	1.30527	0.508	0.413	1.00317e-11	2.06142e-07
C3	BAG2	1.30492	0.159	0.122	0.00563207	1
C3	PAICS	1.30483	0.853	0.916	4.80257e-20	9.86881e-16
C3	ETS1	1.30434	0.397	0.224	3.83811e-19	7.88693e-15
C3	EMCN	1.30054	0.114	0.057	1.87318e-06	0.038492
C3	HDHD1	1.2973	0.297	0.207	1.40657e-08	0.000289036
C3	SPON1	1.29702	0.111	0.044	6.55491e-09	0.000134697
C3	UFC1	1.29226	0.857	0.849	5.31907e-42	1.09302e-37
C3	HDGFRP3	1.29198	0.341	0.208	1.62512e-13	3.33945e-09
C3	DLX6-AS1	1.2911	0.437	0.323	1.2281e-06	0.0252361
C3	TRMT12	1.29027	0.298	0.224	7.8492e-07	0.0161293
C3	C2orf88	1.28907	0.291	0.176	3.36834e-10	6.9216e-06
C3	ADSL	1.28796	0.74	0.724	3.72323e-22	7.65086e-18
C3	CSMD1	1.28789	0.142	0.077	1.25515e-06	0.025792
C3	CLIP3	1.28714	0.236	0.167	5.80192e-06	0.119224
C3	MLLT11	1.28553	0.405	0.303	1.88908e-10	3.88187e-06
C3	MAZ	1.28269	0.706	0.565	1.56621e-33	3.21841e-29
C3	CDH3	1.28226	0.482	0.399	1.46836e-11	3.01732e-07
C3	NSMCE2	1.27943	0.445	0.399	1.17132e-05	0.240695
C3	RPL8	1.27542	0.998	0.999	4.7385e-86	9.73715e-82
C3	MDGA2	1.27478	0.153	0.054	6.17234e-14	1.26835e-09
C3	ZCCHC3	1.27127	0.353	0.184	1.07296e-17	2.20483e-13
C3	RGS3	1.27125	0.393	0.277	6.5648e-12	1.349e-07
C3	OLIG1	1.26884	0.148	0.053	2.02259e-13	4.15622e-09
C3	HIST1H2BK	1.26775	0.677	0.744	1.25554e-07	0.00258001
C3	NDST1	1.26729	0.503	0.448	2.81053e-09	5.77536e-05
C3	WDR81	1.26693	0.402	0.267	1.93099e-15	3.968e-11
C3	C8orf76	1.26672	0.328	0.287	0.00038914	1
C3	C17orf76-AS1	1.26508	0.968	0.985	5.47366e-85	1.12478e-80
C3	CHIC2	1.26499	0.392	0.38	0.000643805	1
C3	ZNF880	1.26338	0.268	0.116	2.68254e-19	5.51236e-15
C3	KIRREL	1.26	0.448	0.36	7.60765e-10	1.5633e-05
C3	AKAP6	1.25819	0.221	0.133	2.22449e-08	0.000457111
C3	GPX7	1.25673	0.251	0.21	0.00113449	1
C3	TPM2	1.25588	0.367	0.24	5.91154e-14	1.21476e-09
C3	SNHG6	1.25382	0.841	0.864	7.42182e-41	1.52511e-36
C3	RPS3	1.24921	0.99	0.995	4.49828e-76	9.24352e-72
C3	SAMM50	1.24571	0.683	0.704	6.94138e-16	1.42639e-11
C3	EDA2R	1.24426	0.106	0.062	0.000242749	1
C3	ZNF280A	1.24379	0.113	0.054	8.94152e-07	0.0183739
C3	BYSL	1.24223	0.354	0.318	0.000616925	1
C3	EHD2	1.2416	0.412	0.346	0.00414952	1
C3	BANP	1.24077	0.318	0.284	0.0064852	1
C3	RIN2	1.2397	0.349	0.291	2.36142e-05	0.485249
C3	RCBTB2	1.2382	0.29	0.233	6.24516e-05	1
C3	SLC7A4	1.23301	0.135	0.046	9.61962e-13	1.97674e-08
C3	TSPAN10	1.23199	0.33	0.135	1.96072e-27	4.02909e-23
C3	EMILIN2	1.23186	0.161	0.071	4.26783e-11	8.76996e-07
C3	NFATC1	1.23137	0.191	0.103	8.0822e-09	0.000166081
C3	PQBP1	1.23131	0.588	0.562	2.84444e-13	5.84503e-09
C3	NDUFAF6	1.22877	0.437	0.391	1.08919e-05	0.223817
C3	RPL28	1.22858	0.992	0.997	7.17749e-107	1.4749e-102
C3	TP53INP1	1.22814	0.325	0.183	5.42634e-16	1.11506e-11
C3	JAKMIP2	1.2277	0.439	0.335	1.48071e-05	0.304271
C3	NGFR	1.22501	0.024	0.14	1.85784e-18	3.81767e-14
C3	CRIP1	1.22318	0.15	0.099	6.81157e-05	1
C3	AEN	1.22223	0.514	0.441	7.87026e-11	1.61726e-06
C3	ASAP1	1.22187	0.679	0.637	3.75443e-19	7.71499e-15
C3	RFPL2	1.22013	0.117	0.004	3.62468e-29	7.44835e-25
C3	NOA1	1.22004	0.448	0.435	3.89513e-05	0.800409
C3	PGM2	1.21889	0.402	0.38	0.00212054	1
C3	MTSS1L	1.21858	0.272	0.137	2.15018e-15	4.4184e-11
C3	FAM178B	1.21839	0.474	0.258	4.98042e-29	1.02343e-24
C3	PRKD2	1.21712	0.155	0.116	0.00478456	1
C3	ZNF251	1.21518	0.197	0.156	0.00364162	1
C3	BZW2	1.21448	0.727	0.689	1.64448e-25	3.37924e-21
C3	MMP2	1.21274	0.191	0.153	0.00576425	1
C3	WNK3	1.21199	0.387	0.281	1.9247e-08	0.000395506
C3	PRR5	1.21127	0.311	0.204	1.13393e-09	2.33011e-05
C3	NCKAP5	1.21089	0.12	0.063	4.16078e-06	0.0854999
C3	COMMD5	1.21041	0.474	0.466	1.31308e-05	0.269824
C3	MAGEA4	1.20983	0.41	0.288	1.0444e-13	2.14614e-09
C3	EFNA4	1.20949	0.198	0.135	4.24454e-05	0.872211
C3	ABCC2	1.20928	0.205	0.114	7.7021e-09	0.00015827
C3	TSTA3	1.20903	0.634	0.576	2.45706e-16	5.04902e-12
C3	STON1-GTF2A1L	1.20806	0.159	0.06	3.90433e-13	8.02301e-09
C3	NHLRC1	1.20733	0.164	0.103	2.36953e-05	0.486914
C3	PLCB4	1.20543	0.251	0.183	4.43773e-05	0.911909
C3	RBPMS2	1.20166	0.139	0.054	1.98685e-11	4.08279e-07
C3	C7orf13	1.19924	0.172	0.127	0.00099953	1
C3	HNRNPA1P10	1.19659	0.921	0.911	1.78319e-40	3.66427e-36
C3	RPL13AP5	1.1921	0.989	0.995	3.858e-102	7.9278e-98
C3	MYBBP1A	1.1906	0.489	0.405	1.52098e-10	3.12546e-06
C3	CCDC74A	1.18877	0.139	0.044	1.94126e-14	3.98909e-10
C3	ITPA	1.18807	0.636	0.643	1.58374e-09	3.25442e-05
C3	FARP1	1.18779	0.505	0.512	0.000848418	1
C3	KCNAB2	1.18707	0.609	0.486	7.21167e-23	1.48193e-18
C3	LOC375295	1.1848	0.298	0.235	5.84035e-05	1
C3	PGBD2	1.18169	0.237	0.133	8.36282e-11	1.71848e-06
C3	NNT	1.17906	0.533	0.503	2.77731e-07	0.00570709
C3	EXOSC4	1.17412	0.733	0.716	1.95015e-16	4.00737e-12
C3	TMOD2	1.17408	0.532	0.439	1.74576e-07	0.00358736
C3	PMF1	1.17009	0.632	0.552	3.12722e-15	6.42613e-11
C3	EEF1D	1.1689	0.958	0.978	1.09662e-53	2.25345e-49
C3	HOXA7	1.16572	0.103	0.021	1.84238e-15	3.78592e-11
C3	HAGHL	1.16389	0.375	0.256	3.82723e-12	7.86457e-08
C3	KLHL29	1.16281	0.209	0.099	2.06328e-12	4.23984e-08
C3	NIPAL2	1.16155	0.176	0.13	0.00137783	1
C3	RBM4B	1.16108	0.409	0.341	1.7909e-06	0.0368011
C3	ADAM33	1.16023	0.111	0.064	0.000114161	1
C3	ACOX2	1.15967	0.108	0.064	0.000276915	1
C3	CEP135	1.15907	0.495	0.426	9.03832e-06	0.185728
C3	ARHGEF2	1.15353	0.501	0.436	1.2045e-06	0.0247512
C3	DLL3	1.1533	0.341	0.191	2.61008e-17	5.36345e-13
C3	UTP14A	1.1514	0.408	0.374	0.000481248	1
C3	STON1	1.15132	0.338	0.194	2.67029e-14	5.48717e-10
C3	PAM	1.15071	0.215	0.154	8.95419e-05	1
C3	ROBO3	1.14979	0.174	0.086	8.81182e-10	1.81074e-05
C3	AP2S1	1.14818	0.84	0.807	4.43801e-34	9.11966e-30
C3	MCTP1	1.1479	0.178	0.118	7.28395e-05	1
C3	PXDN	1.14665	0.193	0.116	3.07824e-07	0.00632548
C3	THOC5	1.14552	0.499	0.421	1.01543e-08	0.00020866
C3	KCTD21	1.14431	0.241	0.183	0.00048081	1
C3	MGAT5B	1.14386	0.153	0.06	2.93195e-12	6.02486e-08
C3	PSAT1	1.14342	0.348	0.27	3.30337e-07	0.0067881
C3	HMG20A	1.1425	0.583	0.57	3.30043e-08	0.000678205
C3	MTG1	1.14036	0.529	0.485	2.63749e-08	0.000541977
C3	TMEM55A	1.14022	0.572	0.502	5.40048e-12	1.10974e-07
C3	CA5BP1	1.1396	0.341	0.247	1.02382e-08	0.000210386
C3	TIMM50	1.13807	0.801	0.771	3.31943e-30	6.8211e-26
C3	TGS1	1.13698	0.511	0.478	4.86126e-06	0.0998941
C3	GNG2	1.1366	0.472	0.472	0.00949634	1
C3	EXO5	1.13599	0.421	0.338	2.23021e-05	0.458287
C3	GSTO1	1.13529	0.722	0.818	9.7316e-12	1.99975e-07
C3	SSR2	1.13483	0.9	0.939	5.95908e-50	1.22453e-45
C3	NANP	1.13359	0.322	0.226	2.70949e-07	0.00556774
C3	RHOJ	1.13276	0.46	0.412	7.6691e-05	1
C3	BCAS3	1.13266	0.633	0.562	4.25023e-17	8.7338e-13
C3	KLHL35	1.1324	0.11	0.027	2.20873e-14	4.53871e-10
C3	ACY1	1.13097	0.565	0.528	6.9133e-09	0.000142061
C3	THAP4	1.12956	0.403	0.35	3.85804e-06	0.0792789
C3	CTPS1	1.12892	0.456	0.378	1.41104e-08	0.000289955
C3	ZDHHC11	1.12674	0.18	0.071	3.91202e-14	8.03881e-10
C3	LGI4	1.12634	0.172	0.123	0.000809153	1
C3	PGAM4	1.12606	0.285	0.052	3.6046e-48	7.40708e-44
C3	KIAA1211	1.12591	0.305	0.207	6.30783e-09	0.00012962
C3	USF1	1.12474	0.353	0.313	0.000426146	1
C3	PDE6G	1.12392	0.1	0.048	5.46301e-06	0.112259
C3	RPS9	1.12295	0.98	0.994	2.52949e-94	5.19785e-90
C3	NFYC	1.12244	0.577	0.559	1.24652e-07	0.00256147
C3	RHOBTB1	1.12046	0.123	0.058	2.88099e-07	0.00592014
C3	RRN3P2	1.1199	0.259	0.112	1.32534e-18	2.72345e-14
C3	SNHG5	1.11985	0.822	0.879	1.83045e-29	3.7614e-25
C3	PKNOX2	1.11631	0.418	0.273	2.66103e-15	5.46815e-11
C3	PRDM15	1.11623	0.182	0.126	9.09082e-05	1
C3	RAB38	1.11506	0.597	0.601	1.11245e-10	2.28598e-06
C3	EIF3E	1.11397	0.94	0.962	7.75465e-36	1.5935e-31
C3	ZNF286A	1.11364	0.656	0.647	0.00034706	1
C3	PRKX	1.11338	0.662	0.593	3.80077e-05	0.781021
C3	MKL1	1.1124	0.478	0.393	8.07105e-10	1.65852e-05
C3	NTPCR	1.11065	0.526	0.497	1.56359e-07	0.00321302
C3	PNPLA3	1.11051	0.384	0.259	3.73826e-11	7.68175e-07
C3	LOC100133445	1.1085	0.57	0.371	7.83859e-28	1.61075e-23
C3	SERPINH1	1.10654	0.738	0.739	4.18186e-18	8.5933e-14
C3	FBXW4	1.10466	0.226	0.165	0.000105686	1
C3	UCK2	1.10343	0.561	0.475	8.76945e-11	1.80203e-06
C3	RNF44	1.09968	0.352	0.281	1.07519e-05	0.220941
C3	TATDN1	1.09824	0.536	0.527	1.81829e-05	0.37364
C3	ZNF226	1.09743	0.275	0.23	0.00303391	1
C3	EIF3L	1.09694	0.915	0.966	1.79129e-37	3.68093e-33
C3	GAR1	1.09675	0.474	0.449	0.000277797	1
C3	RPL30	1.09547	0.989	1	1.36552e-53	2.80601e-49
C3	ENY2	1.09364	0.749	0.785	8.91017e-13	1.83095e-08
C3	RPL7	1.09121	0.999	1	1.43253e-35	2.94371e-31
C3	PABPC1	1.09112	0.998	0.999	3.57957e-94	7.35565e-90
C3	PRRX1	1.09037	0.104	0.068	0.00365316	1
C3	CRTAC1	1.08922	0.124	0.06	3.50784e-07	0.00720826
C3	IMPDH2	1.08917	0.857	0.896	2.98773e-34	6.13949e-30
C3	C8orf33	1.08748	0.728	0.785	2.7368e-06	0.0562385
C3	TTLL4	1.08668	0.632	0.694	1.17632e-07	0.00241723
C3	TMEM70	1.08664	0.589	0.57	2.69291e-06	0.0553366
C3	RPL13A	1.08508	0.982	0.976	3.45449e-69	7.09863e-65
C3	TEAD2	1.0849	0.182	0.125	0.000152107	1
C3	PKN1	1.0845	0.476	0.364	1.95187e-11	4.0109e-07
C3	CCDC28B	1.08446	0.3	0.255	0.00109599	1
C3	HEBP1	1.08264	0.518	0.483	1.03736e-07	0.00213166
C3	GALC	1.08152	0.232	0.146	1.58682e-07	0.00326075
C3	MMACHC	1.08074	0.509	0.435	9.02865e-07	0.018553
C3	CDPF1	1.07662	0.279	0.239	0.00273149	1
C3	BCKDK	1.0744	0.552	0.596	0.00398484	1
C3	HMGA2	1.07242	0.149	0.246	2.26169e-06	0.0464754
C3	NXT1	1.07033	0.445	0.417	5.36869e-05	1
C3	MEX3A	1.06981	0.215	0.134	4.26733e-07	0.00876894
C3	FXYD5	1.06971	0.663	0.755	1.39724e-09	2.87119e-05
C3	MRPS2	1.06846	0.516	0.497	4.12768e-06	0.0848197
C3	UQCRFS1	1.06816	0.756	0.743	2.55676e-27	5.25388e-23
C3	IP6K3	1.06663	0.114	0.056	1.72407e-06	0.0354278
C3	MOB3B	1.0659	0.341	0.211	1.06619e-13	2.19092e-09
C3	RBFOX2	1.06585	0.549	0.519	2.44629e-07	0.00502688
C3	FAM86A	1.06555	0.306	0.234	9.99476e-06	0.205382
C3	HPDL	1.0652	0.133	0.1	0.00986601	1
C3	RUSC1	1.0651	0.395	0.33	2.33862e-06	0.0480562
C3	ZNF581	1.06393	0.319	0.292	0.00771689	1
C3	GAREML	1.06277	0.472	0.355	8.51524e-08	0.0017498
C3	LYPLA2	1.06155	0.71	0.744	2.4395e-10	5.01292e-06
C3	ZC3H12C	1.06113	0.274	0.181	1.75436e-08	0.000360504
C3	NOP56	1.05925	0.754	0.829	5.1964e-19	1.06781e-14
C3	ACOT2	1.058	0.424	0.39	7.13247e-05	1
C3	NYNRIN	1.05679	0.101	0.057	0.000142101	1
C3	TTC38	1.05658	0.313	0.256	0.000125884	1
C3	TIMM17B	1.05526	0.58	0.527	2.83088e-10	5.81717e-06
C3	MTHFS	1.05462	0.476	0.437	6.30786e-06	0.12962
C3	PRKAG2	1.0542	0.1	0.06	0.000815688	1
C3	SLC19A1	1.05388	0.472	0.358	1.46199e-13	3.00424e-09
C3	PAFAH1B3	1.05325	0.631	0.561	1.76772e-15	3.63249e-11
C3	TTYH3	1.05121	0.507	0.435	1.15306e-10	2.36943e-06
C3	ANKRD46	1.05082	0.285	0.226	4.93298e-05	1
C3	ZNF135	1.04945	0.129	0.072	1.54732e-05	0.317958
C3	KLHDC3	1.04801	0.719	0.695	6.66672e-14	1.36995e-09
C3	FTL	1.0459	0.998	0.997	2.94775e-86	6.05733e-82
C3	TNFSF15	1.04503	0.466	0.384	0.000561005	1
C3	SLC37A1	1.04408	0.218	0.061	2.28822e-25	4.70206e-21
C3	OXA1L	1.04274	0.709	0.764	4.84369e-14	9.9533e-10
C3	FAM69B	1.04232	0.229	0.141	9.64032e-08	0.00198099
C3	ITPKB	1.04073	0.454	0.388	2.74179e-08	0.000563411
C3	MRPS12	1.0406	0.533	0.491	3.15556e-06	0.0648435
C3	CINP	1.03999	0.452	0.428	0.000379426	1
C3	NT5DC2	1.03981	0.304	0.253	0.000392396	1
C3	COPS5	1.0392	0.62	0.644	4.73684e-05	0.973373
C3	SEPT5	1.03712	0.206	0.088	3.00181e-14	6.16842e-10
C3	GNAL	1.03649	0.534	0.438	1.5044e-06	0.0309138
C3	MSTO1	1.03634	0.509	0.464	1.20849e-07	0.00248332
C3	NUDT14	1.0362	0.39	0.359	0.00198183	1
C3	TDRD7	1.03535	0.262	0.15	7.45586e-11	1.5321e-06
C3	TFPT	1.03527	0.451	0.395	2.51243e-06	0.051628
C3	PEX2	1.03453	0.615	0.63	0.000654734	1
C3	PUSL1	1.0333	0.238	0.178	8.92965e-05	1
C3	NME4	1.03115	0.7	0.672	1.09419e-13	2.24846e-09
C3	EPB41L4A-AS1	1.03048	0.627	0.634	3.6738e-08	0.00075493
C3	DTNA	1.03038	0.193	0.113	2.33531e-07	0.00479884
C3	LNX1	1.02772	0.12	0.065	8.12428e-06	0.166946
C3	C5orf63	1.02734	0.138	0.077	4.34682e-06	0.0893228
C3	HIST3H2A	1.02688	0.522	0.406	3.14054e-14	6.4535e-10
C3	MXRA8	1.02589	0.18	0.133	0.00103576	1
C3	TRAPPC4	1.02452	0.536	0.508	3.77391e-06	0.0775501
C3	POLR1C	1.02434	0.461	0.441	0.000228046	1
C3	SFXN1	1.02383	0.714	0.657	3.04113e-10	6.24921e-06
C3	ATP11A	1.02289	0.343	0.193	4.006e-16	8.23192e-12
C3	PDZRN3	1.02252	0.261	0.157	9.93765e-10	2.04209e-05
C3	CSK	1.02182	0.369	0.29	5.6836e-07	0.0116792
C3	ZNF568	1.02179	0.348	0.281	7.90221e-05	1
C3	TIGD5	1.01977	0.101	0.049	4.2891e-06	0.0881368
C3	PFN1	1.01889	0.974	0.975	2.99874e-87	6.16211e-83
C3	SLC25A11	1.01803	0.588	0.611	5.03923e-05	1
C3	GAMT	1.01773	0.547	0.53	0.00267778	1
C3	SETMAR	1.01669	0.548	0.507	0.00360892	1
C3	EIF3H	1.01562	0.934	0.962	1.13651e-28	2.3354e-24
C3	HMOX2	1.01293	0.602	0.627	4.11226e-06	0.0845028
C3	C1QTNF6	1.01289	0.608	0.559	7.77404e-06	0.159749
C3	C6orf48	1.01268	0.808	0.852	1.44808e-18	2.97566e-14
C3	MAP1LC3A	1.01256	0.434	0.256	1.11508e-20	2.29137e-16
C3	RPS24	1.01175	0.983	0.997	2.53831e-64	5.21597e-60
C3	C1orf54	1.01157	0.111	0.076	0.00398739	1
C3	LOC389906	1.01081	0.162	0.063	4.44198e-13	9.12783e-09
C3	MRPS26	1.0108	0.636	0.661	6.90658e-08	0.00141923
C3	NR2F6	1.01027	0.338	0.281	4.31684e-05	0.887067
C3	BCAS4	1.00958	0.145	0.109	0.0070909	1
C3	ECH1	1.00937	0.785	0.787	1.7651e-19	3.62711e-15
C3	LZTS2	1.00933	0.397	0.336	7.43221e-06	0.152724
C3	C19orf48	1.00854	0.563	0.518	2.13235e-08	0.000438177
C3	ITGAE	1.00705	0.395	0.349	0.000397188	1
C3	RPS7	1.00633	0.992	0.997	9.07967e-82	1.86578e-77
C3	ENOPH1	1.0063	0.572	0.581	8.79933e-07	0.0180817
C3	PYCARD	1.00541	0.386	0.323	3.51686e-06	0.072268
C3	MDH2	1.0048	0.92	0.906	2.20957e-39	4.54045e-35
C3	GPSM1	1.00428	0.212	0.136	1.37012e-06	0.0281547
C3	LDB1	1.0039	0.336	0.239	1.55664e-08	0.000319874
C3	CYC1	1.00323	0.815	0.859	6.64406e-16	1.36529e-11
C3	PPP2R1A	1.00288	0.845	0.845	2.18493e-35	4.48982e-31
C3	BCL7A	1.00197	0.284	0.189	1.05201e-07	0.00216177
C3	NF2	1.00154	0.859	0.928	1.23477e-16	2.53732e-12
C3	LTBP4	1.00115	0.36	0.275	2.65218e-07	0.00544996
C3	SULT1C2	1.00035	0.284	0.237	0.00392055	1
C3	TP53	1.00018	0.633	0.448	1.76388e-24	3.6246e-20
C3	CBX6	0.99968	0.281	0.187	2.65433e-08	0.000545439
C3	ARHGAP39	0.999487	0.292	0.133	6.55428e-20	1.34684e-15
C3	KRTAP19-1	0.998784	0.149	0.005	8.29534e-38	1.70461e-33
C3	DNAJC4	0.998709	0.491	0.503	0.0049218	1
C3	GPATCH4	0.997575	0.64	0.622	1.44206e-10	2.96329e-06
C3	NDUFS2	0.996282	0.81	0.827	4.35979e-25	8.95894e-21
C3	SKAP2	0.995495	0.437	0.329	3.10063e-10	6.37149e-06
C3	SHROOM3	0.994164	0.186	0.133	0.00193016	1
C3	ELP5	0.99385	0.48	0.44	0.000347008	1
C3	ACP5	0.993439	0.547	0.407	4.52485e-18	9.29811e-14
C3	MRPS28	0.993166	0.507	0.497	0.000956598	1
C3	ISG20L2	0.99255	0.567	0.505	3.77853e-05	0.77645
C3	SLC2A1	0.992184	0.333	0.454	0.00425056	1
C3	RRS1	0.991006	0.473	0.433	2.14419e-06	0.044061
C3	PLD6	0.990923	0.361	0.275	7.80435e-07	0.0160372
C3	KLF12	0.987101	0.263	0.193	1.28624e-05	0.264309
C3	LSM2	0.985538	0.669	0.682	4.7417e-09	9.74371e-05
C3	NTHL1	0.985197	0.403	0.363	0.0033285	1
C3	CDKN1C	0.984819	0.156	0.093	7.08561e-06	0.145602
C3	TMEM164	0.98456	0.282	0.231	0.000973728	1
C3	CBY1	0.984274	0.397	0.372	0.00590122	1
C3	RANBP17	0.983974	0.263	0.162	2.27346e-09	4.67174e-05
C3	AZGP1	0.981733	0.17	0.299	2.49603e-07	0.00512909
C3	TNFRSF14	0.980645	0.734	0.758	3.00975e-24	6.18473e-20
C3	GLOD4	0.978685	0.604	0.605	1.60938e-07	0.00330712
C3	ZNF74	0.977834	0.383	0.331	0.00057415	1
C3	C22orf29	0.976873	0.561	0.512	2.4865e-05	0.510951
C3	TUB	0.97684	0.155	0.1	0.000102094	1
C3	RNF2	0.9753	0.652	0.596	4.19822e-11	8.62692e-07
C3	PHLDB1	0.975274	0.517	0.534	0.00535976	1
C3	C10orf11	0.974895	0.241	0.188	0.000707594	1
C3	TMEM91	0.974114	0.11	0.057	1.93438e-05	0.397495
C3	CABLES1	0.973647	0.369	0.273	4.09972e-08	0.000842452
C3	SMIM15	0.97334	0.521	0.438	1.06955e-08	0.000219782
C3	SNHG8	0.972281	0.666	0.71	1.94519e-05	0.399718
C3	LBH	0.971906	0.211	0.131	1.5647e-07	0.0032153
C3	SEMA6A	0.970515	0.565	0.566	1.05878e-05	0.217568
C3	LOC92249	0.969356	0.274	0.206	1.31943e-05	0.27113
C3	BAHCC1	0.968024	0.318	0.221	4.85712e-08	0.00099809
C3	IGF2BP1	0.967697	0.247	0.142	6.65736e-10	1.36802e-05
C3	MTFP1	0.965449	0.409	0.387	0.00177873	1
C3	PRUNE	0.964744	0.414	0.391	0.00029339	1
C3	QPRT	0.963338	0.766	0.78	1.79155e-12	3.68145e-08
C3	PTCHD4	0.962943	0.635	0.586	1.2432e-05	0.255466
C3	MAP4K1	0.962073	0.148	0.066	1.54535e-09	3.17555e-05
C3	SAT2	0.961891	0.555	0.51	6.5101e-08	0.00133776
C3	RPL10A	0.961619	0.995	0.997	7.99062e-59	1.64199e-54
C3	SCO1	0.961569	0.323	0.283	0.0053254	1
C3	TUBGCP2	0.961211	0.471	0.452	0.000513537	1
C3	SPG20	0.960643	0.644	0.62	2.78658e-09	5.72614e-05
C3	GABARAP	0.960398	0.914	0.946	5.64029e-52	1.15902e-47
C3	SLC4A3	0.959865	0.129	0.088	0.00170491	1
C3	PCYT1B	0.958872	0.328	0.257	0.00402962	1
C3	MLIP	0.95865	0.151	0.097	0.000132589	1
C3	PFDN2	0.958392	0.803	0.819	3.94181e-23	8.10003e-19
C3	CCZ1B	0.95794	0.145	0.099	0.000842721	1
C3	LYPLA1	0.956955	0.74	0.732	1.53603e-15	3.15639e-11
C3	CHP1	0.956783	0.982	0.999	3.40319e-45	6.99322e-41
C3	VPS28	0.955919	0.796	0.87	1.63021e-13	3.34991e-09
C3	HMBS	0.955676	0.369	0.346	0.00321541	1
C3	CCNB1IP1	0.955018	0.454	0.424	0.00027527	1
C3	C16orf88	0.953335	0.576	0.513	2.22253e-07	0.00456708
C3	SHMT2	0.95331	0.689	0.691	4.77894e-11	9.82025e-07
C3	RPL18	0.953154	0.962	0.985	3.68058e-68	7.56322e-64
C3	CALHM2	0.952297	0.113	0.071	0.000577993	1
C3	MET	0.950666	0.551	0.532	4.96302e-05	1
C3	KRT18	0.950254	0.47	0.598	0.000145905	1
C3	ZNF549	0.949755	0.487	0.367	1.42229e-08	0.000292267
C3	OSGIN1	0.949354	0.17	0.12	0.000474728	1
C3	TRIM16	0.948827	0.342	0.275	0.00135106	1
C3	COL22A1	0.947825	0.205	0.092	2.33575e-13	4.79973e-09
C3	RPS6	0.944952	0.992	0.998	5.51147e-53	1.13255e-48
C3	TFDP1	0.94236	0.253	0.203	0.00108353	1
C3	HLX	0.941667	0.173	0.112	6.92343e-05	1
C3	NHEJ1	0.939606	0.395	0.33	5.05786e-05	1
C3	CHAC1	0.939577	0.142	0.055	2.37245e-11	4.87514e-07
C3	HEATR2	0.938326	0.361	0.312	0.000216114	1
C3	ZFYVE21	0.937731	0.411	0.381	0.000645374	1
C3	DPAGT1	0.936442	0.451	0.456	0.00280534	1
C3	SLX1B	0.93542	0.536	0.489	2.32793e-07	0.00478366
C3	SLX1A	0.93542	0.536	0.489	2.32793e-07	0.00478366
C3	GID4	0.935258	0.136	0.075	5.49415e-06	0.112899
C3	MTAP	0.935089	0.645	0.615	0.00229846	1
C3	NUDCD1	0.933829	0.429	0.371	4.8891e-05	1
C3	C1QBP	0.933276	0.855	0.815	2.98645e-37	6.13686e-33
C3	GALNT3	0.932862	0.237	0.133	1.2612e-10	2.59163e-06
C3	PRMT7	0.932221	0.43	0.415	0.00320372	1
C3	PTDSS1	0.931625	0.57	0.611	0.00117562	1
C3	COL25A1	0.931456	0.108	0.035	6.91481e-11	1.42092e-06
C3	DTNB	0.93062	0.341	0.278	7.75037e-05	1
C3	CSRNP3	0.930281	0.123	0.079	0.00103787	1
C3	KCNN2	0.928559	0.341	0.271	0.000264681	1
C3	RRN3P1	0.928428	0.13	0.04	6.66856e-14	1.37032e-09
C3	EIF3D	0.9279	0.859	0.91	1.79655e-26	3.69174e-22
C3	DLG5	0.927753	0.285	0.207	9.7254e-06	0.199847
C3	ZHX1	0.922988	0.375	0.317	5.67589e-05	1
C3	TUBB6	0.922716	0.427	0.369	1.15432e-05	0.237201
C3	SIMC1	0.92264	0.173	0.127	0.00175199	1
C3	PLSCR3	0.921875	0.299	0.255	0.00187157	1
C3	ADAMTS7	0.921685	0.135	0.072	2.41906e-06	0.0497092
C3	TRAF7	0.921053	0.663	0.603	6.37071e-10	1.30912e-05
C3	CPSF1	0.920823	0.615	0.571	2.88247e-09	5.9232e-05
C3	APOLD1	0.920224	0.416	0.351	0.000107205	1
C3	PLEKHJ1	0.919676	0.515	0.491	0.000325323	1
C3	IFT88	0.919571	0.38	0.308	3.71429e-05	0.76325
C3	PAX3	0.919533	0.639	0.688	7.24704e-06	0.148919
C3	NEK3	0.919505	0.19	0.127	7.09894e-05	1
C3	MRPS18B	0.914837	0.687	0.759	0.000565323	1
C3	ADA	0.914829	0.162	0.114	0.000986877	1
C3	IPO4	0.914706	0.428	0.414	0.00896317	1
C3	KLHL9	0.914644	0.378	0.317	2.22477e-05	0.457168
C3	OAZ2	0.914636	0.688	0.705	2.86621e-07	0.00588976
C3	GYS1	0.913633	0.415	0.357	2.49902e-06	0.0513523
C3	BNIP3	0.913173	0.534	0.558	0.00552512	1
C3	DUSP7	0.912082	0.292	0.228	0.000261483	1
C3	BLVRB	0.912032	0.57	0.562	1.85358e-06	0.0380891
C3	IL6R	0.911258	0.739	0.759	1.04561e-05	0.214862
C3	AK1	0.911188	0.569	0.546	0.00444951	1
C3	ZNF618	0.910598	0.29	0.224	5.02589e-05	1
C3	MCM4	0.908625	0.557	0.565	0.00277657	1
C3	EYA1	0.908292	0.131	0.092	0.00488201	1
C3	HOXA5	0.907211	0.148	0.077	1.31983e-07	0.00271211
C3	SIGIRR	0.907185	0.54	0.547	0.000268283	1
C3	EIF4EBP2	0.906618	0.762	0.71	1.0957e-19	2.25155e-15
C3	PITPNM1	0.906438	0.181	0.133	0.00103944	1
C3	TRUB2	0.905133	0.474	0.457	0.000731202	1
C3	YTHDF3	0.905053	0.641	0.666	8.32558e-06	0.171082
C3	RAB32	0.904686	0.288	0.225	0.000312156	1
C3	UQCRC2	0.902536	0.744	0.769	7.90982e-14	1.62539e-09
C3	USE1	0.902387	0.496	0.468	0.000340573	1
C3	SMS	0.901788	0.756	0.784	1.93447e-13	3.97515e-09
C3	UBE2Q1	0.901059	0.243	0.193	0.000824339	1
C3	UTP3	0.900876	0.322	0.27	0.000156573	1
C3	MMP17	0.900808	0.319	0.162	4.9077e-18	1.00848e-13
C3	EIF4E2	0.899833	0.563	0.562	0.00255195	1
C3	EIF3K	0.899821	0.896	0.881	5.16629e-43	1.06162e-38
C3	FHIT	0.898235	0.226	0.164	0.00024638	1
C3	SAE1	0.897837	0.632	0.535	4.12724e-16	8.48107e-12
C3	BCAN	0.897083	0.559	0.338	4.1233e-40	8.47297e-36
C3	LINC00662	0.896952	0.517	0.367	2.24702e-13	4.6174e-09
C3	DEF6	0.895745	0.125	0.066	3.86322e-06	0.0793854
C3	ARMCX5-GPRASP2	0.895588	0.179	0.115	3.46611e-05	0.71225
C3	LOC202181	0.894347	0.279	0.231	0.000557137	1
C3	CCS	0.893233	0.458	0.456	0.00131915	1
C3	MAML1	0.89272	0.333	0.292	0.0015512	1
C3	NUBP2	0.892102	0.669	0.645	3.39592e-09	6.97828e-05
C3	PPP2R2D	0.891455	0.15	0.089	1.43103e-05	0.294063
C3	RNMTL1	0.890708	0.28	0.244	0.00329445	1
C3	USP22	0.890673	0.845	0.84	2.54332e-19	5.22627e-15
C3	RPS10	0.889122	0.964	0.989	5.50534e-46	1.13129e-41
C3	TRIM28	0.888471	0.513	0.417	1.27062e-09	2.61099e-05
C3	MRPL13	0.888263	0.617	0.629	0.00017394	1
C3	MPZL1	0.886837	0.596	0.567	4.9331e-09	0.00010137
C3	TESK2	0.886753	0.18	0.127	0.000928528	1
C3	RPL21	0.88632	0.824	0.755	1.00316e-29	2.0614e-25
C3	TRIB2	0.886254	0.766	0.783	7.38015e-13	1.51655e-08
C3	RGS12	0.885561	0.619	0.609	3.04136e-06	0.0624968
C3	RPS20	0.885557	0.99	0.997	3.77868e-34	7.76481e-30
C3	SHE	0.884905	0.309	0.23	0.000182502	1
C3	HSPB2	0.882846	0.089	0.137	0.00416636	1
C3	C20orf27	0.882552	0.615	0.553	1.11882e-11	2.29905e-07
C3	SLC25A44	0.882348	0.445	0.423	0.000185337	1
C3	PSMG1	0.88218	0.539	0.534	5.59988e-05	1
C3	FAHD1	0.881721	0.536	0.544	0.00849188	1
C3	ZNF252P	0.881261	0.493	0.436	0.00769451	1
C3	C1orf198	0.881131	0.557	0.519	1.76253e-06	0.0362182
C3	C1orf151-NBL1	0.880465	0.389	0.228	1.92453e-17	3.95472e-13
C3	NCOA2	0.880145	0.378	0.335	0.00285428	1
C3	TOMM22	0.880074	0.832	0.855	3.4827e-13	7.1566e-09
C3	THAP8	0.879837	0.185	0.133	0.00052719	1
C3	HES2	0.879693	0.595	0.506	5.6531e-05	1
C3	LOC100506305	0.879617	0.561	0.495	0.00193262	1
C3	MAD1L1	0.877652	0.513	0.541	0.00810015	1
C3	FAM213B	0.877621	0.337	0.307	0.00804246	1
C3	PGLS	0.876936	0.595	0.593	6.73752e-06	0.138449
C3	TIMM13	0.876489	0.821	0.79	5.49406e-18	1.12898e-13
C3	PRPF31	0.875858	0.555	0.562	0.000664633	1
C3	PPIF	0.87522	0.391	0.354	0.00428002	1
C3	MICAL1	0.87466	0.513	0.563	0.00369718	1
C3	OCA2	0.874614	0.231	0.193	0.00421422	1
C3	PDE4D	0.873585	0.498	0.425	9.8084e-09	0.000201553
C3	STARD10	0.872275	0.273	0.208	1.83715e-05	0.377516
C3	CHD1L	0.871625	0.666	0.698	1.65784e-10	3.40669e-06
C3	PDS5B	0.871597	0.528	0.494	8.69743e-06	0.178724
C3	POLD2	0.867997	0.739	0.769	5.55155e-11	1.14079e-06
C3	WDR5	0.867958	0.386	0.351	0.000783277	1
C3	FAM65A	0.866783	0.544	0.577	0.00213626	1
C3	DNPH1	0.864463	0.72	0.742	2.11882e-06	0.0435396
C3	CDKN2B	0.863664	0.123	0.069	3.23958e-05	0.665701
C3	LACTB2	0.863529	0.367	0.329	0.00309121	1
C3	POLR1D	0.863403	0.733	0.756	4.17036e-12	8.56968e-08
C3	TBC1D7	0.86265	0.673	0.726	0.000155172	1
C3	RPS16	0.862359	0.989	0.997	3.25912e-62	6.69717e-58
C3	MBD6	0.86198	0.441	0.428	0.0079824	1
C3	VPS72	0.860993	0.623	0.631	6.95709e-06	0.142961
C3	RUSC2	0.860598	0.306	0.226	1.1107e-06	0.0228239
C3	SNX32	0.859922	0.104	0.036	9.55352e-10	1.96315e-05
C3	CHD3	0.859317	0.454	0.393	2.78886e-06	0.0573084
C3	HMGN1	0.858197	0.888	0.917	2.70669e-26	5.56197e-22
C3	POLR3C	0.85724	0.555	0.533	2.5917e-05	0.532568
C3	NR2F2	0.856458	0.354	0.306	0.000409266	1
C3	FABP3	0.856086	0.197	0.123	2.84984e-06	0.0585613
C3	SCNM1	0.855967	0.497	0.451	9.05157e-07	0.0186001
C3	UTP23	0.855774	0.808	0.814	3.66971e-05	0.754088
C3	PGD	0.855524	0.548	0.579	0.00466791	1
C3	MERTK	0.855521	0.119	0.077	0.00128481	1
C3	ACAA2	0.855233	0.498	0.471	0.000265107	1
C3	GPSM3	0.853259	0.34	0.231	5.95281e-08	0.00122324
C3	RXRA	0.852529	0.205	0.146	0.000471187	1
C3	PRPSAP2	0.851115	0.383	0.354	0.00339961	1
C3	PMVK	0.848697	0.608	0.632	0.000150568	1
C3	SETDB1	0.847758	0.527	0.49	1.43235e-05	0.294334
C3	TYMS	0.847246	0.408	0.345	5.1796e-05	1
C3	ETS2	0.847122	0.207	0.127	4.43097e-07	0.0091052
C3	ACAT1	0.847013	0.547	0.459	2.59542e-09	5.33333e-05
C3	PKD1L1	0.846538	0.101	0.033	2.22114e-10	4.56423e-06
C3	SQLE	0.846486	0.421	0.398	0.00718637	1
C3	TUFT1	0.846268	0.583	0.532	0.000689778	1
C3	MTX1	0.846051	0.594	0.616	0.00452927	1
C3	RPP25	0.845223	0.302	0.251	0.000212484	1
C3	USP35	0.844887	0.13	0.047	2.13495e-11	4.38711e-07
C3	CACFD1	0.844275	0.215	0.174	0.00469495	1
C3	NDUFA10	0.84382	0.712	0.761	2.95541e-06	0.0607307
C3	PAEP	0.840887	0.154	0.22	0.00865294	1
C3	H1F0	0.840687	0.768	0.77	7.49555e-11	1.54026e-06
C3	UBAP2L	0.840524	0.832	0.877	2.06914e-19	4.25187e-15
C3	NOC3L	0.839956	0.402	0.367	0.00678705	1
C3	SH3PXD2A	0.839409	0.404	0.287	6.35233e-10	1.30534e-05
C3	SH3BP2	0.839344	0.659	0.625	0.000374073	1
C3	OAT	0.83787	0.603	0.601	9.36789e-09	0.000192501
C3	MGC2752	0.837484	0.585	0.511	7.41996e-06	0.152473
C3	PUF60	0.836075	0.893	0.931	9.54264e-20	1.96092e-15
C3	MED20	0.835662	0.319	0.274	0.000663215	1
C3	MRPL9	0.834876	0.636	0.66	2.30674e-05	0.474012
C3	RUVBL2	0.834776	0.738	0.694	1.30283e-15	2.67718e-11
C3	YDJC	0.832154	0.379	0.318	2.9534e-05	0.606894
C3	SETD9	0.832057	0.278	0.244	0.0080548	1
C3	CHAMP1	0.830727	0.255	0.213	0.00461479	1
C3	POP1	0.830639	0.241	0.201	0.00497496	1
C3	PIR	0.829179	0.654	0.664	2.53448e-07	0.0052081
C3	CECR5	0.82909	0.546	0.497	2.54869e-06	0.0523731
C3	PHYHD1	0.827194	0.571	0.478	1.01966e-05	0.20953
C3	KIAA0020	0.826776	0.597	0.565	6.14172e-07	0.0126206
C3	HOXA10	0.826706	0.206	0.128	1.03696e-06	0.0213085
C3	RPS19BP1	0.825529	0.732	0.755	2.25837e-10	4.64073e-06
C3	MX1	0.825372	0.274	0.367	0.00216319	1
C3	RPL29	0.825154	0.986	0.994	7.54282e-61	1.54998e-56
C3	QARS	0.824646	0.785	0.821	1.01418e-16	2.08405e-12
C3	UBL3	0.823773	0.663	0.709	1.72778e-07	0.00355041
C3	OVCA2	0.823468	0.486	0.481	0.00629229	1
C3	GCLC	0.823054	0.124	0.088	0.00604921	1
C3	C18orf56	0.822732	0.107	0.064	0.000302561	1
C3	ABCF1	0.822724	0.634	0.652	0.000478094	1
C3	TARS2	0.822563	0.706	0.709	0.00301105	1
C3	PHF23	0.822316	0.281	0.219	9.61163e-05	1
C3	B4GALT3	0.82103	0.595	0.591	9.67885e-07	0.0198891
C3	TNS1	0.820972	0.384	0.318	1.56625e-07	0.0032185
C3	UPF3A	0.820654	0.478	0.406	4.59937e-06	0.0945125
C3	MYRF	0.819995	0.112	0.05	1.80058e-07	0.00370001
C3	NDUFV3	0.819632	0.797	0.852	1.68166e-08	0.000345565
C3	DCTN5	0.815939	0.681	0.688	7.85224e-05	1
C3	ST6GALNAC3	0.815045	0.23	0.184	0.00339325	1
C3	GRSF1	0.814816	0.779	0.878	0.000465104	1
C3	CALM3	0.814281	0.733	0.691	5.5687e-09	0.000114431
C3	HADHB	0.81235	0.781	0.842	4.3651e-14	8.96985e-10
C3	PIH1D1	0.812244	0.572	0.549	0.000290603	1
C3	LOC100240735	0.811868	0.186	0.128	0.000114565	1
C3	EPB41L4A	0.810884	0.199	0.139	0.000134279	1
C3	IFT172	0.809903	0.238	0.19	0.00274807	1
C3	ILF2	0.808844	0.843	0.873	3.95508e-21	8.1273e-17
C3	DHRS4-AS1	0.808505	0.551	0.476	0.000680148	1
C3	C1orf85	0.807944	0.759	0.862	1.21393e-11	2.4945e-07
C3	LHPP	0.807921	0.147	0.096	0.000297564	1
C3	BCKDHA	0.807631	0.477	0.452	9.93903e-05	1
C3	MCC	0.805731	0.605	0.595	2.30512e-05	0.473678
C3	KIAA1324L	0.805701	0.485	0.349	3.25228e-09	6.68311e-05
C3	RAB9A	0.805612	0.499	0.503	0.00699132	1
C3	PDLIM7	0.805489	0.484	0.428	1.42601e-05	0.29303
C3	FLAD1	0.80434	0.584	0.599	0.00143555	1
C3	MYO5A	0.80399	0.703	0.742	6.74947e-09	0.000138695
C3	PRAME	0.803618	0.901	0.924	9.25484e-28	1.90178e-23
C3	MTFR1	0.803574	0.304	0.188	6.67234e-09	0.00013711
C3	AZI1	0.803017	0.344	0.322	0.00813251	1
C3	MARVELD1	0.80297	0.256	0.194	0.000176282	1
C3	DCAF13	0.802497	0.718	0.699	5.22397e-12	1.07347e-07
C3	PRDM7	0.802457	0.241	0.168	7.62639e-05	1
C3	HPS4	0.80217	0.622	0.716	0.000138855	1
C3	RPLP0	0.801525	0.996	1	4.37842e-64	8.99723e-60
C3	WDR67	0.800829	0.164	0.119	0.0019057	1
C3	ATF7IP2	0.799726	0.118	0.074	0.000424411	1
C3	RPL36A	0.799095	0.979	0.995	2.16863e-44	4.45633e-40
C3	MEA1	0.799003	0.735	0.799	0.000553257	1
C3	ARAP1	0.798022	0.499	0.406	1.04835e-08	0.000215425
C3	TSC2	0.797469	0.545	0.552	0.00784081	1
C3	GTF2H2	0.79727	0.44	0.38	0.00340193	1
C3	ELOVL2-AS1	0.796939	0.181	0.134	0.00882053	1
C3	WASH1	0.793943	0.477	0.314	9.94941e-16	2.0445e-11
C3	SCD	0.793602	0.731	0.811	4.58363e-08	0.00094189
C3	TRO	0.793601	0.263	0.219	0.00198883	1
C3	COL11A2	0.793103	0.292	0.197	1.27373e-08	0.000261738
C3	C17orf49	0.792656	0.505	0.496	0.00456085	1
C3	PPFIA3	0.792267	0.201	0.099	1.51686e-11	3.117e-07
C3	CD81	0.791934	0.58	0.614	0.00307704	1
C3	RPS4Y1	0.791516	0.509	0.733	0.00543468	1
C3	ATXN10	0.78914	0.775	0.799	1.40712e-13	2.89149e-09
C3	SMCR7L	0.788559	0.65	0.667	0.00202553	1
C3	ZBED4	0.787552	0.221	0.182	0.00601414	1
C3	FRMD4B	0.785987	0.248	0.171	3.29769e-06	0.0677642
C3	C20orf112	0.785822	0.716	0.743	2.88043e-06	0.0591899
C3	IGF2BP3	0.785605	0.203	0.152	0.00129822	1
C3	TRIM27	0.783069	0.628	0.651	1.24007e-05	0.254822
C3	AKT1	0.781479	0.335	0.296	0.00389503	1
C3	TRERF1	0.779723	0.106	0.073	0.00777375	1
C3	EIF4A1	0.776757	0.952	0.976	1.42631e-53	2.93093e-49
C3	PRKDC	0.776243	0.758	0.891	0.000290661	1
C3	RPS27	0.776218	0.995	1	1.231e-48	2.52958e-44
C3	PDK3	0.77502	0.82	0.903	5.27355e-05	1
C3	ST20	0.774675	0.259	0.219	0.00958714	1
C3	EEF1A1	0.77448	0.999	1	1.40953e-56	2.89645e-52
C3	SSBP3	0.774163	0.316	0.246	0.000137705	1
C3	CLCN5	0.774148	0.499	0.422	3.79166e-06	0.0779148
C3	LINC00310	0.773833	0.211	0.15	0.000423985	1
C3	RAB3B	0.773789	0.756	0.747	0.000460342	1
C3	PHB2	0.77373	0.858	0.872	3.66024e-21	7.52142e-17
C3	BOLA2B	0.773708	0.671	0.572	4.56451e-13	9.37961e-09
C3	BOLA2	0.773708	0.671	0.572	4.56451e-13	9.37961e-09
C3	INPP5A	0.773211	0.126	0.076	9.58179e-05	1
C3	NOLC1	0.772403	0.622	0.62	3.76451e-06	0.0773569
C3	CA14	0.772117	0.523	0.315	2.81934e-27	5.79345e-23
C3	MLST8	0.771891	0.549	0.552	0.00256779	1
C3	FAM50B	0.7715	0.128	0.084	0.0010836	1
C3	MAGED1	0.770055	0.766	0.821	3.67421e-11	7.55012e-07
C3	RPL7A	0.769864	0.959	0.991	2.12991e-30	4.37674e-26
C3	BAX	0.769732	0.418	0.318	2.28921e-08	0.000470409
C3	ANKRD45	0.769075	0.397	0.293	2.44371e-05	0.502157
C3	ACBD6	0.768349	0.585	0.576	2.57768e-05	0.529686
C3	GPR143	0.767955	0.614	0.768	0.000175925	1
C3	CSNK2A1	0.767805	0.628	0.647	0.0043703	1
C3	RMDN1	0.767411	0.602	0.604	0.00101268	1
C3	PI4KB	0.767193	0.634	0.651	7.80708e-10	1.60428e-05
C3	RPL3	0.766427	0.996	0.999	1.26805e-38	2.60571e-34
C3	SLC25A6	0.765195	0.986	0.984	1.63057e-58	3.35067e-54
C3	METAP2	0.765065	0.732	0.764	5.18623e-05	1
C3	EPHA5	0.76472	0.118	0.04	1.86725e-11	3.83701e-07
C3	ZNF704	0.764576	0.546	0.539	0.00101012	1
C3	RSL1D1	0.764336	0.937	0.971	1.83844e-29	3.77782e-25
C3	STOML2	0.760544	0.774	0.813	4.26165e-09	8.75727e-05
C3	ADARB1	0.760525	0.236	0.179	0.000859633	1
C3	SLC25A15	0.759835	0.757	0.713	1.91271e-06	0.0393042
C3	DAP3	0.759497	0.824	0.856	5.02151e-14	1.03187e-09
C3	PLTP	0.759361	0.653	0.641	1.4502e-11	2.98002e-07
C3	TET1	0.759022	0.247	0.172	8.92849e-06	0.183472
C3	ADNP2	0.758848	0.199	0.158	0.00640825	1
C3	DDT	0.758842	0.778	0.861	6.92037e-09	0.000142207
C3	DKFZp686O1327	0.75813	0.257	0.208	0.00402246	1
C3	SMO	0.75767	0.106	0.055	2.01435e-05	0.413929
C3	MRPS24	0.757048	0.72	0.78	2.53449e-05	0.520812
C3	RPS4X	0.756718	0.996	0.998	3.49101e-49	7.17368e-45
C3	HS1BP3	0.756718	0.406	0.386	0.00693013	1
C3	ARMC1	0.755773	0.517	0.503	0.00195587	1
C3	MYH10	0.755438	0.571	0.62	0.00158136	1
C3	KIAA0101	0.755057	0.547	0.466	0.000184104	1
C3	ECHS1	0.754471	0.639	0.704	0.00235409	1
C3	BAIAP2L2	0.754357	0.119	0.079	0.00235664	1
C3	ZFP36L1	0.753359	0.856	0.932	5.96743e-19	1.22625e-14
C3	ZFHX3	0.752896	0.46	0.434	0.00220168	1
C3	GNB2L1	0.751667	0.992	0.997	1.83441e-41	3.76952e-37
C3	GBAS	0.751076	0.633	0.653	1.48511e-05	0.305176
C3	STC1	0.75076	0.077	0.115	0.00807124	1
C3	DPY19L2	0.74976	0.13	0.083	0.00035924	1
C3	LAMTOR1	0.749246	0.731	0.786	1.50156e-11	3.08555e-07
C3	ASB11	0.748336	0.542	0.449	3.94577e-06	0.0810817
C3	PDCD11	0.748202	0.453	0.408	0.000372184	1
C3	USP49	0.748151	0.453	0.373	1.87763e-05	0.385834
C3	GGA2	0.748059	0.638	0.626	0.00169464	1
C3	SUFU	0.747023	0.166	0.101	2.54301e-05	0.522564
C3	RPS8	0.742912	0.998	0.998	1.85271e-54	3.80714e-50
C3	SDK2	0.742023	0.116	0.071	0.000414729	1
C3	RAB6B	0.741852	0.273	0.223	0.000295418	1
C3	TSR1	0.741801	0.586	0.556	0.000304368	1
C3	WDR46	0.741266	0.64	0.653	1.1405e-05	0.234361
C3	RPL11	0.741008	0.988	0.997	2.47107e-59	5.07781e-55
C3	FDPS	0.74078	0.712	0.782	9.14686e-06	0.187959
C3	GRHPR	0.740316	0.642	0.68	2.96279e-05	0.608824
C3	MYH13	0.740261	0.148	0.027	9.76837e-24	2.0073e-19
C3	EPS8	0.739551	0.704	0.728	3.91892e-07	0.00805299
C3	GPI	0.736946	0.965	0.991	4.4727e-34	9.19095e-30
C3	CTSC	0.736769	0.855	0.972	3.14441e-12	6.46145e-08
C3	TBL1X	0.736138	0.168	0.09	1.01463e-07	0.00208497
C3	ZNF496	0.736017	0.311	0.268	0.00226656	1
C3	RPL12	0.73517	0.97	0.998	1.53015e-36	3.14431e-32
C3	MRPS34	0.735073	0.735	0.806	0.000105964	1
C3	NDUFB11	0.734917	0.774	0.843	1.54451e-07	0.00317382
C3	NIPSNAP1	0.734134	0.582	0.586	0.000257511	1
C3	ZFAND1	0.734124	0.492	0.467	0.00046756	1
C3	GTF3A	0.734048	0.72	0.797	0.000149635	1
C3	KIAA0930	0.733125	0.554	0.46	9.47436e-07	0.0194689
C3	BCCIP	0.732632	0.588	0.558	2.31254e-05	0.475205
C3	FLJ36000	0.732143	0.224	0.119	3.45346e-10	7.09651e-06
C3	FAS	0.731998	0.162	0.121	0.00534264	1
C3	RPAIN	0.731413	0.619	0.557	5.84643e-06	0.120138
C3	DEDD	0.731303	0.566	0.582	0.00343287	1
C3	CLDN19	0.731109	0.17	0.118	0.00201777	1
C3	PTPN14	0.730295	0.834	0.884	0.000108741	1
C3	EIF2S3	0.730112	0.956	0.975	6.79766e-39	1.39685e-34
C3	LOC100506421	0.727117	0.288	0.22	0.00161939	1
C3	NDUFAB1	0.725165	0.783	0.841	9.48942e-10	1.94998e-05
C3	RPL6	0.72512	0.993	0.997	4.10356e-49	8.43241e-45
C3	UBE2V2	0.724583	0.706	0.769	0.000452745	1
C3	KCNN3	0.724008	0.59	0.468	1.50522e-06	0.0309308
C3	RPL35	0.723688	0.958	0.995	6.04271e-40	1.24172e-35
C3	ALDH18A1	0.723458	0.468	0.442	0.00104651	1
C3	ALAS1	0.723426	0.464	0.451	0.00755782	1
C3	LSAMP	0.723078	0.485	0.448	0.000202474	1
C3	LOC728190	0.722696	0.435	0.3	4.17071e-12	8.57039e-08
C3	TUFM	0.722574	0.824	0.88	4.06762e-19	8.35854e-15
C3	HHAT	0.722556	0.266	0.221	0.00710963	1
C3	SUCLG2	0.722324	0.544	0.503	1.57453e-05	0.323551
C3	RPL39	0.720913	0.976	0.991	1.65558e-44	3.40204e-40
C3	TIMM22	0.71978	0.398	0.361	0.00150486	1
C3	TMEM144	0.719437	0.128	0.082	0.000457066	1
C3	RPL36	0.719251	0.961	0.991	1.52424e-37	3.13216e-33
C3	RABEP1	0.718861	0.53	0.541	0.00868413	1
C3	YIF1B	0.7187	0.529	0.533	0.000238381	1
C3	THOC3	0.718687	0.404	0.361	0.000258112	1
C3	UQCRB	0.7184	0.905	0.98	2.67333e-19	5.49342e-15
C3	ATP5D	0.717608	0.794	0.825	3.19462e-14	6.56463e-10
C3	RPRD2	0.717413	0.564	0.575	0.0013801	1
C3	ADI1	0.71683	0.726	0.797	0.00406788	1
C3	UBE2T	0.716514	0.36	0.312	0.00248798	1
C3	MRPS21	0.715371	0.849	0.935	1.0319e-17	2.12045e-13
C3	INPPL1	0.715109	0.445	0.359	4.8823e-07	0.0100326
C3	GDPD5	0.714686	0.225	0.114	2.27453e-11	4.67394e-07
C3	DDX39B	0.71419	0.816	0.858	1.04994e-21	2.15752e-17
C3	RASSF3	0.714138	0.659	0.544	1.41825e-14	2.91436e-10
C3	RPS15A	0.71398	0.979	0.997	1.28077e-48	2.63186e-44
C3	SIRT2	0.713688	0.501	0.485	0.000740424	1
C3	RPSA	0.712879	0.981	0.996	3.1891e-41	6.55328e-37
C3	SNX5	0.711674	0.651	0.681	0.00314457	1
C3	GEMIN8	0.710808	0.825	0.84	0.00038328	1
C3	FOXO3B	0.709024	0.322	0.244	5.33137e-05	1
C3	RPS18	0.708222	0.996	0.999	1.20403e-40	2.47417e-36
C3	RBM4	0.708016	0.746	0.824	3.02171e-07	0.00620931
C3	RPL17	0.706613	0.985	0.997	4.73706e-39	9.73418e-35
C3	NDUFA3	0.706573	0.659	0.627	2.2463e-09	4.61593e-05
C3	CNNM1	0.705778	0.34	0.245	8.56093e-06	0.175919
C3	BLOC1S3	0.705667	0.485	0.422	0.00274773	1
C3	SSBP4	0.704017	0.212	0.159	0.00142632	1
C3	RPL21P28	0.703415	0.882	0.888	2.43285e-23	4.99926e-19
C3	APEX1	0.702284	0.797	0.846	4.82686e-12	9.91872e-08
C3	ZC3H3	0.701644	0.403	0.386	0.00463131	1
C3	KIF11	0.700645	0.417	0.347	0.00649686	1
C3	OTX1	0.700062	0.106	0.04	5.3528e-09	0.000109995
C3	PHKG1	0.699879	0.493	0.266	5.37459e-31	1.10442e-26
C3	RPS17L	0.699249	0.989	0.993	4.52015e-56	9.28845e-52
C3	RPS17	0.699249	0.989	0.993	4.52015e-56	9.28845e-52
C3	DCTPP1	0.697473	0.557	0.569	0.00186961	1
C3	TOMM40L	0.696877	0.198	0.153	0.00847182	1
C3	MPDU1	0.696399	0.544	0.528	0.000120951	1
C3	FUOM	0.695779	0.24	0.192	0.00393632	1
C3	DUSP12	0.694794	0.516	0.498	0.00163498	1
C3	EEF1B2	0.694654	0.924	0.971	9.60904e-23	1.97456e-18
C3	ABHD11	0.694156	0.673	0.652	0.00916872	1
C3	ZNF790-AS1	0.694076	0.2	0.081	1.08112e-14	2.22159e-10
C3	RINL	0.694	0.621	0.535	0.000358277	1
C3	POLDIP3	0.693171	0.596	0.619	0.000244176	1
C3	SEMA4C	0.692853	0.385	0.351	0.00244274	1
C3	CBX5	0.690354	0.912	0.977	3.89331e-06	0.0800036
C3	LAMTOR2	0.690265	0.709	0.779	1.96242e-06	0.0403259
C3	PSMD4	0.689917	0.862	0.912	1.08568e-15	2.23096e-11
C3	ATXN2L	0.68825	0.607	0.633	0.00767367	1
C3	RAB13	0.688108	0.771	0.873	0.000154782	1
C3	ZNF518A	0.688108	0.235	0.192	0.00629737	1
C3	ALKBH7	0.688073	0.6	0.626	0.000370564	1
C3	AHCY	0.687404	0.81	0.814	1.49939e-16	3.0811e-12
C3	STK32A	0.687091	0.482	0.422	2.56172e-05	0.526408
C3	FIBP	0.686931	0.585	0.614	0.00950835	1
C3	ZC2HC1A	0.686858	0.365	0.293	7.68466e-05	1
C3	ZCCHC17	0.686594	0.71	0.816	0.00130379	1
C3	RPL37	0.686254	0.957	0.991	1.86278e-43	3.82783e-39
C3	CCNG1	0.684161	0.74	0.767	6.07972e-11	1.24932e-06
C3	ZNF585B	0.683748	0.353	0.265	7.8427e-05	1
C3	SLC25A5	0.683724	0.967	0.968	1.51903e-34	3.12144e-30
C3	MLANA	0.682982	0.837	0.899	4.39587e-06	0.0903308
C3	MRPL44	0.682724	0.769	0.787	2.95413e-05	0.607044
C3	GIPC1	0.682455	0.352	0.296	0.000449558	1
C3	WASH3P	0.682086	0.422	0.293	1.6191e-11	3.32708e-07
C3	DDX6	0.681171	0.738	0.827	0.000152703	1
C3	ZNF286B	0.6804	0.584	0.515	1.07214e-05	0.220314
C3	SUPT5H	0.680163	0.672	0.732	0.000442064	1
C3	HNRNPA1L2	0.678897	0.398	0.292	6.10667e-05	1
C3	RPL7L1	0.678617	0.806	0.867	2.14567e-05	0.440914
C3	DZIP1	0.676318	0.298	0.235	0.00123919	1
C3	SIX5	0.673804	0.164	0.106	6.17698e-05	1
C3	TMEM161B-AS1	0.673658	0.12	0.065	1.9129e-05	0.393082
C3	SHANK3	0.673186	0.104	0.022	2.28969e-15	4.70508e-11
C3	NME6	0.672333	0.685	0.665	0.000231676	1
C3	FBL	0.671803	0.765	0.75	1.80166e-12	3.70224e-08
C3	MAMSTR	0.671018	0.124	0.089	0.00846366	1
C3	EEF1G	0.670807	0.99	0.995	3.00226e-38	6.16934e-34
C3	MRPL24	0.669967	0.729	0.792	2.09188e-05	0.42986
C3	ALDH1B1	0.668534	0.681	0.641	0.00512013	1
C3	TXN2	0.668136	0.771	0.792	1.79595e-07	0.00369049
C3	PEPD	0.668046	0.582	0.613	0.00096375	1
C3	TTC9C	0.667917	0.277	0.363	0.00551899	1
C3	STX6	0.667778	0.274	0.234	0.00653488	1
C3	THEM4	0.666352	0.764	0.82	0.000942371	1
C3	LOC100287036	0.663675	0.15	0.096	0.00022253	1
C3	COX6C	0.66358	0.889	0.955	4.8314e-09	9.92804e-05
C3	MAST3	0.663187	0.528	0.469	0.00108581	1
C3	STK38L	0.662722	0.235	0.149	4.59681e-07	0.00944599
C3	GNPDA1	0.662047	0.608	0.664	0.00732038	1
C3	EPN2	0.658617	0.406	0.36	0.00188166	1
C3	TMEM9	0.65801	0.689	0.756	6.16339e-05	1
C3	GUSBP1	0.657981	0.404	0.506	0.00452339	1
C3	MLF2	0.655769	0.865	0.911	1.0911e-11	2.24209e-07
C3	ZNF419	0.655552	0.216	0.141	1.82278e-05	0.374564
C3	DUXA	0.655371	0.633	0.555	2.12335e-08	0.000436328
C3	SLC40A1	0.654033	0.107	0.034	4.69502e-11	9.6478e-07
C3	APOA1BP	0.652785	0.763	0.849	5.21948e-08	0.00107255
C3	ADSS	0.6523	0.687	0.762	0.00248089	1
C3	MRPL12	0.651695	0.689	0.737	0.000384465	1
C3	RREB1	0.651333	0.49	0.466	0.00142707	1
C3	TPM4	0.651313	0.789	0.807	1.35405e-08	0.000278243
C3	BFAR	0.650264	0.669	0.725	8.55263e-05	1
C3	SRCAP	0.649933	0.619	0.707	0.00753139	1
C3	CAMTA2	0.6488	0.354	0.314	0.00685689	1
C3	ZNF283	0.648768	0.273	0.162	8.51685e-09	0.000175013
C3	IMP3	0.648687	0.658	0.719	0.00772233	1
C3	CYR61	0.648178	0.18	0.262	0.000991842	1
C3	OAF	0.647331	0.166	0.086	6.16749e-08	0.00126736
C3	LRRN4CL	0.646819	0.72	0.725	0.00012165	1
C3	NBPF3	0.644784	0.434	0.362	0.00129812	1
C3	SMPD2	0.643523	0.224	0.17	0.000448464	1
C3	PGAM1	0.643332	0.836	0.875	1.88079e-09	3.86483e-05
C3	MRPS31P5	0.643273	0.52	0.434	3.56733e-05	0.733051
C3	NIP7	0.642825	0.59	0.583	0.00420992	1
C3	BCYRN1	0.641019	0.471	0.355	5.34115e-07	0.0109755
C3	ZNF710	0.640839	0.116	0.078	0.00304451	1
C3	CTSK	0.640575	0.578	0.627	0.00650435	1
C3	CCDC146	0.640145	0.123	0.063	3.12817e-06	0.0642808
C3	GSTM4	0.639318	0.353	0.469	0.00596036	1
C3	BOP1	0.638406	0.358	0.311	0.00315507	1
C3	SF3B4	0.637678	0.716	0.701	8.80714e-10	1.80978e-05
C3	PLCD1	0.637375	0.201	0.159	0.00435872	1
C3	HNRNPA1	0.636571	0.986	0.992	3.697e-26	7.59697e-22
C3	PPT2-EGFL8	0.636063	0.328	0.199	3.21899e-11	6.61471e-07
C3	PRR19	0.63458	0.111	0.07	0.00114689	1
C3	CLTA	0.634324	0.827	0.913	2.18765e-12	4.49541e-08
C3	ALS2CR11	0.633824	0.147	0.087	3.12669e-05	0.642503
C3	NOSIP	0.633442	0.495	0.475	0.0051259	1
C3	EBNA1BP2	0.632934	0.685	0.739	0.000416867	1
C3	RPL22	0.632662	0.971	0.989	6.35641e-24	1.30618e-19
C3	XIST	0.631585	0.417	0.267	8.11537e-14	1.66763e-09
C3	MORF4L1	0.631501	0.923	0.962	7.34698e-16	1.50973e-11
C3	ALDH1L2	0.631148	0.473	0.393	0.000590136	1
C3	ACOT1	0.631026	0.253	0.145	1.30895e-09	2.68977e-05
C3	ZMIZ1	0.630201	0.497	0.492	0.00314578	1
C3	ENOSF1	0.629964	0.595	0.598	0.00229337	1
C3	EPB41L1	0.629644	0.197	0.102	8.95706e-10	1.84059e-05
C3	RGS10	0.627768	0.299	0.441	0.000111995	1
C3	EIF1AX	0.627312	0.754	0.824	1.35735e-08	0.000278922
C3	WAC-AS1	0.627178	0.797	0.839	0.000625577	1
C3	UCHL5	0.625391	0.69	0.732	0.000167771	1
C3	FDXACB1	0.623238	0.331	0.244	0.0001969	1
C3	GPX1	0.622564	0.824	0.926	8.75003e-07	0.0179804
C3	TRAP1	0.622497	0.658	0.729	0.00294752	1
C3	LOC100128881	0.622438	0.188	0.143	0.00351664	1
C3	SNRPA	0.621432	0.513	0.496	0.00672263	1
C3	DSG2	0.621113	0.53	0.413	4.54466e-08	0.000933883
C3	HAX1	0.620859	0.683	0.782	0.0055762	1
C3	RPS5	0.620689	0.989	0.994	1.14241e-46	2.34754e-42
C3	RPL26	0.617901	0.982	0.992	9.87502e-39	2.02922e-34
C3	CS	0.61703	0.81	0.847	2.98621e-11	6.13635e-07
C3	FAM96A	0.616815	0.646	0.709	0.00308568	1
C3	SNRPD1	0.616715	0.797	0.854	1.32223e-06	0.0271705
C3	TRPM1	0.616198	0.548	0.403	1.78084e-18	3.65945e-14
C3	IL17RD	0.615503	0.772	0.729	0.000284041	1
C3	VPS53	0.615358	0.864	0.946	1.8735e-06	0.0384986
C3	RPS11	0.615326	0.982	0.992	6.88894e-40	1.41561e-35
C3	MARCKSL1	0.61491	0.687	0.695	0.00155325	1
C3	VDAC2	0.614672	0.79	0.833	5.20753e-11	1.07009e-06
C3	LOC100527964	0.613381	0.101	0.05	9.00466e-06	0.185037
C3	SNRNP40	0.612643	0.564	0.566	0.00643732	1
C3	RASA3	0.610231	0.416	0.36	0.000307949	1
C3	AHRR	0.610229	0.179	0.116	8.03765e-05	1
C3	DDX50	0.609925	0.448	0.389	0.00021622	1
C3	HNRNPD	0.609907	0.706	0.72	0.00101185	1
C3	TIPRL	0.609425	0.692	0.703	0.000636551	1
C3	RBM34	0.608496	0.869	0.897	3.02415e-07	0.00621433
C3	PEX19	0.607716	0.623	0.676	0.00541894	1
C3	CIC	0.606356	0.3	0.236	0.000371766	1
C3	CACYBP	0.606202	0.84	0.914	1.30728e-06	0.0268632
C3	APEH	0.605555	0.685	0.766	0.00229785	1
C3	DDX21	0.599017	0.588	0.54	0.000177137	1
C3	SLC9A3R2	0.598938	0.126	0.05	9.69225e-10	1.99166e-05
C3	SHISA2	0.598791	0.451	0.485	0.000727023	1
C3	SCUBE3	0.595957	0.1	0.059	0.000654509	1
C3	RPL13	0.595583	0.998	1	8.62102e-38	1.77153e-33
C3	DHRS2	0.594826	0.247	0.112	2.05332e-16	4.21936e-12
C3	FKBP1A	0.59456	0.945	0.963	4.85671e-13	9.98006e-09
C3	VCP	0.593998	0.775	0.889	0.000355936	1
C3	GNL3L	0.593674	0.852	0.941	0.000291165	1
C3	COPA	0.591205	0.843	0.948	1.84832e-11	3.79811e-07
C3	SDHC	0.589746	0.815	0.854	4.33013e-10	8.89797e-06
C3	SRSF7	0.589415	0.75	0.815	1.81659e-06	0.0373291
C3	MKRN3	0.588769	0.142	0.093	0.000395332	1
C3	XRN2	0.587732	0.696	0.759	0.00557416	1
C3	ITM2C	0.587526	0.753	0.738	1.17268e-12	2.40975e-08
C3	PLEKHF2	0.587255	0.41	0.348	2.73961e-05	0.562963
C3	CES1	0.586656	0.101	0.015	1.05073e-17	2.15914e-13
C3	NPFFR2	0.586417	0.375	0.281	2.44702e-05	0.502839
C3	ZBTB45	0.586271	0.212	0.111	1.1366e-09	2.33559e-05
C3	GPAA1	0.585537	0.715	0.826	0.00244776	1
C3	DMKN	0.584991	0.304	0.207	8.45563e-08	0.00173755
C3	ASH2L	0.584958	0.356	0.453	0.00335738	1
C3	ARRB1	0.584514	0.404	0.331	1.95399e-05	0.401525
C3	HIST1H4J	0.583676	0.108	0.063	0.000176722	1
C3	BAD	0.583647	0.431	0.556	0.00515765	1
C3	ZNF566	0.583257	0.608	0.529	0.000829333	1
C3	FLII	0.583177	0.554	0.554	0.00103716	1
C3	EGLN2	0.581467	0.542	0.546	0.00428732	1
C3	ATP7A	0.581195	0.453	0.417	0.00782279	1
C3	SRRD	0.579547	0.219	0.158	0.000620566	1
C3	C1orf51	0.5791	0.157	0.114	0.00301507	1
C3	SCAMP3	0.5783	0.727	0.841	4.85447e-05	0.997544
C3	ESRG	0.578273	0.701	0.677	2.88061e-08	0.000591936
C3	STARD13	0.578124	0.256	0.184	4.58585e-05	0.942346
C3	UQCRH	0.577431	0.931	0.948	1.63556e-24	3.36091e-20
C3	EEF2K	0.57692	0.825	0.872	0.00521274	1
C3	KCNIP2	0.576493	0.1	0.041	2.4671e-07	0.00506964
C3	BANF1	0.576355	0.828	0.864	3.58022e-10	7.357e-06
C3	ARPC1A	0.575894	0.839	0.917	0.000148641	1
C3	EIF3I	0.575043	0.926	0.965	3.2237e-14	6.62437e-10
C3	RPL14	0.573964	0.98	0.996	5.52139e-32	1.13459e-27
C3	SETDB2	0.572584	0.386	0.318	2.67517e-05	0.54972
C3	RPA1	0.572335	0.563	0.582	0.00785941	1
C3	SEC31A	0.572069	0.794	0.867	4.39761e-07	0.00903664
C3	TMEM246	0.57085	0.136	0.098	0.00609702	1
C3	RPL5	0.570724	0.994	0.998	1.85533e-23	3.81251e-19
C3	RBMX	0.570455	0.821	0.881	2.63767e-05	0.542014
C3	GTF3C6	0.570376	0.663	0.733	0.000921341	1
C3	ZNF146	0.570029	0.573	0.537	0.000122151	1
C3	WASH2P	0.569308	0.51	0.358	2.76375e-13	5.67923e-09
C3	EFR3B	0.567727	0.558	0.682	0.000634954	1
C3	METRN	0.567413	0.222	0.177	0.00591576	1
C3	TRIM16L	0.567296	0.554	0.492	0.00316752	1
C3	SLC39A1	0.566588	0.732	0.833	3.71067e-05	0.762505
C3	LOC440173	0.565961	0.615	0.523	8.04651e-09	0.000165348
C3	STT3A	0.565949	0.71	0.768	0.000352901	1
C3	MRP63	0.56442	0.838	0.92	3.82289e-05	0.785565
C3	HMGN3	0.560978	0.72	0.793	0.000602994	1
C3	TXLNA	0.559042	0.731	0.799	7.70751e-06	0.158382
C3	TMEM147	0.558708	0.704	0.819	0.00143637	1
C3	RPL13AP3	0.556928	0.412	0.181	3.19417e-31	6.56369e-27
C3	ZNF552	0.555854	0.246	0.174	0.0001299	1
C3	FAM89A	0.555805	0.153	0.109	0.00522869	1
C3	PKIB	0.554991	0.11	0.049	3.92318e-07	0.00806174
C3	RNPS1	0.554965	0.799	0.829	1.64766e-07	0.00338577
C3	CLNS1A	0.554743	0.774	0.854	0.000343396	1
C3	TROVE2	0.554697	0.751	0.816	0.000604781	1
C3	PYCR1	0.554311	0.625	0.635	0.00281516	1
C3	HNRNPL	0.552546	0.888	0.721	1.45257e-18	2.98489e-14
C3	TCEB1	0.552453	0.851	0.905	1.41803e-05	0.291391
C3	RPLP1	0.551797	0.999	1	5.18945e-43	1.06638e-38
C3	CDK4	0.551079	0.875	0.911	4.3837e-10	9.00807e-06
C3	SLC24A4	0.549819	0.74	0.716	0.000662157	1
C3	LSM6	0.548939	0.347	0.448	0.00536249	1
C3	PTOV1	0.548939	0.337	0.419	0.00603829	1
C3	SLC25A16	0.548413	0.178	0.128	0.00155887	1
C3	ANO7	0.548017	0.106	0.046	3.7725e-07	0.0077521
C3	NR2C1	0.547037	0.477	0.429	0.00928474	1
C3	CSNK2B	0.547029	0.841	0.884	2.44036e-07	0.0050147
C3	CUTA	0.545565	0.87	0.937	7.91732e-09	0.000162693
C3	SYAP1	0.54482	0.808	0.87	0.00436076	1
C3	ZNF773	0.544022	0.385	0.323	0.0089602	1
C3	HIGD2A	0.543027	0.721	0.82	0.00377769	1
C3	CLUAP1	0.542624	0.703	0.794	0.00678865	1
C3	DNMT3B	0.542578	0.122	0.074	0.000311218	1
C3	F5	0.541712	0.495	0.409	0.00630334	1
C3	MAPKAPK5-AS1	0.541467	0.272	0.355	0.00780687	1
C3	TRMT5	0.541363	0.507	0.423	0.000471264	1
C3	ARL15	0.540734	0.154	0.206	0.00802884	1
C3	HNRNPUL1	0.53866	0.663	0.64	0.00058784	1
C3	EXTL1	0.538609	0.368	0.324	0.00936577	1
C3	CRNKL1	0.536773	0.337	0.419	0.00498778	1
C3	LOC729683	0.536488	0.175	0.125	0.00297291	1
C3	SLC2A6	0.535042	0.347	0.291	0.00525921	1
C3	AKT1S1	0.533325	0.299	0.21	1.41133e-06	0.0290014
C3	MT1A	0.532142	0.13	0.089	0.00273041	1
C3	ERF	0.531327	0.291	0.207	5.47986e-06	0.112606
C3	AKR7A2	0.531285	0.691	0.738	0.00589093	1
C3	MEIS1	0.529455	0.367	0.33	0.00750916	1
C3	ZFAS1	0.529092	0.861	0.938	1.23935e-15	2.54673e-11
C3	RPS29	0.528686	0.952	0.991	1.10758e-14	2.27597e-10
C3	ID1	0.528372	0.066	0.156	4.00209e-09	8.22389e-05
C3	RPL10	0.527655	0.998	0.996	6.70442e-44	1.37769e-39
C3	IL31RA	0.527353	0.12	0.064	1.47818e-05	0.303752
C3	PRMT6	0.527063	0.228	0.3	0.00883024	1
C3	PPA1	0.526625	0.679	0.721	3.29207e-06	0.0676487
C3	RPS23	0.526338	0.973	0.997	2.27031e-20	4.66527e-16
C3	CCT3	0.52628	0.932	0.974	1.02152e-25	2.09913e-21
C3	HIST1H1C	0.525156	0.344	0.515	5.02321e-09	0.000103222
C3	TRABD	0.524983	0.532	0.534	0.00198448	1
C3	SIGMAR1	0.52408	0.641	0.699	0.0068203	1
C3	NSDHL	0.523648	0.244	0.333	0.00345505	1
C3	ATP5G2	0.522899	0.959	0.988	1.06127e-25	2.18081e-21
C3	MAP3K13	0.522381	0.807	0.839	1.15668e-05	0.237685
C3	FSTL5	0.520992	0.132	0.083	0.00042531	1
C3	MRPS16	0.520465	0.833	0.907	0.000679584	1
C3	FLJ35282	0.519976	0.439	0.323	1.08622e-07	0.00223208
C3	RPL31	0.519335	0.987	0.997	2.38245e-28	4.89571e-24
C3	DCLK1	0.51928	0.105	0.058	0.000125751	1
C3	TCEB2	0.519255	0.908	0.96	1.01356e-06	0.0208276
C3	SPNS2	0.518965	0.101	0.07	0.00943036	1
C3	WDR70	0.518213	0.313	0.401	0.00334864	1
C3	H3F3AP4	0.517509	0.87	0.922	1.02336e-09	2.10291e-05
C3	TFCP2	0.517468	0.268	0.218	0.00159661	1
C3	RFPL1-AS1	0.516997	0.577	0.515	0.000121695	1
C3	KCNJ13	0.516209	0.34	0.244	5.77654e-08	0.00118702
C3	DCDC2	0.515974	0.275	0.172	2.12338e-07	0.00436333
C3	RPAP3	0.514515	0.328	0.414	0.0080827	1
C3	C12orf57	0.513944	0.802	0.89	0.00288453	1
C3	MESDC1	0.511246	0.259	0.16	3.80444e-08	0.000781775
C3	WASH7P	0.510945	0.492	0.439	0.000240352	1
C3	FKBP7	0.510309	0.484	0.44	0.0016974	1
C3	SPDYE1	0.509644	0.514	0.461	3.86527e-05	0.794275
C3	NHP2	0.509633	0.84	0.896	0.00506354	1
C3	PLSCR4	0.506398	0.126	0.205	1.64264e-05	0.337547
C3	TRIM9	0.506158	0.197	0.317	5.29126e-07	0.010873
C3	RNF144A-AS1	0.506016	0.424	0.318	2.45803e-06	0.0505101
C3	REV3L	0.505491	0.567	0.525	2.5205e-05	0.517937
C3	OST4	0.505402	0.917	0.961	8.02282e-09	0.000164861
C3	UBXN6	0.504975	0.231	0.303	0.00268205	1
C3	IPO9	0.504641	0.832	0.936	0.0052301	1
C3	PRDX6	0.504544	0.933	0.97	4.19488e-07	0.00862006
C3	SULT1A3	0.503789	0.223	0.162	0.00127061	1
C3	SULT1A4	0.503789	0.223	0.162	0.00127061	1
C3	MEG3	0.50336	0.294	0.234	0.0082668	1
C3	ARHGEF1	0.503332	0.508	0.468	0.000141512	1
C3	KRTCAP2	0.50255	0.83	0.928	6.0009e-08	0.00123313
C3	OR11A1	0.501976	0.385	0.312	0.000866778	1
C3	RPL32	0.499683	0.985	0.997	1.57494e-20	3.23634e-16
C3	RPS27A	0.499458	0.992	0.996	1.63253e-31	3.35469e-27
C3	SKP2	0.498917	0.681	0.639	8.50483e-05	1
C3	ATP5A1	0.49795	0.909	0.951	6.55481e-18	1.34695e-13
C3	SYNGR1	0.497263	0.689	0.752	0.000156198	1
C3	SPAG16	0.494476	0.179	0.246	0.00145207	1
C3	SMIM1	0.494089	0.145	0.103	0.00367239	1
C3	POLR2E	0.493599	0.871	0.911	3.12301e-08	0.000641747
C3	HNRNPC	0.493098	0.921	0.982	2.15315e-22	4.42451e-18
C3	NDRG2	0.492861	0.143	0.269	3.80434e-09	7.81753e-05
C3	RPH3AL	0.49194	0.306	0.223	0.000112138	1
C3	PRKRIP1	0.491258	0.23	0.311	0.000992715	1
C3	SDCBP	0.490945	0.952	0.969	1.00522e-14	2.06563e-10
C3	C14orf2	0.489993	0.801	0.915	0.000768761	1
C3	XRCC5	0.489421	0.87	0.911	5.63802e-12	1.15856e-07
C3	C8orf44	0.488357	0.375	0.296	0.000358154	1
C3	HSD17B7	0.488147	0.343	0.284	0.00631051	1
C3	ANKRD30B	0.487377	0.126	0.084	0.00194777	1
C3	PMS2P4	0.487117	0.279	0.23	0.00832075	1
C3	GNAO1	0.486519	0.108	0.069	0.00178812	1
C3	PSMD8	0.486403	0.87	0.924	3.68566e-12	7.57366e-08
C3	GPR89B	0.485554	0.349	0.292	0.00126022	1
C3	GYPC	0.485397	0.846	0.89	1.26112e-08	0.000259147
C3	LTA4H	0.484648	0.461	0.59	0.00914971	1
C3	RPL17-C18orf32	0.484382	0.211	0.167	0.00941442	1
C3	U2AF1	0.483745	0.801	0.867	2.04459e-05	0.420143
C3	MIR4461	0.483288	0.809	0.802	7.88787e-09	0.000162088
C3	FAM216A	0.483005	0.2	0.266	0.00410791	1
C3	CCT4	0.480699	0.836	0.887	2.55855e-08	0.000525756
C3	KCTD12	0.48045	0.191	0.13	0.00017237	1
C3	TPM1	0.480355	0.395	0.329	1.78298e-05	0.366385
C3	UBA52	0.479996	0.987	0.993	2.43997e-32	5.01389e-28
C3	COX6B1	0.47983	0.877	0.924	1.28181e-17	2.634e-13
C3	PRDX3	0.479682	0.764	0.81	6.56257e-09	0.000134854
C3	EPS8L2	0.479611	0.232	0.146	7.29352e-07	0.0149875
C3	ATP5L	0.479119	0.849	0.921	2.89855e-08	0.000595623
C3	RPS3A	0.47775	0.994	0.999	1.95035e-14	4.00777e-10
C3	ZNF140	0.476109	0.241	0.181	0.000501386	1
C3	DHFR	0.47506	0.302	0.365	0.00852862	1
C3	SMC3	0.475041	0.627	0.664	0.00375493	1
C3	MED21	0.474506	0.342	0.455	0.00158277	1
C3	HMGB2	0.473632	0.262	0.367	5.92203e-05	1
C3	CERS6	0.473458	0.141	0.098	0.00222119	1
C3	SMARCA1	0.473168	0.393	0.5	0.000701702	1
C3	ROR1	0.47302	0.068	0.128	1.12239e-05	0.230639
C3	PRCC	0.473018	0.621	0.608	0.00246531	1
C3	AASDHPPT	0.471885	0.628	0.605	4.33886e-05	0.891593
C3	APOO	0.47134	0.383	0.503	0.000421997	1
C3	MIR181A2HG	0.470828	0.144	0.062	4.38289e-10	9.0064e-06
C3	TNFSF13B	0.469347	0.098	0.162	0.000209162	1
C3	TSNAX	0.468899	0.836	0.905	0.000451315	1
C3	WDR6	0.468639	0.565	0.587	0.0095341	1
C3	ZNF667	0.468587	0.536	0.461	0.00701909	1
C3	RPL4	0.46856	0.999	0.997	2.32613e-33	4.77997e-29
C3	RPL37A	0.468516	0.992	0.994	1.83087e-30	3.76225e-26
C3	CCT8	0.467027	0.872	0.921	1.3959e-06	0.0286844
C3	PIPSL	0.466088	0.251	0.12	9.7195e-15	1.99726e-10
C3	EIF3G	0.466075	0.851	0.872	2.142e-08	0.00044016
C3	HIST2H2AA3	0.464204	0.534	0.685	0.000144856	1
C3	HIST2H2AA4	0.464204	0.534	0.685	0.000144856	1
C3	BLVRA	0.464162	0.441	0.56	0.00661439	1
C3	ZNF677	0.463811	0.62	0.534	0.000131332	1
C3	NUTF2	0.463414	0.751	0.801	0.00381196	1
C3	LAMB3	0.462941	0.061	0.104	0.000871289	1
C3	SULT1A2	0.462919	0.111	0.061	6.73282e-05	1
C3	SAP18	0.459915	0.807	0.877	3.21963e-05	0.661601
C3	NUDT19	0.456604	0.825	0.915	0.00116267	1
C3	RPL18A	0.456588	0.989	0.997	1.52056e-32	3.1246e-28
C3	TBXA2R	0.456123	0.774	0.74	6.78201e-07	0.0139364
C3	CDIP1	0.454524	0.434	0.33	5.1849e-07	0.0106545
C3	LINC00516	0.453457	0.333	0.243	6.50927e-07	0.0133759
C3	LOC101101776	0.453457	0.333	0.243	6.50927e-07	0.0133759
C3	SH2D4A	0.451471	0.094	0.192	1.4183e-08	0.000291447
C3	CDC45	0.451229	0.1	0.143	0.0076288	1
C3	C4orf52	0.449676	0.366	0.483	0.00213708	1
C3	SET	0.448951	0.969	0.994	1.86564e-13	3.8337e-09
C3	MPP3	0.448573	0.106	0.056	2.87805e-05	0.59141
C3	LOC595101	0.448513	0.266	0.207	0.000973882	1
C3	FAM57A	0.448296	0.186	0.114	1.43559e-05	0.294998
C3	RALBP1	0.448219	0.372	0.493	0.000273955	1
C3	GALNT15	0.447783	0.375	0.28	8.53112e-05	1
C3	INTS12	0.44755	0.235	0.322	0.000637382	1
C3	METTL1	0.446437	0.257	0.336	0.00453927	1
C3	QPCT	0.446431	0.48	0.71	0.000991205	1
C3	FAM200B	0.445568	0.431	0.56	9.88024e-05	1
C3	TONSL	0.445276	0.586	0.504	0.00018811	1
C3	TRPM6	0.444986	0.373	0.239	1.79067e-09	3.67966e-05
C3	TTC21A	0.444476	0.161	0.096	2.33651e-05	0.48013
C3	KLHL30	0.443847	0.327	0.237	3.53393e-05	0.726188
C3	ST13	0.443725	0.928	0.976	2.72343e-12	5.59637e-08
C3	AP1S2	0.442929	0.837	0.901	4.28317e-14	8.80149e-10
C3	NBL1	0.442851	0.131	0.04	1.19676e-13	2.45923e-09
C3	C1orf43	0.442434	0.864	0.948	4.2209e-13	8.67352e-09
C3	GBAP1	0.440752	0.249	0.194	0.00147086	1
C3	GPN2	0.439946	0.242	0.323	0.00232565	1
C3	HYPK	0.439293	0.803	0.855	0.000395635	1
C3	ZFP106	0.436781	0.857	0.96	0.000545754	1
C3	FKBP1AP1	0.436541	0.255	0.202	0.0054474	1
C3	NOP10	0.43607	0.769	0.864	0.00192115	1
C3	FXYD7	0.436026	0.104	0.028	1.46232e-12	3.00493e-08
C3	HHLA3	0.435443	0.383	0.29	0.000110547	1
C3	SS18L2	0.431388	0.362	0.462	0.00844575	1
C3	AP2A1	0.430892	0.458	0.397	0.000496043	1
C3	MYH14	0.4303	0.163	0.093	3.77214e-06	0.0775137
C3	AK2	0.429687	0.85	0.918	1.19583e-05	0.245731
C3	CSAG1	0.429179	0.366	0.535	7.12712e-08	0.00146455
C3	ALDOC	0.429098	0.249	0.334	0.00184612	1
C3	WARS2	0.429094	0.246	0.314	0.00645011	1
C3	RPS15	0.429077	0.987	0.998	2.03259e-26	4.17677e-22
C3	SPSB2	0.42898	0.13	0.189	0.000720172	1
C3	DNAJC18	0.428528	0.529	0.427	0.00174831	1
C3	BNIP1	0.427655	0.213	0.274	0.0083669	1
C3	DTD2	0.426253	0.727	0.655	8.75485e-06	0.179903
C3	SRSF12	0.425837	0.38	0.275	7.63566e-07	0.0156905
C3	LSM4	0.425625	0.737	0.769	0.00972497	1
C3	C7orf41	0.425097	0.226	0.154	3.23156e-05	0.664053
C3	IFT20	0.424666	0.331	0.47	1.94664e-06	0.0400015
C3	PES1	0.424408	0.563	0.547	0.0079817	1
C3	TCEA1	0.424286	0.777	0.857	0.00809514	1
C3	JMJD8	0.42351	0.194	0.256	0.00701629	1
C3	HIRIP3	0.423267	0.246	0.332	0.00060132	1
C3	NDUFAF4	0.422933	0.418	0.506	0.00981229	1
C3	RNF5	0.422374	0.116	0.046	6.61545e-09	0.000135941
C3	APBB1	0.422177	0.342	0.439	0.00716984	1
C3	GUSBP4	0.420814	0.169	0.123	0.00233317	1
C3	CDC37	0.420372	0.818	0.874	1.98306e-05	0.407499
C3	CCDC50	0.419776	0.721	0.885	0.00533788	1
C3	TLCD1	0.419444	0.131	0.089	0.0020407	1
C3	TCEAL1	0.418651	0.235	0.336	8.04475e-05	1
C3	BLOC1S5-TXNDC5	0.418539	0.101	0.065	0.00218007	1
C3	ZNF550	0.418439	0.168	0.114	0.000345194	1
C3	ARPC5	0.41839	0.852	0.907	1.9799e-09	4.06851e-05
C3	SNRPB	0.4183	0.861	0.915	0.00354003	1
C3	DPH5	0.417541	0.416	0.514	0.00144398	1
C3	ATP5O	0.417215	0.831	0.895	5.41491e-06	0.111271
C3	SNRPE	0.416249	0.887	0.931	1.16377e-10	2.39144e-06
C3	SDC2	0.416162	0.168	0.276	8.31606e-07	0.0170887
C3	MAGEA12	0.415457	0.341	0.47	6.21126e-06	0.127635
C3	SRP14	0.41542	0.95	0.975	5.66722e-20	1.16456e-15
C3	EDNRB	0.413015	0.704	0.774	1.55662e-05	0.319871
C3	ATP8B2	0.411895	0.533	0.433	2.67824e-05	0.550351
C3	TTC1	0.41128	0.44	0.592	3.70554e-06	0.0761451
C3	PNP	0.410994	0.052	0.155	4.59395e-12	9.44011e-08
C3	CXorf40B	0.410939	0.341	0.417	0.0064219	1
C3	FAM118B	0.410385	0.235	0.315	0.00179971	1
C3	PSMC4	0.410139	0.645	0.681	0.00303818	1
C3	WIBG	0.408951	0.23	0.306	0.006571	1
C3	ENTHD1	0.408075	0.153	0.296	1.98203e-10	4.07287e-06
C3	DCUN1D2	0.408014	0.753	0.681	1.43745e-06	0.0295381
C3	RPL9	0.407701	0.988	0.997	1.08166e-16	2.2227e-12
C3	RPS12	0.40732	0.995	0.999	1.18024e-22	2.42527e-18
C3	RIN3	0.407294	0.182	0.131	0.00161593	1
C3	DSC3	0.406817	0.43	0.289	3.0983e-11	6.36669e-07
C3	PPP5C	0.406147	0.529	0.478	0.000150714	1
C3	ZC3HC1	0.405863	0.315	0.442	7.58958e-06	0.155958
C3	ACTG1	0.403839	0.993	0.999	6.99595e-18	1.4376e-13
C3	LSM7	0.403824	0.719	0.708	0.000263235	1
C3	TBC1D16	0.403116	0.678	0.709	0.00144202	1
C3	DDB2	0.401656	0.28	0.38	0.000213788	1
C3	PRRC2C	0.400216	0.819	0.959	1.98201e-05	0.407284
C3	THYN1	0.400039	0.387	0.511	3.67272e-05	0.754706
C3	PHGDH	0.399657	0.311	0.399	0.00788632	1
C3	RBM3	0.398408	0.961	0.998	5.86011e-08	0.00120419
C3	C2orf27A	0.398156	0.185	0.102	1.87536e-07	0.00385368
C3	MPV17L2	0.396848	0.203	0.264	0.00450499	1
C3	TMEM126B	0.392868	0.443	0.559	0.000407584	1
C3	RQCD1	0.392741	0.733	0.768	0.0003428	1
C3	IFI16	0.39269	0.871	0.894	5.14728e-11	1.05771e-06
C3	NCL	0.392599	0.949	0.986	6.28763e-18	1.29204e-13
C3	RAB5C	0.391613	0.812	0.917	6.42646e-05	1
C3	RNASEK	0.391198	0.857	0.929	8.66833e-06	0.178126
C3	MLF1	0.390682	0.237	0.388	4.21436e-09	8.66009e-05
C3	NSMF	0.390067	0.207	0.149	0.000393235	1
C3	MITF	0.388787	0.769	0.842	1.17636e-05	0.24173
C3	VPS52	0.388576	0.446	0.577	0.00197997	1
C3	ISCA1	0.38853	0.354	0.456	0.00199464	1
C3	XRCC6	0.388051	0.889	0.954	1.14825e-07	0.00235955
C3	EGLN3	0.3877	0.105	0.047	8.87087e-07	0.0182288
C3	HNRNPR	0.387222	0.794	0.88	0.00177524	1
C3	GREB1	0.386972	0.862	0.915	0.00203672	1
C3	SMIM3	0.386199	0.135	0.319	8.23283e-18	1.69176e-13
C3	CRTAP	0.385465	0.911	0.972	1.66458e-11	3.42055e-07
C3	PRELP	0.385081	0.715	0.592	6.5053e-08	0.00133678
C3	RRAGA	0.384887	0.479	0.627	0.00983935	1
C3	SASS6	0.384722	0.122	0.17	0.00452327	1
C3	URM1	0.384379	0.636	0.612	0.00365741	1
C3	DIS3L2	0.384256	0.347	0.44	0.00318191	1
C3	PLEKHH1	0.383226	0.605	0.537	0.000430453	1
C3	USP42	0.382707	0.221	0.322	1.21422e-05	0.24951
C3	UCA1	0.382659	0.132	0.053	1.02289e-09	2.10193e-05
C3	RPS25	0.382518	0.981	0.987	1.90886e-19	3.92252e-15
C3	TOMM20	0.381616	0.905	0.964	1.9344e-06	0.03975
C3	SART1	0.381003	0.265	0.344	0.00125108	1
C3	LOC339975	0.380871	0.187	0.106	4.00312e-07	0.00822602
C3	MAP1LC3C	0.380722	0.715	0.634	3.43861e-06	0.07066
C3	TNFSF10	0.380106	0.083	0.127	0.00100416	1
C3	DNAJA1	0.379904	0.852	0.917	6.05561e-05	1
C3	PCBP1-AS1	0.378863	0.19	0.148	0.00802154	1
C3	PARK7	0.378714	0.921	0.95	1.17145e-05	0.240721
C3	IGF1	0.37732	0.431	0.361	0.00832196	1
C3	CENPB	0.376494	0.222	0.145	1.31136e-05	0.269472
C3	PTS	0.375952	0.278	0.386	1.40896e-05	0.289528
C3	LYSMD4	0.375702	0.104	0.068	0.00395189	1
C3	DARS	0.374226	0.725	0.782	0.00307393	1
C3	FGGY	0.373304	0.162	0.223	0.0028083	1
C3	SNRPC	0.372919	0.812	0.869	0.00363308	1
C3	SIAE	0.37257	0.178	0.24	0.00357892	1
C3	OSTC	0.372521	0.789	0.869	0.00497254	1
C3	SLC12A5	0.372383	0.101	0.028	5.64399e-12	1.15978e-07
C3	C7orf49	0.372104	0.408	0.57	6.12385e-06	0.125839
C3	MYL9	0.37052	0.2	0.068	3.66603e-19	7.53333e-15
C3	NUDC	0.370472	0.872	0.933	0.00181187	1
C3	UBE2A	0.370406	0.482	0.601	0.00880989	1
C3	CMTM7	0.369862	0.311	0.425	0.000329439	1
C3	MITD1	0.369402	0.348	0.428	0.00445397	1
C3	C2orf49	0.367572	0.207	0.285	0.000332458	1
C3	NDUFA11	0.3666	0.849	0.917	6.74859e-06	0.138677
C3	ZNF526	0.366244	0.784	0.739	4.65895e-05	0.957368
C3	HMGA1	0.366026	0.882	0.912	1.66644e-09	3.42437e-05
C3	UBR7	0.36596	0.333	0.435	0.00405719	1
C3	GSTM2	0.365907	0.373	0.505	2.71037e-06	0.0556953
C3	CWC15	0.365817	0.553	0.684	0.0028375	1
C3	CHCHD6	0.365375	0.708	0.808	0.00461018	1
C3	CTIF	0.365197	0.167	0.111	0.000317333	1
C3	USP25	0.365165	0.131	0.09	0.00422197	1
C3	AARD	0.364406	0.342	0.262	0.000890135	1
C3	MTL5	0.364339	0.205	0.143	0.000626484	1
C3	RPL27A	0.363395	0.973	0.998	1.53307e-13	3.1503e-09
C3	LOC285000	0.362521	0.135	0.071	4.57652e-06	0.094043
C3	SIKE1	0.361093	0.497	0.583	0.00246136	1
C3	RENBP	0.360336	0.186	0.139	0.00425581	1
C3	TPT1	0.358366	0.992	0.997	1.24071e-11	2.54953e-07
C3	LOC100996291	0.358128	0.541	0.445	0.000153811	1
C3	SNRPD3	0.35763	0.793	0.876	0.00398446	1
C3	SCML4	0.35682	0.6	0.492	5.91262e-06	0.121498
C3	LOC100144602	0.356296	0.117	0.032	1.01366e-13	2.08298e-09
C3	POLB	0.356034	0.286	0.401	0.00012541	1
C3	LOC100132077	0.35511	0.471	0.334	3.2396e-08	0.000665705
C3	NID1	0.353775	0.44	0.35	4.00351e-06	0.0822681
C3	LOXL1-AS1	0.352695	0.12	0.065	2.17132e-05	0.446185
C3	CCDC12	0.352688	0.399	0.525	0.00411674	1
C3	CCBL2	0.352445	0.31	0.417	7.57372e-05	1
C3	WIPI2	0.351724	0.293	0.411	2.23585e-05	0.459444
C3	DUS4L	0.351535	0.162	0.23	0.00045143	1
C3	FOXN3	0.351514	0.222	0.292	0.00231542	1
C3	CNTLN	0.351489	0.501	0.434	0.00494201	1
C3	MLH1	0.351043	0.309	0.425	6.63409e-06	0.136324
C3	RPL26L1	0.350921	0.426	0.562	0.000114325	1
C3	EIF3F	0.350395	0.881	0.935	7.52505e-05	1
C3	SMC4	0.350371	0.313	0.495	6.59868e-10	1.35596e-05
C3	SGK223	0.350286	0.107	0.07	0.00303441	1
C3	STRBP	0.35016	0.113	0.167	0.000924057	1
C3	CIR1	0.349216	0.464	0.585	0.00181086	1
C3	LMX1B	0.349018	0.513	0.417	0.00104462	1
C3	NPM1	0.348883	0.985	0.994	8.0631e-14	1.65689e-09
C3	ZNF273	0.34863	0.485	0.361	2.28536e-07	0.00469619
C3	LOC401074	0.348369	0.067	0.114	0.000236547	1
C3	FUS	0.348338	0.894	0.973	2.60485e-08	0.00053527
C3	C11orf73	0.348318	0.456	0.583	0.00108335	1
C3	COMTD1	0.347011	0.154	0.104	0.000894529	1
C3	TFAP2A	0.346921	0.706	0.751	0.000152118	1
C3	KHSRP	0.346812	0.473	0.38	4.2543e-05	0.874216
C3	SEPT7	0.346509	0.863	0.92	6.79154e-06	0.139559
C3	PRKACA	0.345996	0.191	0.142	0.00202448	1
C3	RSAD1	0.345628	0.254	0.322	0.00471309	1
C3	RPLP2	0.345475	0.989	0.997	9.14915e-12	1.88006e-07
C3	COQ5	0.345155	0.303	0.398	0.00159016	1
C3	RBBP4	0.344023	0.868	0.952	0.00429656	1
C3	LYSMD1	0.343958	0.303	0.385	0.00316442	1
C3	AVPR1A	0.34373	0.253	0.184	0.00201766	1
C3	KCNQ5	0.343397	0.131	0.053	1.54282e-09	3.17034e-05
C3	TEFM	0.343236	0.192	0.269	0.000476534	1
C3	SHB	0.342719	0.107	0.073	0.00849363	1
C3	PIAS1	0.342677	0.429	0.572	7.22195e-05	1
C3	ING4	0.342508	0.397	0.535	9.33131e-05	1
C3	ARHGEF3	0.342128	0.153	0.21	0.00566435	1
C3	DLGAP1	0.34206	0.286	0.238	0.00594989	1
C3	UNG	0.341105	0.354	0.46	0.00337019	1
C3	FBXO8	0.340854	0.204	0.281	0.000619239	1
C3	HJURP	0.340839	0.477	0.373	0.000687509	1
C3	TMEM199	0.340747	0.33	0.439	0.000143665	1
C3	ATP5G3	0.340026	0.932	0.955	6.04329e-10	1.24184e-05
C3	PDE6D	0.339242	0.356	0.454	0.00973931	1
C3	GNG11	0.338348	0.137	0.208	0.000111571	1
C3	C9orf37	0.337152	0.242	0.318	0.00162455	1
C3	EIF3M	0.336975	0.831	0.908	0.00910332	1
C3	DSN1	0.336217	0.254	0.344	0.000209823	1
C3	LARP7	0.335625	0.371	0.535	3.38574e-09	6.95735e-05
C3	APIP	0.334812	0.395	0.481	0.00657151	1
C3	TPI1	0.334243	0.98	0.977	1.42284e-08	0.00029238
C3	TOMM5	0.334016	0.738	0.807	0.00185089	1
C3	SMARCB1	0.333906	0.714	0.731	0.00127334	1
C3	WDR41	0.333575	0.355	0.463	0.000300092	1
C3	TMEM214	0.332853	0.353	0.45	0.00215669	1
C3	KDM2A	0.332788	0.41	0.532	0.0086987	1
C3	NOL10	0.332502	0.374	0.476	0.000448547	1
C3	RNF122	0.331925	0.169	0.098	4.33879e-06	0.0891577
C3	AFMID	0.330335	0.813	0.798	0.0026046	1
C3	CCDC94	0.330134	0.206	0.286	0.000557014	1
C3	PALLD	0.329834	0.167	0.249	0.000151352	1
C3	CETN2	0.329806	0.334	0.443	0.00033362	1
C3	LCOR	0.32871	0.304	0.251	0.00415287	1
C3	TP53INP2	0.327771	0.18	0.237	0.00398046	1
C3	HNRNPA3	0.327509	0.841	0.901	0.000230004	1
C3	IFI6	0.326524	0.658	0.882	4.18488e-16	8.59951e-12
C3	RAB3A	0.325115	0.148	0.107	0.00420544	1
C3	ZNF329	0.324474	0.611	0.54	0.00913548	1
C3	BTF3	0.322723	0.963	0.995	0.000389455	1
C3	TINF2	0.322598	0.335	0.448	0.000826076	1
C3	UMPS	0.322294	0.456	0.536	0.00152882	1
C3	ABHD14A-ACY1	0.322121	0.104	0.057	0.000106888	1
C3	TUBB	0.321729	0.955	0.982	6.10429e-18	1.25437e-13
C3	PTTG1IP	0.321333	0.775	0.946	0.00195574	1
C3	MST4	0.321154	0.054	0.139	1.9633e-09	4.03439e-05
C3	RPL34	0.320849	0.964	0.992	0.000322913	1
C3	MECP2	0.31982	0.397	0.509	8.574e-05	1
C3	P2RX7	0.31973	0.572	0.515	6.01859e-05	1
C3	PCDHB19P	0.319205	0.211	0.145	0.000256501	1
C3	WBSCR16	0.318662	0.179	0.232	0.00891042	1
C3	ULBP1	0.318545	0.155	0.107	0.00299176	1
C3	SPDYE3	0.317864	0.261	0.18	9.89651e-06	0.203363
C3	PRKCB	0.317677	0.106	0.037	7.39111e-10	1.5188e-05
C3	FSCN1	0.316687	0.395	0.312	6.99704e-05	1
C3	PSMA7	0.315584	0.921	0.978	9.03624e-06	0.185686
C3	NOX4	0.315465	0.378	0.267	3.09503e-08	0.000635997
C3	MTOR	0.315336	0.374	0.473	0.00918914	1
C3	CYP51A1	0.314762	0.825	0.892	0.000196882	1
C3	GALNT11	0.313398	0.392	0.511	0.000809876	1
C3	MGST3	0.313119	0.831	0.944	0.00339105	1
C3	TKT	0.313094	0.855	0.948	0.00341263	1
C3	RPSAP58	0.312918	0.662	0.649	0.0077464	1
C3	PET112	0.311581	0.228	0.316	0.000757628	1
C3	ZNF461	0.310305	0.282	0.224	0.00615993	1
C3	KLHDC4	0.310282	0.164	0.236	0.000335239	1
C3	KLF11	0.309846	0.13	0.094	0.009334	1
C3	TXNRD2	0.309036	0.151	0.21	0.00281045	1
C3	SEPT10	0.308535	0.412	0.568	3.57714e-05	0.735067
C3	ADAMTS13	0.308012	0.128	0.09	0.00969098	1
C3	GAPDH	0.307811	1	1	1.79781e-05	0.369432
C3	DDX23	0.306957	0.39	0.486	0.00850518	1
C3	DTNBP1	0.306577	0.234	0.318	0.000693956	1
C3	CDC23	0.306493	0.344	0.451	0.000240337	1
C3	PHF19	0.305626	0.2	0.297	1.15851e-05	0.238061
C3	ASL	0.305518	0.349	0.44	0.00393676	1
C3	FFAR4	0.305279	0.328	0.242	0.000127074	1
C3	EFNA3	0.304498	0.103	0.054	5.53146e-05	1
C3	YWHAZ	0.30382	0.976	0.993	9.444e-08	0.00194065
C3	NUPL2	0.303488	0.308	0.38	0.00985833	1
C3	GCDH	0.303008	0.229	0.3	0.0031204	1
C3	TSPO	0.302809	0.831	0.851	0.00241937	1
C3	ALDH6A1	0.302783	0.197	0.279	0.000389364	1
C3	PDE6B	0.302487	0.466	0.375	0.000639713	1
C3	EAPP	0.302134	0.409	0.514	0.00345234	1
C3	SEPSECS	0.301753	0.136	0.188	0.00372013	1
C3	PGM1	0.300993	0.409	0.571	4.18418e-06	0.0859807
C3	OAS1	0.300784	0.188	0.269	0.000668981	1
C3	WBP4	0.300342	0.288	0.365	0.00428455	1
C3	MAP3K9	0.300303	0.527	0.426	7.63205e-05	1
C3	GEMIN6	0.300158	0.311	0.397	0.00861975	1
C3	C3orf17	0.300011	0.359	0.472	9.23027e-05	1
C3	FADS1	0.29973	0.548	0.681	0.0013145	1
C3	GID8	0.299726	0.384	0.478	0.00966559	1
C3	SFT2D2	0.298591	0.426	0.568	0.000251605	1
C3	EEF1E1	0.298521	0.507	0.609	0.00908398	1
C3	SERPINA5	0.298415	0.091	0.19	5.81703e-09	0.000119534
C3	LYRM2	0.298346	0.62	0.739	0.00370091	1
C3	FARS2	0.296932	0.287	0.376	0.00174357	1
C3	RPL41	0.296642	0.999	1	1.83367e-17	3.76802e-13
C3	APP	0.294807	0.577	0.446	9.09175e-11	1.86826e-06
C3	R3HCC1	0.294766	0.303	0.462	1.79442e-08	0.000368735
C3	ELP4	0.294633	0.21	0.306	4.89628e-05	1
C3	RAN	0.294517	0.952	0.976	1.13442e-08	0.000233112
C3	PSMD10	0.293507	0.456	0.589	0.000564988	1
C3	TRAPPC1	0.292805	0.642	0.595	5.51459e-05	1
C3	ACTB	0.292388	0.995	0.997	3.98719e-15	8.19328e-11
C3	BRIP1	0.291763	0.833	0.824	0.0049669	1
C3	MARCKS	0.29146	0.625	0.563	0.000120745	1
C3	KDELR1	0.291455	0.737	0.778	0.00698015	1
C3	LEMD2	0.291286	0.186	0.257	0.000796012	1
C3	RGMB	0.290653	0.308	0.415	0.000277828	1
C3	RHNO1	0.290527	0.344	0.423	0.00281482	1
C3	TPRG1L	0.289906	0.135	0.206	9.10428e-05	1
C3	AQP4-AS1	0.289824	0.398	0.286	1.05169e-06	0.0216112
C3	LINC00665	0.288694	0.737	0.72	0.0096585	1
C3	SERBP1	0.288646	0.915	0.955	0.000269366	1
C3	LOC644936	0.287679	0.504	0.281	1.14275e-21	2.34824e-17
C3	RPS28	0.287638	0.976	0.994	2.95418e-22	6.07055e-18
C3	RARS	0.286658	0.558	0.675	0.00611658	1
C3	PANK1	0.286486	0.431	0.33	4.22597e-05	0.868394
C3	KRI1	0.286354	0.398	0.478	0.00179832	1
C3	C14orf1	0.285904	0.403	0.583	5.15133e-07	0.0105855
C3	HDAC3	0.285621	0.366	0.462	0.00620782	1
C3	AFAP1L1	0.285613	0.149	0.311	5.09338e-15	1.04664e-10
C3	KCTD2	0.28497	0.118	0.172	0.00142952	1
C3	NXN	0.284539	0.738	0.654	0.00102917	1
C3	MXI1	0.284029	0.43	0.559	0.00296666	1
C3	C1orf112	0.283371	0.156	0.219	0.00143483	1
C3	PSTPIP2	0.28326	0.781	0.719	6.89332e-07	0.0141651
C3	LYRM4	0.283091	0.709	0.804	0.00352214	1
C3	TSEN54	0.282793	0.309	0.387	0.00667869	1
C3	C11orf1	0.282114	0.286	0.392	0.000390247	1
C3	NUDT3	0.28139	0.186	0.14	0.00555779	1
C3	MDP1	0.280165	0.246	0.32	0.00435526	1
C3	BIRC7	0.28001	0.627	0.566	4.57186e-05	0.939472
C3	ETFB	0.279884	0.532	0.682	0.000813818	1
C3	NEK5	0.279662	0.752	0.775	0.00161925	1
C3	FLJ12825	0.279322	0.313	0.237	0.00222562	1
C3	ATP2A2	0.279221	0.402	0.496	0.0030297	1
C3	FKBP3	0.278749	0.52	0.681	9.02203e-05	1
C3	THRAP3	0.276937	0.872	0.96	0.00441485	1
C3	HSD17B4	0.2769	0.423	0.532	0.00151055	1
C3	EIF4E3	0.276884	0.057	0.109	6.67503e-05	1
C3	BRE	0.276816	0.435	0.57	0.00012509	1
C3	PTMA	0.276698	0.986	0.998	4.51552e-09	9.27894e-05
C3	SCN2B	0.276545	0.192	0.137	0.00230995	1
C3	EIF3C	0.27652	0.931	0.976	5.93427e-06	0.121943
C3	AIP	0.276147	0.544	0.694	0.00465796	1
C3	UBE2W	0.275929	0.592	0.723	0.00448344	1
C3	CNPY4	0.275438	0.207	0.281	0.000972226	1
C3	KIF23	0.275155	0.185	0.261	0.000839929	1
C3	XPA	0.274141	0.279	0.373	0.000117849	1
C3	RHBG	0.273862	0.24	0.136	2.04746e-09	4.20733e-05
C3	SRP54	0.273535	0.484	0.633	9.30389e-05	1
C3	BAZ1A	0.273497	0.249	0.323	0.00192625	1
C3	SPRYD3	0.273093	0.316	0.41	0.00139923	1
C3	LOC100506054	0.272868	0.178	0.244	0.00276707	1
C3	LOC145783	0.272734	0.155	0.219	0.00143484	1
C3	AP3D1	0.272045	0.509	0.591	0.00666758	1
C3	SNRPD2	0.271884	0.889	0.937	3.25145e-06	0.066814
C3	NAA25	0.271869	0.402	0.505	0.00491381	1
C3	SLC25A39	0.271845	0.625	0.811	0.000234607	1
C3	NMI	0.271663	0.269	0.417	3.64118e-09	7.48225e-05
C3	ZDHHC4	0.271326	0.433	0.58	3.8291e-05	0.786843
C3	CHCHD2	0.271266	0.963	0.984	4.55314e-06	0.0935625
C3	FANCI	0.270985	0.217	0.306	0.000220163	1
C3	LIMD2	0.270879	0.584	0.435	1.0488e-11	2.15519e-07
C3	FAM103A1	0.270767	0.586	0.726	0.00694515	1
C3	TP53BP1	0.270621	0.398	0.502	0.00341212	1
C3	SNHG16	0.270504	0.955	0.977	1.33234e-07	0.00273783
C3	EID2B	0.268233	0.349	0.275	0.00145904	1
C3	HMGB1	0.267887	0.942	0.98	1.20331e-07	0.00247269
C3	DNAJC2	0.26667	0.412	0.559	2.184e-08	0.00044879
C3	CCT2	0.266427	0.801	0.876	0.00286972	1
C3	STRAP	0.265549	0.815	0.86	0.00141182	1
C3	MED10	0.265326	0.398	0.605	1.74947e-10	3.59499e-06
C3	EDF1	0.265306	0.876	0.952	0.000483883	1
C3	PKIG	0.265208	0.406	0.642	3.9862e-15	8.19125e-11
C3	C8orf46	0.263463	0.167	0.119	0.00166074	1
C3	PPIB	0.263395	0.917	0.96	3.67242e-06	0.0754645
C3	C11orf49	0.26312	0.352	0.507	5.12239e-07	0.010526
C3	DAP	0.262265	0.482	0.669	2.38398e-08	0.000489883
C3	HDGFRP2	0.262232	0.083	0.137	0.000333843	1
C3	GOLGA7	0.262053	0.491	0.693	2.45812e-06	0.050512
C3	RTF1	0.261357	0.638	0.737	0.00273399	1
C3	GAS6	0.261128	0.107	0.06	0.000152849	1
C3	LRRC3	0.260497	0.211	0.155	0.00193556	1
C3	ARL2BP	0.260359	0.464	0.574	0.00517612	1
C3	DHX8	0.260043	0.391	0.528	5.29835e-05	1
C3	LYRM5	0.259788	0.241	0.374	8.87167e-08	0.00182304
C3	ATP8A1	0.25969	0.12	0.072	0.000404143	1
C3	SMIM17	0.25859	0.653	0.525	6.70043e-08	0.00137687
C3	RPS6KA4	0.258323	0.139	0.094	0.00200431	1
C3	NAA10	0.257937	0.657	0.799	0.00712513	1
C3	CCT7	0.256892	0.851	0.917	5.08688e-05	1
C3	KLHL8	0.25685	0.39	0.312	0.00278224	1
C3	ATP5J2-PTCD1	0.256728	0.269	0.194	7.67349e-05	1
C3	PA2G4	0.255849	0.832	0.917	0.000513294	1
C3	WDR13	0.255361	0.465	0.595	0.00260194	1
C3	LOC100505817	0.254719	0.153	0.098	0.000135118	1
C3	DCUN1D1	0.254618	0.465	0.589	0.000297252	1
C3	ETFDH	0.253163	0.179	0.235	0.00622518	1
C3	UBAC1	0.252276	0.163	0.219	0.00428333	1
C3	PSMG2	0.25197	0.528	0.672	0.00127152	1
C3	TTPA	0.251847	0.131	0.076	5.89001e-05	1
C3	RPL15	0.251307	0.999	1	4.44909e-07	0.00914244
C3	LOC730183	0.249643	0.139	0.08	2.93382e-05	0.602871
C3	NQO2	0.249566	0.393	0.553	1.81689e-07	0.00373352
C3	SGSM1	0.249161	0.62	0.528	8.05797e-07	0.0165583
C3	LOC100507117	0.248875	0.387	0.293	1.25806e-05	0.258519
C3	ZNF585A	0.248614	0.199	0.153	0.00531988	1
C3	LRRC40	0.248453	0.242	0.321	0.000446015	1
C3	C19orf35	0.248019	0.374	0.26	2.4924e-07	0.00512163
C3	CYB5A	0.246062	0.354	0.482	0.000111026	1
C3	TMEM184A	0.245049	0.242	0.167	0.000191456	1
C3	CCDC144A	0.24488	0.219	0.163	0.00238478	1
C3	HSD17B11	0.244754	0.552	0.735	0.00170753	1
C3	TTN-AS1	0.244509	0.287	0.22	0.000805197	1
C3	UQCC	0.244247	0.327	0.41	0.00700342	1
C3	TUSC2	0.244204	0.424	0.556	7.18165e-05	1
C3	MORC4	0.242948	0.076	0.114	0.00495801	1
C3	DPY30	0.242406	0.555	0.693	0.000702921	1
C3	TRMT61B	0.242078	0.299	0.38	0.00179133	1
C3	VPS39	0.241627	0.429	0.539	0.00305398	1
C3	ANKRA2	0.241221	0.253	0.336	0.00111126	1
C3	RBM19	0.240839	0.536	0.653	0.00046369	1
C3	TRIM25	0.240708	0.366	0.477	0.00105895	1
C3	NSUN4	0.240448	0.565	0.643	0.00261548	1
C3	LOC401397	0.239882	0.459	0.644	1.66619e-08	0.000342386
C3	SDF2L1	0.238954	0.395	0.516	0.00165717	1
C3	SOX12	0.238228	0.192	0.115	1.06761e-05	0.219382
C3	RSF1	0.237646	0.486	0.685	4.75981e-06	0.0978092
C3	ATF7	0.237643	0.459	0.603	7.93999e-05	1
C3	NME7	0.23732	0.33	0.434	0.000185152	1
C3	MNAT1	0.236924	0.304	0.441	4.72423e-07	0.00970782
C3	RBM12B-AS1	0.236843	0.155	0.094	3.30291e-05	0.678715
C3	XG	0.236408	0.174	0.113	9.68894e-05	1
C3	SLC7A14	0.236334	0.682	0.503	1.12235e-12	2.30631e-08
C3	NDUFAF2	0.235541	0.441	0.553	0.000580032	1
C3	CENPP	0.235361	0.114	0.166	0.00176195	1
C3	AP3S2	0.23526	0.594	0.736	3.84585e-06	0.0790283
C3	MAOA	0.235236	0.068	0.114	0.00087033	1
C3	FLJ31485	0.23507	0.269	0.183	2.22259e-05	0.45672
C3	C11orf44	0.235053	0.224	0.129	4.59544e-08	0.000944316
C3	ATG2A	0.234083	0.222	0.299	0.00231169	1
C3	H2AFJ	0.233688	0.386	0.673	1.20379e-12	2.47367e-08
C3	ZFAND6	0.232717	0.62	0.756	0.00539831	1
C3	LZIC	0.232429	0.337	0.437	0.000734906	1
C3	RPAP2	0.232407	0.26	0.361	0.000130642	1
C3	COPS7B	0.232388	0.338	0.452	0.000136965	1
C3	CEP57L1	0.232072	0.114	0.181	0.000114654	1
C3	LOC100188947	0.231608	0.59	0.52	2.99006e-05	0.614427
C3	VTI1B	0.231343	0.539	0.724	9.08268e-05	1
C3	UHRF1BP1	0.231264	0.344	0.422	0.00207662	1
C3	C7orf25	0.23126	0.205	0.284	0.000906538	1
C3	GTF3C2	0.230523	0.433	0.538	0.00550959	1
C3	PDZD11	0.230489	0.454	0.613	2.19138e-06	0.0450306
C3	DPH3	0.230392	0.421	0.526	0.0054808	1
C3	NSMCE1	0.229814	0.53	0.657	0.00661592	1
C3	NONO	0.229526	0.931	0.98	2.55757e-06	0.0525554
C3	MIRLET7BHG	0.229253	0.619	0.561	0.00365866	1
C3	TMEM38A	0.228859	0.374	0.299	0.00805797	1
C3	EIF2B2	0.228796	0.361	0.525	2.95945e-07	0.00608137
C3	TPTEP1	0.227692	0.21	0.161	0.00636189	1
C3	ANAPC10	0.22768	0.26	0.333	0.00188197	1
C3	PPAP2B	0.227108	0.072	0.127	0.00010541	1
C3	DKK3	0.226625	0.06	0.102	0.00101635	1
C3	LSM1	0.226222	0.411	0.575	2.41679e-07	0.00496625
C3	DNASE1	0.225806	0.687	0.583	0.000154572	1
C3	LDLRAD3	0.225633	0.461	0.597	0.00411446	1
C3	CRBN	0.225097	0.393	0.524	9.07361e-06	0.186454
C3	USPL1	0.22502	0.24	0.321	0.00120176	1
C3	TRPT1	0.224463	0.417	0.565	5.3395e-07	0.0109721
C3	PLA2G12A	0.222275	0.563	0.638	0.000415688	1
C3	FBXL12	0.222002	0.324	0.4	0.00961363	1
C3	ZNF470	0.22197	0.344	0.268	0.00132063	1
C3	THUMPD3	0.221927	0.456	0.541	0.00750228	1
C3	PRR14	0.221459	0.235	0.182	0.00471726	1
C3	LOC400927	0.220582	0.124	0.073	0.000120731	1
C3	DUSP23	0.220068	0.46	0.646	0.000191837	1
C3	ZNF556	0.219608	0.153	0.077	1.41486e-07	0.00290739
C3	HNRNPKP3	0.218714	0.207	0.121	3.54272e-07	0.00727995
C3	WHAMMP2	0.216799	0.487	0.394	0.00108774	1
C3	CCT5	0.216693	0.825	0.893	0.0042199	1
C3	CHN2	0.216444	0.085	0.149	3.23884e-05	0.665549
C3	GNB1	0.216087	0.523	0.664	0.000750395	1
C3	AP2A2	0.21555	0.286	0.353	0.00252189	1
C3	SNHG7	0.215011	0.659	0.593	0.00288069	1
C3	ZNF681	0.214831	0.654	0.576	0.000405422	1
C3	LOC100506844	0.214778	0.182	0.272	5.45193e-06	0.112032
C3	MRPL53	0.2147	0.572	0.723	0.00642272	1
C3	PPIL6	0.214606	0.851	0.78	1.60716e-05	0.330256
C3	SHANK2-AS3	0.214217	0.6	0.518	7.76441e-05	1
C3	METTL17	0.213549	0.44	0.559	0.00412762	1
C3	PRKAB1	0.213227	0.296	0.415	8.05281e-06	0.165477
C3	TRPS1	0.212777	0.195	0.263	0.00509377	1
C3	CFI	0.212651	0.197	0.319	3.35133e-07	0.00688665
C3	TEX101	0.211575	0.16	0.092	6.02228e-06	0.123752
C3	ZNHIT6	0.211359	0.386	0.454	0.00912659	1
C3	GPR132	0.211172	0.226	0.172	0.00637168	1
C3	KIAA1328	0.210442	0.118	0.165	0.00383667	1
C3	MAF1	0.210138	0.544	0.689	0.00729754	1
C3	NSRP1	0.209887	0.501	0.662	2.99399e-06	0.0615235
C3	C4orf3	0.20975	0.776	0.917	0.00113604	1
C3	PCGF1	0.209562	0.329	0.416	0.00202763	1
C3	STAC2	0.209171	0.483	0.366	1.35893e-06	0.0279246
C3	ANP32E	0.208092	0.795	0.805	3.28366e-05	0.67476
C3	MLLT4-AS1	0.20804	0.13	0.089	0.00422003	1
C3	GLA	0.207927	0.297	0.382	0.00330207	1
C3	NEK8	0.207685	0.454	0.35	1.21868e-05	0.250426
C3	PARD6G	0.207585	0.703	0.638	0.00372094	1
C3	MRPL52	0.20713	0.627	0.75	0.00247506	1
C3	ATF7IP	0.207121	0.551	0.709	0.00105206	1
C3	STX4	0.206534	0.207	0.267	0.000848205	1
C3	COX11	0.206511	0.441	0.553	0.00388892	1
C3	PIGP	0.206208	0.399	0.513	0.00011504	1
C3	UBFD1	0.205999	0.299	0.367	0.0036665	1
C3	STEAP2	0.205951	0.596	0.509	0.0038391	1
C3	INO80E	0.205911	0.242	0.159	1.56931e-05	0.322477
C3	DYNLT1	0.205258	0.549	0.67	0.00182055	1
C3	PLAA	0.204919	0.257	0.33	0.00641597	1
C3	RHEBL1	0.204828	0.068	0.107	0.0045654	1
C3	DDX47	0.204702	0.508	0.609	0.00588352	1
C3	ISY1	0.204179	0.549	0.62	0.00773522	1
C3	TSSC4	0.203721	0.33	0.417	0.00235717	1
C3	TSEN34	0.203425	0.368	0.45	0.00926303	1
C3	APBA3	0.203416	0.169	0.229	0.00313877	1
C3	MAGEA2B	0.203036	0.309	0.38	0.0096206	1
C3	HSP90AB4P	0.202796	0.551	0.471	0.0047888	1
C3	SLC25A3	0.202555	0.94	0.981	4.2212e-05	0.867414
C3	MAGOHB	0.201929	0.416	0.511	0.00112573	1
C3	AARS	0.201623	0.509	0.651	0.00190677	1
C3	PAK4	0.200532	0.272	0.201	0.000254269	1
C3	ABCF2	0.200416	0.571	0.718	1.60883e-06	0.0330599
C3	C3orf38	0.200107	0.288	0.362	0.00563681	1
C3	MYCBP	0.19964	0.347	0.466	3.0018e-05	0.616841
C3	DYX1C1	0.199553	0.34	0.194	1.50269e-11	3.08787e-07
C3	ZMAT2	0.198981	0.4	0.584	2.21528e-08	0.000455218
C3	TSR2	0.198878	0.499	0.641	0.000554158	1
C3	MMS22L	0.198608	0.702	0.611	6.62577e-05	1
C3	GRPEL2	0.19857	0.229	0.334	6.4658e-06	0.132866
C3	RAD18	0.198113	0.23	0.344	1.49284e-06	0.0306765
C3	NACA	0.197876	0.982	0.997	0.000115105	1
C3	DDX20	0.197538	0.2	0.264	0.00594915	1
C3	USP16	0.197354	0.477	0.618	0.00022578	1
C3	CREB3	0.197175	0.378	0.483	0.000577706	1
C3	CNIH	0.197171	0.613	0.8	0.00693089	1
C3	NDN	0.197166	0.067	0.121	8.13485e-05	1
C3	PGGT1B	0.196524	0.386	0.477	0.00149814	1
C3	PPP1R18	0.196349	0.265	0.329	0.00126303	1
C3	SNX10	0.196131	0.395	0.506	5.20535e-05	1
C3	C9orf78	0.195904	0.702	0.82	0.00520165	1
C3	PIP4K2B	0.19575	0.333	0.429	0.00191549	1
C3	MRPL17	0.1956	0.52	0.671	4.32374e-05	0.888485
C3	MRPL27	0.195393	0.567	0.729	0.00021958	1
C3	TPM3	0.195327	0.955	0.999	0.00242779	1
C3	PTOV1-AS1	0.195055	0.597	0.504	0.000931786	1
C3	TPGS2	0.194716	0.48	0.643	8.54993e-06	0.175693
C3	STPG1	0.194426	0.175	0.229	0.0068062	1
C3	PXK	0.193768	0.287	0.376	0.00564731	1
C3	SUPT7L	0.193441	0.635	0.725	0.0017007	1
C3	WBSCR22	0.193372	0.651	0.787	0.0030127	1
C3	ATP6V1D	0.192748	0.507	0.675	7.54538e-06	0.15505
C3	SRP9	0.192637	0.938	0.948	0.000660105	1
C3	GAPVD1	0.191411	0.514	0.581	0.00604349	1
C3	DTWD1	0.191351	0.303	0.381	0.00314565	1
C3	NGLY1	0.191312	0.381	0.488	0.00309412	1
C3	UBB	0.191141	0.943	0.988	0.00215734	1
C3	KATNA1	0.191108	0.232	0.303	0.00451382	1
C3	B9D1	0.190816	0.249	0.309	0.00847938	1
C3	COASY	0.190634	0.454	0.571	0.000957514	1
C3	BCAS2	0.190127	0.428	0.582	1.00904e-07	0.00207347
C3	CCDC80	0.1899	0.092	0.151	0.000110207	1
C3	PART1	0.189657	0.503	0.397	2.38432e-05	0.489954
C3	STRA13	0.189549	0.625	0.765	0.000642529	1
C3	TANK	0.189181	0.421	0.527	0.000577048	1
C3	DGKQ	0.189179	0.091	0.133	0.00507312	1
C3	LLPH	0.188383	0.578	0.657	0.000694821	1
C3	ACAA1	0.187731	0.492	0.632	0.000331916	1
C3	YWHAE	0.187289	0.975	0.984	7.97538e-05	1
C3	STYXL1	0.1862	0.373	0.524	2.46911e-06	0.0507378
C3	ARPP19	0.186015	0.853	0.959	0.00680201	1
C3	FAHD2A	0.185916	0.418	0.517	0.000251226	1
C3	GSTP1	0.185863	0.968	0.991	4.86811e-07	0.0100035
C3	PRKAR1B	0.185667	0.24	0.181	0.00106422	1
C3	SLC5A10	0.185654	0.141	0.05	1.57386e-12	3.23413e-08
C3	MRPL41	0.185566	0.557	0.739	0.000199265	1
C3	LINC00473	0.185486	0.277	0.472	1.8507e-12	3.803e-08
C3	MZT2B	0.185458	0.368	0.457	0.00222547	1
C3	MKRN2	0.185394	0.375	0.484	0.000261095	1
C3	SLC7A6	0.185248	0.365	0.441	0.00278492	1
C3	ATG16L2	0.185004	0.144	0.075	1.05675e-06	0.0217151
C3	PIK3C2B	0.184993	0.514	0.44	0.00151841	1
C3	TRAPPC13	0.184919	0.297	0.393	3.20236e-05	0.658053
C3	PIM2	0.184465	0.243	0.3	0.00658341	1
C3	CMTM3	0.184148	0.38	0.478	0.0029443	1
C3	LOC284276	0.183816	0.368	0.286	0.00111774	1
C3	KBTBD12	0.183681	0.701	0.553	1.36414e-11	2.80317e-07
C3	PSME4	0.183666	0.358	0.438	0.00617681	1
C3	NT5C	0.183313	0.47	0.635	2.8841e-07	0.00592654
C3	GRM6	0.183246	0.625	0.534	0.000840307	1
C3	TP53TG1	0.182959	0.23	0.293	0.00995025	1
C3	BLMH	0.182863	0.35	0.448	0.000500873	1
C3	TRIM4	0.182789	0.71	0.807	0.00225045	1
C3	CBWD2	0.182548	0.424	0.526	0.00020512	1
C3	FAM106A	0.18232	0.49	0.423	0.00878145	1
C3	STRN3	0.181943	0.496	0.614	0.00638575	1
C3	VPRBP	0.181848	0.31	0.436	8.79664e-06	0.180762
C3	HEIH	0.181795	0.18	0.288	4.8729e-08	0.00100133
C3	IMMP2L	0.181314	0.33	0.479	1.13793e-07	0.00233832
C3	SLC39A9	0.181218	0.498	0.622	0.00145309	1
C3	TUBG1	0.180994	0.495	0.628	0.00107765	1
C3	SREK1	0.180543	0.614	0.761	0.00318408	1
C3	NUP35	0.180277	0.266	0.336	0.00469996	1
C3	FAM192A	0.179141	0.456	0.62	7.41054e-07	0.0152279
C3	DHDDS	0.178138	0.349	0.443	0.00391863	1
C3	COX4I1	0.178136	0.93	0.988	0.00195896	1
C3	HMGN5	0.177807	0.2	0.256	0.00778664	1
C3	FARSB	0.177258	0.533	0.654	0.00494782	1
C3	RAB8B	0.17665	0.31	0.405	0.00121989	1
C3	C14orf105	0.17589	0.398	0.291	1.48756e-06	0.0305679
C3	HARS	0.175711	0.527	0.667	0.000884278	1
C3	NFE2L2	0.175703	0.635	0.796	0.00296096	1
C3	RPA2	0.175632	0.511	0.633	0.00299374	1
C3	C21orf59	0.175469	0.528	0.677	1.07289e-05	0.220468
C3	LDHB	0.175417	0.971	0.985	0.00126904	1
C3	GYG1	0.175387	0.334	0.443	0.000168102	1
C3	CHRAC1	0.175249	0.539	0.628	0.00112961	1
C3	UFSP2	0.174846	0.38	0.522	1.36083e-06	0.0279636
C3	DNM1L	0.174517	0.577	0.687	0.000878103	1
C3	LINC-ROR	0.172833	0.21	0.12	1.33808e-07	0.00274962
C3	HYAL2	0.170881	0.23	0.306	0.00180839	1
C3	CDC37L1	0.170711	0.155	0.216	0.000799147	1
C3	ESPL1	0.170328	0.08	0.119	0.00493135	1
C3	WNT7B	0.169789	0.507	0.37	8.74855e-08	0.00179774
C3	IFI44	0.169668	0.156	0.25	3.15332e-06	0.0647976
C3	LIN52	0.169411	0.493	0.538	0.00261436	1
C3	THNSL2	0.169154	0.142	0.22	7.33662e-06	0.15076
C3	CIB1	0.169102	0.48	0.664	1.03692e-07	0.00213078
C3	TMEM167A	0.169072	0.651	0.765	0.000770693	1
C3	MDM2	0.169031	0.855	0.956	0.00194894	1
C3	UBE2E2	0.168494	0.132	0.189	0.00115182	1
C3	DGCR8	0.168411	0.244	0.337	0.000137454	1
C3	VASH1	0.168003	0.167	0.216	0.00767023	1
C3	LOC643837	0.167685	0.226	0.287	0.00715591	1
C3	CCDC59	0.167666	0.422	0.526	0.00162057	1
C3	CRY2	0.167247	0.142	0.212	0.000370738	1
C3	NPLOC4	0.167063	0.43	0.538	0.000683255	1
C3	MRFAP1L1	0.166991	0.522	0.662	0.000205985	1
C3	LZTFL1	0.166873	0.246	0.318	0.0019633	1
C3	C17orf58	0.16676	0.285	0.389	0.00011098	1
C3	CLDN16	0.166344	0.42	0.29	3.48726e-08	0.000716597
C3	CEP70	0.166222	0.139	0.23	9.3127e-07	0.0191367
C3	AKR1B1	0.166198	0.521	0.676	6.25729e-06	0.128581
C3	POLR3GL	0.166017	0.399	0.522	0.000873009	1
C3	RD3	0.165908	0.21	0.141	0.000161054	1
C3	NDUFB1	0.165545	0.566	0.725	0.000622697	1
C3	POU6F1	0.165207	0.201	0.127	2.12617e-05	0.436907
C3	ROCK1P1	0.164968	0.42	0.518	2.50303e-05	0.514348
C3	HDAC10	0.164621	0.188	0.11	4.60735e-06	0.0946764
C3	KPNB1	0.164354	0.706	0.86	0.000431334	1
C3	RP9	0.163996	0.338	0.41	0.00970445	1
C3	FBXW5	0.163639	0.498	0.614	0.0053891	1
C3	ZNF282	0.16338	0.19	0.307	2.66479e-07	0.00547587
C3	ZNF587	0.163291	0.753	0.897	0.00344353	1
C3	CWC27	0.163172	0.298	0.407	0.000104899	1
C3	KCTD13	0.163039	0.237	0.293	0.00903431	1
C3	CREB1	0.162946	0.549	0.625	0.00659032	1
C3	MRPL54	0.162449	0.315	0.432	4.66629e-06	0.0958876
C3	GAREM	0.162307	0.12	0.176	0.00110363	1
C3	C12orf77	0.162041	0.347	0.244	1.12721e-06	0.0231631
C3	FAM3A	0.161869	0.282	0.38	0.000193424	1
C3	PRCP	0.161595	0.392	0.534	3.03622e-06	0.0623913
[truncated: 27,386 more rows]
