# Supplementary material for: Clustering by antigen-presenting genes reveals immune landscapes and predicts response to checkpoint immunotherapy
Source: Sci Rep. 2023 Jan 18;13:950. doi: 10.1038/s41598-023-28167-1 (PMC9849403; doi:10.1038/s41598-023-28167-1)
Supplement: Supplementary file 7 — Supplementary Information 7. [file 41598_2023_28167_MOESM7_ESM.xlsx]

## Sheet: Exhaustion Genes
T cell exhaustion genes from Guo et al.
HAVCR2
CXCL13
CCL3
SIRPG
IFNG
TIGIT
GZMB
PDCD1
PARK7
TNFRSF9
ACP5
CTLA4
RBPJ
MIR155
CXCR6
CD27
FKBP1A
BST2
TPI1
MIR155HG
PTTG1
CD63
SAMSN1
RGS1
CD27-AS1
ITGAE
MIR4632
HLA-DRA
IGFLR1
KRT86
ENTPD1
DUSP4
SIT1
TOX
PHLDA1
CCND2
GPR25
LAYN
PRDX5
SARDH
FASLG
MIR3917
ANXA5
CTSD
PDIA6
RANBP1
FKBP1A-SDCBP2
COTL1
TNFRSF1B
IDH2
CD38
CD82
LAG3
MIR497HG
APOBEC3C
ITM2A
COX5A
IFI35
NDFIP2
TNFRSF18
KRT81
DNPH1
RGS2
HMGN1
DYNLL1
SNRPB
STRA13
SYNGR2
RAB27A
PSMC3
GALM
FABP5
UBE2L6
MYO7A
PRDX3
DDIT4
STMN1
CDK2AP2
VCAM1
SNAP47
PSMB3
ISG15
HLA-DRB5
CKS2
TNIP3
CD7
PSMD4
ATP6V1C2
PSMD8
HLA-DRB6

## Sheet: Trm Genes
Trm genes from Clarke et al.
ITGAE
GSG2
MYO7A
GPR25
KRT86
SPRY1
CLNK
SRGAP3
ATP8B4
AFAP1L2
KLRC1
ETV1
GOLIM4
DOCK5
ZNF683
CTLA4
DAPK2
CHN1
PHLDA1
SARDH
ARHGAP11A
KIF5C
TMIGD2
DFNB31
KIAA0101
UAP1L1
RBPJ
C15orf53
PDCD1
MIR155HG
INPP5F
PTMS
TMEM200A
PGLYRP2
MKI67
ATP10D
AHI1
XCL1
XYLT1
SLC27A2
IVNS1ABP
CXCR6
ATL2
CD226
AMICA1
ITGA1
PDE4A
CAPG
ACSL4
ADAM19

## Sheet: Stemness Genes
CD4+ and CD8+ T cell temness genes from Andreatta et al.
CCR7
SELL
CD40LG
IL7R
TCF7
LEF1
GPR183
KLRB1
LTB
MAL
PASK
AQP3
TRAT1
TXK
S1PR1
SATB1

## Sheet: Cytotoxicity Genes
CD8+ Cytotoxicity genes from Szabo et al.
CCL5
GZMK
GNLY
TRGC2
FGFBP2
C1orf21
KLRF1
FCGR3A
PTGDR
KLRC2
EOMES
S1PR5
CLIC3
AOAH
CADM1
TRGC1
DTHD1
LILRB1
SAMD3
ZNF683
KLRD1
NCR1
FAM49A
KLRG1
CTSW
CD244
CMC1
APOBEC3H
CST7
CX3CR1
FCRL6
TMCC3
PLA2G16
TYROBP
TPRG1
C12orf75
PLCG2
PLEK
RCAN2
DKK3
ADRB2
FCRL3
NKG7
PPP2R2B
SYNGR1
KLRC4
HLA-DPB1
DAPK2
F2R
KIR3DL2
B3GAT1
CD8B
TTC16
GALNT3
SCD5
PDGFD
ABCB1
MXRA7
CTBP2
CD8A
ZEB2
SYTL2
CHN2
FGR
TGFBR3
SETBP1
COLGALT2
KIR2DL4
FKBP1B
ADGRG1

## Sheet: Cytokines Genes
CD8+ Cytokine genes from Szabo et al.
CCL3
CCL3L3
CCL4L2
IFNG
CCL4
GZMB
XCL1
XCL2
CSF2
CCR1
IL10
HOPX
FASLG
GZMH
BATF3
TIMD4
FEZ1
HAVCR2
ZBTB32
SLC27A2
LAG3
PRF1
IL18RAP
GZMA
PTMS
PHLDA1
ZBED2
NCS1
IQCG
JAKMIP1
KLRC1
CRTAM
CCR5
EGR2
TNFRSF9
TNF
SLC4A10
ADAM19
MSC
METRNL
SLAMF7
NKG7
CXCR6
CD70
ATP8B4
SDC4
ELOVL6
ADAP1
IL26
RDH10
LTA
MICAL2
TNIP3
CCL20
ULBP2
CEBPD
RCAN2
ZEB2
CD226
SEMA4A
SLAMF1
SEMA7A
FAM3C
IL9
SPAG1
PRDM1
KLRD1
ST8SIA4
IER3
PLEK
