# Supplementary material for: Clustering by antigen-presenting genes reveals immune landscapes and predicts response to checkpoint immunotherapy
Source: Sci Rep. 2023 Jan 18;13:950. doi: 10.1038/s41598-023-28167-1 (PMC9849403; doi:10.1038/s41598-023-28167-1)
Supplement: Supplementary file 9 — Supplementary Information 9. [file 41598_2023_28167_MOESM9_ESM.xlsx]

## Sheet: Liu anti-PD1 melanoma
Genes with positive log2FC are enriched in C1 and C2 tumors
baseMean	log2FoldChange	lfcSE	stat	pvalue	padj	gene symbol
107.24	5.77711	0.866738	6.66534	2.6405e-11	9.34254e-10	KRT9
4.26418	5.24495	0.855933	6.12776	8.91251e-10	2.52684e-08	IGHD6-19
8.29767	4.93685	0.642254	7.68675	1.50916e-14	8.99234e-13	IGKV1D-43
111.45	4.72398	0.558902	8.45226	2.85712e-17	2.74195e-15	IGKV1D-17
57.5695	4.71479	0.636773	7.40419	1.31956e-13	6.62499e-12	IGHV2-26
11.801	4.67981	0.775382	6.03549	1.58483e-09	4.34007e-08	IGLV5-37
120.369	4.63769	0.540531	8.57987	9.49825e-18	1.04496e-15	IGLV3-9
944.536	4.54259	0.513301	8.84976	8.77107e-19	1.17429e-16	IGHV3-11
35.2406	4.53918	0.631411	7.18895	6.52928e-13	2.91386e-11	IGHJ2
172.122	4.38016	0.503841	8.69355	3.51294e-18	4.18639e-16	CR2
1260.38	4.35264	0.45325	9.60319	7.75097e-22	1.76959e-19	IGLV2-23
801.485	4.31063	0.52547	8.20338	2.33719e-16	1.89855e-14	IGHV3-21
651.727	4.27072	0.52391	8.15161	3.591e-16	2.81174e-14	IGKV1-6
1742.77	4.23484	0.454131	9.32514	1.10835e-20	2.22584e-18	IGLV2-8
168.565	4.22789	1.0274	4.11515	3.86926e-05	0.000417514	SPRR2G
298.442	4.20967	0.53129	7.92348	2.30948e-15	1.5556e-13	IGKV3D-11
44.198	4.2087	0.542194	7.76235	8.33672e-15	5.16614e-13	IGKJ3
25.7053	4.20631	0.701619	5.99516	2.03291e-09	5.45692e-08	IGKV2D-24
6.66708	4.20111	0.722297	5.81632	6.01587e-09	1.49288e-07	IGHD3-16
4.07361	4.1963	0.872572	4.80911	1.51601e-06	2.33694e-05	IGHD6-25
350.59	4.19056	0.524382	7.99142	1.33391e-15	9.44178e-14	IGLV3-19
5.5474	4.13475	0.935273	4.4209	9.82895e-06	0.0001254	MMP20
52.3186	4.12296	0.565882	7.2859	3.19524e-13	1.51977e-11	IGLV8-61
132.983	4.11154	0.537452	7.65005	2.00896e-14	1.17445e-12	IGHV3-66
52.8303	4.09503	0.59592	6.87177	6.34084e-12	2.4341e-10	IGHV3-20
2598.22	4.08577	0.482924	8.46048	2.66272e-17	2.60143e-15	IGKV3-11
28.1068	4.07614	0.66734	6.10805	1.00857e-09	2.82987e-08	IGLV3-27
589.434	4.07401	0.505013	8.06714	7.19655e-16	5.30705e-14	IGHV3-53
4.17343	4.06585	0.74601	5.45013	5.03322e-08	1.04866e-06	IGHD3-10
59.7767	4.06265	0.536111	7.57801	3.509e-14	1.96658e-12	IGLV7-46
25.057	4.06074	0.666156	6.09578	1.08906e-09	3.0439e-08	IGLV2-33
291.337	4.04196	0.479653	8.42684	3.5511e-17	3.29144e-15	IGLJ3
159.627	4.02248	0.530732	7.57911	3.47921e-14	1.95494e-12	IGLV2-18
1.63206	4.00059	1.35019	2.96299	0.00304666	0.0164158	LCE3A
15.7071	3.99524	0.497867	8.02471	1.01764e-15	7.35716e-14	TRDV1
6.90479	3.99479	0.725628	5.50529	3.68571e-08	7.86804e-07	SPATA31D4
100.992	3.99389	0.552398	7.23009	4.82663e-13	2.19926e-11	IGLV1-36
4.86499	3.97908	0.763648	5.21063	1.88204e-07	3.50985e-06	CDH9
93.4625	3.97733	0.534889	7.43581	1.03931e-13	5.34162e-12	IGLV4-69
48.1068	3.9746	0.544249	7.30291	2.8161e-13	1.34534e-11	IGHV3-64
132.39	3.9614	0.611148	6.48189	9.05788e-11	2.97211e-09	IGHV2-70
6.94498	3.92456	0.717629	5.46879	4.53121e-08	9.50458e-07	SPATA31D3
16.6099	3.91758	0.491617	7.96877	1.6026e-15	1.11407e-13	IL26
1696.24	3.90344	0.439434	8.88287	6.51555e-19	9.0587e-17	IGLL5
38.8537	3.86406	0.527287	7.32819	2.33276e-13	1.13188e-11	IGLV7-43
798.363	3.86239	0.497648	7.76129	8.40676e-15	5.19471e-13	IGHV3-7
532.64	3.85822	0.459907	8.38914	4.89728e-17	4.46291e-15	IGLV1-44
107.593	3.84266	0.529948	7.25101	4.13669e-13	1.92948e-11	IGKJ1
73.7322	3.84145	0.560589	6.85253	7.2553e-12	2.76556e-10	IGKV1-37
150398	3.8364	0.430409	8.91338	4.94996e-19	7.10991e-17	IGHG1
1312.79	3.81741	0.479328	7.96408	1.66453e-15	1.1461e-13	IGHV3-23
1.8151	3.81305	1.33655	2.8529	0.00433226	0.0218443	TERB2
130.074	3.80969	0.467888	8.14231	3.87792e-16	3.02548e-14	IGKJ4
14.8288	3.80751	0.679705	5.60171	2.1225e-08	4.78037e-07	IGLV10-54
318.935	3.80684	0.464006	8.20429	2.31954e-16	1.89129e-14	IGLJ2
3.73022	3.80265	0.668391	5.68925	1.27596e-08	2.99182e-07	IGHD4-11
36.3417	3.80233	0.726212	5.23584	1.64235e-07	3.111e-06	IGKV6-21
21642.8	3.79249	0.43825	8.65371	4.9853e-18	5.80484e-16	IGHG4
385.669	3.78692	0.616728	6.14034	8.23463e-10	2.34077e-08	IGKV1-13
6.86009	3.78136	0.997074	3.79246	0.000149164	0.00133583	CST5
2.23738	3.77084	1.18856	3.17262	0.00151068	0.00929507	OR2Z1
220.284	3.77014	0.4992	7.55236	4.2743e-14	2.34104e-12	IGHV1-8
292.797	3.75788	0.438899	8.56207	1.10856e-17	1.1962e-15	IGHJ5
2119.36	3.75167	0.482946	7.7683	7.95467e-15	4.94352e-13	IGLC7
395.637	3.73756	0.478371	7.81311	5.5796e-15	3.59098e-13	IGKV3D-20
108.2	3.73296	0.484458	7.70544	1.30395e-14	7.85593e-13	FCRL1
2.83546	3.72983	0.604728	6.16778	6.92556e-10	2.00011e-08	OR2T3
697.521	3.72773	0.528804	7.04936	1.79737e-12	7.51118e-11	IGLV3-25
218.435	3.72523	0.47287	7.87791	3.32899e-15	2.20803e-13	IGHJ6
92.976	3.71618	0.558135	6.65821	2.77189e-11	9.69671e-10	IGHV3-49
1.28275	3.71368	1.82378	2.03625	0.0417251	0.124796	OR10K2
1.80305	3.6838	1.1289	3.26318	0.0011017	0.00714985	IGKV6D-41
23340.3	3.67843	0.411594	8.93703	3.99769e-19	5.89836e-17	IGHG3
86.3273	3.66835	0.374512	9.795	1.18295e-22	3.05439e-20	NUGGC
1.22396	3.62933	1.28905	2.8155	0.00487009	0.0239572	PRR21
1690.04	3.62783	0.460598	7.87635	3.37081e-15	2.22217e-13	IGHV4-59
37.3996	3.61988	0.580107	6.24001	4.37529e-10	1.30674e-08	IGKV2D-29
87.6677	3.59892	0.416802	8.63459	5.89359e-18	6.72769e-16	PLA2G2D
1591.1	3.59597	0.519646	6.92003	4.51557e-12	1.77746e-10	IGLV3-21
341.916	3.59503	0.437687	8.2137	2.14475e-16	1.76203e-14	IGLV1-47
20928.2	3.58084	0.408522	8.76535	1.86199e-18	2.37557e-16	IGHG2
953.637	3.56544	0.446776	7.98037	1.45899e-15	1.02078e-13	IGLV3-1
1887.34	3.55488	0.457029	7.77824	7.35378e-15	4.59643e-13	IGHV3-33
221.961	3.55262	0.498232	7.13045	1.00038e-12	4.37446e-11	IGHD
101.55	3.54835	0.447762	7.92464	2.28812e-15	1.54601e-13	LOC642131
56.696	3.53962	0.557186	6.35268	2.11601e-10	6.59399e-09	IGKV1D-37
2.63665	3.53906	0.689651	5.13167	2.8718e-07	5.20378e-06	IGHD6-13
3.97131	3.52831	1.06482	3.31352	0.00092128	0.00615388	DEFB103B
8.20393	3.52721	1.05328	3.34879	0.000811656	0.00553759	LCE3E
624.466	3.52094	0.436474	8.06677	7.21832e-16	5.30705e-14	IGHV4-4
2260.99	3.50612	0.468507	7.48359	7.23182e-14	3.83499e-12	IGKV1D-33
667.81	3.49909	0.482058	7.25866	3.9095e-13	1.83138e-11	IGKV1-9
2.70126	3.48756	0.625305	5.57737	2.44177e-08	5.42618e-07	IGHD1-7
4.40328	3.48753	0.637283	5.4725	4.43721e-08	9.31643e-07	IGLV4-3
2250.08	3.48595	0.470572	7.40789	1.28321e-13	6.47134e-12	IGKV1-33
220.032	3.47933	0.404587	8.5997	7.99227e-18	8.88945e-16	FCRL5
1293.62	3.47028	0.456594	7.60036	2.95317e-14	1.67236e-12	IGKV4-1
623.569	3.46138	0.50281	6.88408	5.81633e-12	2.24068e-10	IGKV1-17
12.2163	3.45451	0.488792	7.06744	1.57817e-12	6.67231e-11	TCL1A
913.3	3.44717	0.45695	7.54386	4.56256e-14	2.47393e-12	IGHV4-31
2.90528	3.44355	0.666243	5.16861	2.35844e-07	4.32667e-06	CCL25
3326.56	3.4358	0.429949	7.99119	1.33645e-15	9.44178e-14	IGLV2-14
480.041	3.41992	0.4959	6.89638	5.33438e-12	2.07715e-10	IGKV1-12
2594.5	3.41671	0.443619	7.70189	1.34065e-14	8.03244e-13	IGKV1-5
17.3522	3.41352	0.971844	3.51241	0.000444056	0.00334763	LCE3D
3.98145	3.39878	1.01618	3.34465	0.000823852	0.00560493	DEFB103A
2.29414	3.39665	1.15332	2.9451	0.00322855	0.0172343	XAGE5
24.6562	3.39283	0.622404	5.45118	5.00377e-08	1.04353e-06	IGLV5-45
12.1812	3.39006	0.732202	4.62994	3.65765e-06	5.15805e-05	SAGE1
301.045	3.37997	0.48381	6.98616	2.82519e-12	1.14534e-10	IGHJ4
3.55741	3.37484	0.6487	5.20246	1.96664e-07	3.64568e-06	IGHD4-4
564.646	3.36764	0.534931	6.29547	3.06475e-10	9.36215e-09	IGKV2D-30
3618.36	3.36426	0.463733	7.25474	4.02431e-13	1.88111e-11	IGKV3-20
443.647	3.36105	0.431305	7.79275	6.55645e-15	4.15798e-13	IGHV4-34
28.1088	3.36029	0.451818	7.43725	1.02802e-13	5.29611e-12	RASSF6
2.77489	3.35798	0.579163	5.798	6.71116e-09	1.6522e-07	IGHD1-1
3.77607	3.34371	0.612135	5.46237	4.69814e-08	9.84522e-07	IGHD2-2
76.2694	3.34181	0.41484	8.05566	7.9049e-16	5.77271e-14	FCRL2
71.3679	3.33994	0.570201	5.85749	4.6992e-09	1.19067e-07	IGKV2D-40
1166.92	3.31965	0.539276	6.15574	7.47261e-10	2.14383e-08	IGHV1-69
6.6127	3.31725	0.437429	7.58352	3.36303e-14	1.89457e-12	CNR2
3.17487	3.31662	0.937243	3.5387	0.000402102	0.00307735	SPRR2F
1019.17	3.30829	0.452194	7.31608	2.55311e-13	1.23328e-11	CHIT1
23.1085	3.30643	0.550928	6.00157	1.95423e-09	5.26526e-08	IGHV3OR16-8
70.1812	3.30491	0.523455	6.31364	2.7254e-10	8.39647e-09	IGKV1D-8
100.274	3.3043	0.395274	8.35952	6.29733e-17	5.66734e-15	MZB1
5.74343	3.30373	0.610718	5.40958	6.31728e-08	1.29504e-06	SFTPA2
23.2775	3.30371	0.672406	4.91327	8.9569e-07	1.45736e-05	IGKV5-2
611.307	3.29565	0.531701	6.19832	5.70677e-10	1.684e-08	IGHV1-2
1079.53	3.29157	0.457805	7.1899	6.48396e-13	2.8996e-11	IGHV4-61
153.84	3.28586	0.469249	7.00237	2.51675e-12	1.03187e-10	FDCSP
2059.27	3.27865	0.45587	7.19208	6.38099e-13	2.86721e-11	IGHV3-30
2.14291	3.25904	0.953903	3.41653	0.000634238	0.00452649	IGHD3-22
130.273	3.25376	0.319847	10.1729	2.62089e-24	9.47408e-22	JAKMIP1
3.60973	3.25253	0.620407	5.24257	1.58356e-07	3.0181e-06	ATP1B4
2.25437	3.25077	0.560334	5.80148	6.57305e-09	1.62003e-07	TRBV7-4
3.77417	3.24893	0.624119	5.20562	1.9335e-07	3.59325e-06	IGHD1-20
3.51662	3.24248	0.65809	4.9271	8.34578e-07	1.36509e-05	IGHD1-14
34.0021	3.24091	0.575711	5.62941	1.8083e-08	4.14152e-07	IGKV2-40
125.619	3.23324	0.383768	8.42498	3.60825e-17	3.33018e-15	POU2AF1
7.09457	3.23182	0.468189	6.90281	5.09848e-12	1.98886e-10	TRAV20
5.35694	3.23002	0.643218	5.02166	5.12262e-07	8.77603e-06	RETN
13.404	3.22691	0.866576	3.72375	0.000196284	0.00167937	TAAR3P
224.435	3.22379	0.361766	8.91124	5.04631e-19	7.20062e-17	CD79A
2.5685	3.21634	0.856416	3.75558	0.000172941	0.00151247	LINC00619
54.3526	3.21099	0.482462	6.65543	2.82473e-11	9.86564e-10	IGKJ5
22.9319	3.20121	0.686112	4.66573	3.07521e-06	4.42726e-05	NLRP10
1.58279	3.20062	0.505087	6.33677	2.34627e-10	7.28016e-09	TRAV8-1
3.70254	3.19207	0.453223	7.04306	1.8807e-12	7.82926e-11	TRAJ41
751.232	3.1915	0.51584	6.187	6.13217e-10	1.79246e-08	IGKV2-30
1.74078	3.19069	0.912336	3.49727	0.000470039	0.00351783	IGLV3-22
33.4568	3.16847	0.585171	5.4146	6.14267e-08	1.26163e-06	KRT79
37.6706	3.16657	0.53533	5.91517	3.31524e-09	8.6216e-08	IGHV3-13
160.335	3.16625	0.509144	6.21878	5.01038e-10	1.48863e-08	IGHV1-3
25.7213	3.16604	0.352352	8.98545	2.57666e-19	3.9918e-17	HLA-DPB2
9.33887	3.14595	0.720728	4.36496	1.27148e-05	0.000157674	IGLV4-60
62.4301	3.14386	0.587947	5.34719	8.93311e-08	1.78407e-06	IGLV3-16
86.4017	3.14164	0.382286	8.21804	2.06853e-16	1.70587e-14	FAM30A
2.23921	3.13906	0.96375	3.25714	0.00112542	0.00726252	KRTAP11-1
5.74379	3.13056	0.456757	6.85389	7.18668e-12	2.74422e-10	TRBV11-2
8.64532	3.1294	0.38014	8.23224	1.83737e-16	1.53272e-14	TRBV3-1
583.438	3.12714	0.550466	5.6809	1.33988e-08	3.12816e-07	IGLV6-57
71.0695	3.12677	0.563709	5.54679	2.90959e-08	6.34233e-07	GFAP
2.62454	3.11143	0.787299	3.95203	7.74901e-05	0.000760146	IGHD2-8
2.64218	3.09995	0.734225	4.22207	2.42069e-05	0.000274738	IGLV5-48
1.22109	3.09751	1.07912	2.8704	0.00409947	0.0208472	IGHD3-9
697.503	3.09548	0.417601	7.41254	1.23903e-13	6.27884e-12	IGHA2
210.487	3.09154	0.523261	5.90823	3.45813e-09	8.95769e-08	IGKV1D-12
3.7811	3.08609	0.623271	4.95145	7.36619e-07	1.22708e-05	FCRL4
9.76188	3.08434	0.455925	6.76502	1.33294e-11	4.90833e-10	KIR3DX1
8.619	3.08156	0.588793	5.2337	1.66154e-07	3.13912e-06	IGHD5-5
99.3468	3.077	0.550971	5.58469	2.34122e-08	5.21878e-07	IGHJ3
2.00736	3.07653	1.09319	2.81427	0.00488883	0.024033	KRTAP3-3
5.36521	3.06965	0.479014	6.40828	1.47173e-10	4.7011e-09	TRBV6-6
2.55697	3.06373	0.731196	4.19002	2.78933e-05	0.000312166	MYL2
15.0419	3.05775	0.626379	4.88162	1.05218e-06	1.68668e-05	IGLV3-12
176.787	3.0481	0.37517	8.1246	4.48854e-16	3.44e-14	BLK
3.48937	3.04596	0.445431	6.83822	8.01808e-12	3.04028e-10	TRBV5-5
13.0311	3.03775	0.675608	4.49632	6.91391e-06	9.17722e-05	IGKV6D-21
137.969	3.0333	0.533812	5.68235	1.3286e-08	3.10518e-07	IGLV3-10
18.2245	3.02917	0.379166	7.98902	1.36018e-15	9.56135e-14	TRAV12-3
20.4976	3.02219	0.355373	8.50427	1.8274e-17	1.87841e-15	TRAV4
68.3673	3.01909	0.537037	5.62174	1.8904e-08	4.31133e-07	IGHV6-1
707.512	3.01726	0.422991	7.13316	9.80878e-13	4.29783e-11	IGHV4-39
343.597	3.00986	0.459798	6.54604	5.90819e-11	1.99289e-09	IGKV1-27
5.59834	3.00976	0.582329	5.16849	2.35993e-07	4.32667e-06	IGHV3OR16-17
9.92043	3.00125	0.417202	7.19376	6.30323e-13	2.84222e-11	DSCAM
6.46773	2.99988	0.586196	5.11755	3.09537e-07	5.56868e-06	IGHD5-18
1.20524	2.99197	0.677037	4.41922	9.906e-06	0.00012616	LINC00692
4459.36	2.98889	0.402467	7.42641	1.11587e-13	5.70803e-12	IGHA1
3.2138	2.98525	0.927033	3.22022	0.0012809	0.00808307	ZFP42
1430.5	2.98324	0.481429	6.19664	5.7683e-10	1.69754e-08	IGKV3D-15
4.56569	2.97202	1.03262	2.87815	0.00400017	0.020467	UGT1A5
43.8473	2.96428	0.351521	8.43274	3.37678e-17	3.15685e-15	TRBV29-1
0.942159	2.95446	1.23333	2.39551	0.0165972	0.062312	UGT1A9
1.56666	2.95255	1.27052	2.3239	0.0201311	0.0722765	MT4
2.64717	2.95248	0.981983	3.00665	0.00264143	0.0146127	UGT2A3
138.325	2.95241	0.560888	5.26382	1.41096e-07	2.70817e-06	ZFP57
31.1695	2.94892	0.347069	8.49663	1.95179e-17	1.98743e-15	TRAJ1
35.6647	2.9387	0.358096	8.20645	2.27816e-16	1.86457e-14	TRAJ23
18.5812	2.93561	0.618037	4.74989	2.03526e-06	3.0591e-05	IGKV1D-42
2.64954	2.935	1.12607	2.60642	0.00914955	0.0393505	CAPZA3
292.174	2.93259	0.446059	6.57443	4.88397e-11	1.65772e-09	IGHV3-48
173.556	2.93209	0.558346	5.25138	1.50965e-07	2.88582e-06	IGKV1D-13
76.0045	2.92943	0.67965	4.3102	1.63103e-05	0.000195229	ANKRD30A
2190.16	2.92705	0.493708	5.9287	3.05338e-09	8.02723e-08	IGKV3-15
0.704888	2.91973	2.83225	1.03089	0.302594	0.493529	OR8K5
31.9852	2.91649	0.334835	8.71022	3.03281e-18	3.69543e-16	TRAJ33
5494.87	2.90771	0.413029	7.03997	1.92283e-12	7.98932e-11	IGHM
572.857	2.90019	0.484185	5.98983	2.10057e-09	5.63154e-08	IGHV1-18
33.3085	2.8937	0.43096	6.71454	1.8866e-11	6.78582e-10	TRAV12-2
1.78293	2.89104	0.591007	4.89171	9.9963e-07	1.61077e-05	LOC100132330
5.75347	2.88328	0.400341	7.20205	5.93122e-13	2.68005e-11	TRBV7-6
7.61447	2.87911	0.65289	4.4098	1.03467e-05	0.000131089	IGHD6-6
13.8434	2.8712	0.379255	7.57064	3.71391e-14	2.07606e-12	TRBV6-5
1.70254	2.86853	0.763396	3.75759	0.000171558	0.00150219	OR2T10
1.63342	2.86679	0.778744	3.6813	0.000232046	0.00193052	AADACL3
74.9033	2.86666	0.955367	3.00058	0.00269463	0.0148523	SPRR2A
19.3754	2.86075	0.363519	7.86961	3.55749e-15	2.33813e-13	TRAJ44
176.607	2.85538	0.449607	6.35085	2.14132e-10	6.66328e-09	CLEC17A
86.5087	2.85018	0.322623	8.83439	1.00649e-18	1.33925e-16	TIMD4
4.24381	2.833	0.920482	3.07774	0.00208579	0.0120733	SPRR4
13.0167	2.82925	0.386516	7.31987	2.48217e-13	1.20169e-11	TRBJ2-7
3.19432	2.82663	0.651736	4.33708	1.44388e-05	0.000175442	OR2T34
6.25619	2.81421	0.619226	4.54473	5.50063e-06	7.47513e-05	IGHJ1
1.87296	2.81208	0.815472	3.4484	0.000563916	0.00409741	CCER1
1.00115	2.80916	1.47164	1.90887	0.0562791	0.154799	KRTAP24-1
201.314	2.80371	0.611309	4.58641	4.50941e-06	6.2455e-05	IGKV3-7
8.39332	2.80349	0.670061	4.18393	2.86512e-05	0.00031933	ARSF
6.96617	2.80234	0.701935	3.99231	6.54321e-05	0.000658847	FGG
398.016	2.796	0.591062	4.73047	2.24005e-06	3.33684e-05	IGHV3-9
11.9411	2.78879	0.381694	7.30635	2.74494e-13	1.31424e-11	TRAJ25
152.344	2.78506	0.601382	4.63109	3.63742e-06	5.13285e-05	IGKV1-8
15.8486	2.78493	0.458821	6.06975	1.28109e-09	3.53956e-08	CD1B
2.60349	2.78385	0.638704	4.35858	1.30907e-05	0.000161687	TRBV6-8
6.83073	2.77475	0.441323	6.28733	3.22973e-10	9.82463e-09	TRBV6-1
2.49466	2.77382	0.65105	4.26054	2.03938e-05	0.000237381	IL22
1.65831	2.77242	0.595216	4.65783	3.19557e-06	4.5688e-05	TRBV10-1
3.75541	2.76952	0.652304	4.24576	2.17853e-05	0.000251465	CYLC1
2.37931	2.76819	0.686251	4.03378	5.48863e-05	0.000565793	FOXA2
69.0982	2.7663	0.830202	3.33208	0.000862005	0.00580983	SERPINB12
24.89	2.75797	0.794944	3.4694	0.000521631	0.00383514	PLCZ1
40.402	2.75689	0.326351	8.44761	2.97332e-17	2.82843e-15	TRAJ26
3.63673	2.7552	0.437843	6.29267	3.12042e-10	9.50543e-09	TRBV5-4
130.493	2.75409	0.539652	5.10345	3.33508e-07	5.93879e-06	IGKV1D-16
3.77818	2.75171	0.626398	4.3929	1.11846e-05	0.000140303	LIM2
93.1041	2.75067	0.722007	3.80976	0.000139101	0.00125811	SLC15A1
2.37781	2.7475	0.625239	4.39432	1.11121e-05	0.000139555	OPN1LW
6.52503	2.74461	0.397113	6.91141	4.79864e-12	1.87866e-10	TRAJ45
4.0569	2.74415	0.475206	5.77467	7.7106e-09	1.87694e-07	TRBV5-6
1.29117	2.74393	0.742155	3.69724	0.000217954	0.00183438	IGHD5-12
1.62777	2.73975	1.24063	2.20836	0.0272193	0.090685	OR6C70
1.00378	2.73537	0.949968	2.87944	0.00398387	0.0204125	IGHD4-23
18.3556	2.72778	0.351479	7.76085	8.43625e-15	5.19812e-13	SPNS3
1.9848	2.72364	0.776104	3.50938	0.000449151	0.00338017	CRCT1
3.74061	2.72082	0.918928	2.96087	0.00306776	0.0165103	UGT1A1
6.24616	2.7185	0.467689	5.81264	6.14968e-09	1.52261e-07	TRAV38-1
5.8386	2.71838	1.16314	2.33711	0.0194333	0.0702834	CARD18
13.7625	2.71672	0.34297	7.92116	2.35296e-15	1.57998e-13	TRAV8-3
18.0736	2.71646	0.397328	6.83683	8.09661e-12	3.0647e-10	TRAJ4
2.89203	2.70781	0.624625	4.3351	1.45694e-05	0.000176732	IGHD3-3
1.72417	2.7037	0.708335	3.81699	0.000135092	0.00122779	APOA4
83.1007	2.70202	0.45177	5.98097	2.21815e-09	5.92481e-08	IGLV1-51
31.4567	2.69998	0.553778	4.87557	1.08495e-06	1.72771e-05	PI3
9.37853	2.69894	0.509493	5.2973	1.17526e-07	2.30681e-06	CSF2
112.154	2.69656	0.855307	3.15274	0.00161748	0.00985162	SERPINB4
15.2723	2.68654	0.414433	6.48245	9.02424e-11	2.97032e-09	TRAV21
4.72704	2.68363	0.640378	4.1907	2.7809e-05	0.000311383	IFNE
12.0468	2.68337	0.449649	5.96769	2.40629e-09	6.39583e-08	TRBV28
3.98594	2.6827	0.548189	4.89375	9.89303e-07	1.59532e-05	TRDJ2
9.6504	2.68082	0.603894	4.43923	9.02823e-06	0.000116556	LHX9
3.24858	2.67962	0.538691	4.97432	6.54772e-07	1.10259e-05	SMIM43
140.475	2.67419	0.419674	6.37205	1.86518e-10	5.86289e-09	MUC2
20.5742	2.67161	0.309597	8.62933	6.17124e-18	7.00775e-16	ZBED2
6.8921	2.6677	0.504102	5.29199	1.20993e-07	2.36204e-06	TRAV25
13.7145	2.6613	0.381362	6.97842	2.98524e-12	1.20571e-10	TRAJ32
20.9118	2.65461	0.490002	5.41754	6.04252e-08	1.24388e-06	SPIC
1.36474	2.65143	1.00253	2.64475	0.00817521	0.0361051	GH2
279.53	2.65115	0.306403	8.65249	5.03882e-18	5.81314e-16	GZMK
77.9111	2.65059	0.310042	8.54912	1.2403e-17	1.31223e-15	TNIP3
385.511	2.64802	0.499629	5.29996	1.15828e-07	2.27553e-06	IGHV5-51
3.11998	2.64664	0.460794	5.74366	9.26534e-09	2.22051e-07	TRAJ54
4.53955	2.64629	0.478755	5.52743	3.24957e-08	7.00597e-07	TRAV22
10.3597	2.64228	0.407634	6.48199	9.05186e-11	2.97211e-09	TRAJ43
10.0511	2.63946	0.364329	7.24473	4.33317e-13	2.01246e-11	TRAV2
0.742353	2.63879	0.883789	2.98577	0.00282863	0.0154595	OR6S1
4540.42	2.6374	0.446725	5.90387	3.55069e-09	9.15707e-08	IGKV1D-39
35.0614	2.63659	0.663826	3.97182	7.13268e-05	0.000707689	PLA2G4D
3.223	2.62697	0.584684	4.49297	7.02352e-06	9.30563e-05	OR2A25
100.272	2.62427	0.278938	9.40809	5.0524e-21	1.05367e-18	CCR4
1.89137	2.6228	0.935142	2.8047	0.0050363	0.0246405	OR10G2
37.527	2.61901	0.34708	7.54584	4.49378e-14	2.44275e-12	TRAJ19
25.1996	2.61538	0.349796	7.47687	7.61152e-14	4.00695e-12	TRAJ27
161.929	2.61231	0.37027	7.05515	1.72417e-12	7.21921e-11	FCRL3
222.033	2.61146	0.341452	7.64808	2.04004e-14	1.18623e-12	BANK1
51.3522	2.6074	0.334133	7.80349	6.02173e-15	3.85267e-13	CCR6
22.3426	2.60288	0.376051	6.9216	4.46573e-12	1.76104e-10	CCL22
3.17567	2.59779	0.642017	4.0463	5.20346e-05	0.00053999	KCNA10
6.99808	2.59714	0.464324	5.59339	2.22683e-08	4.98429e-07	RTP5
1.57707	2.59632	0.6004	4.32431	1.53007e-05	0.000184775	LINC00544
8.95144	2.59605	0.390667	6.64517	3.02862e-11	1.05269e-09	TRAV38-2DV8
126.61	2.59453	0.2844	9.1228	7.32074e-20	1.22138e-17	HLA-DOB
256.223	2.59362	0.354829	7.30948	2.68174e-13	1.28968e-11	CCL19
397.757	2.58912	0.262754	9.85375	6.60314e-23	1.79019e-20	IKZF3
3.67815	2.5853	0.573493	4.50799	6.54454e-06	8.76722e-05	NOL4
19.518	2.58207	0.695004	3.71519	0.000203054	0.00172843	POTEB2
3.31286	2.57889	0.74507	3.46128	0.000537621	0.00393403	IGKV2-24
360.342	2.57739	0.270579	9.52546	1.64308e-21	3.59967e-19	LCK
4345.59	2.57709	0.445274	5.78766	7.1372e-09	1.74127e-07	IGKV1-39
83.5978	2.57417	0.334867	7.68713	1.50473e-14	8.99066e-13	CD8B
342.872	2.57198	0.345281	7.44896	9.40786e-14	4.88151e-12	CXCL13
22.2359	2.57187	0.343967	7.47708	7.59896e-14	4.00695e-12	TRAJ38
1.49993	2.56714	0.637223	4.02863	5.6103e-05	0.000576691	MOGAT2
9.93688	2.56571	0.466432	5.50072	3.78243e-08	8.05075e-07	IGLL1
25.385	2.5651	0.318013	8.06603	7.26186e-16	5.32103e-14	TRAJ10
8.11228	2.56477	0.410823	6.243	4.29264e-10	1.28418e-08	GPR39
6.5428	2.56254	0.422861	6.06001	1.3611e-09	3.74631e-08	TRBV27
316.943	2.55702	0.275739	9.27333	1.80426e-20	3.40284e-18	ZAP70
34.6263	2.555	0.322782	7.91557	2.46121e-15	1.64757e-13	ZNF683
18.4037	2.55416	0.367145	6.9568	3.4808e-12	1.39033e-10	PKD2L1
3.21224	2.55358	0.777902	3.28264	0.00102839	0.00674472	KCNV1
327.062	2.54881	0.290939	8.76063	1.94167e-18	2.44842e-16	LAG3
43.6285	2.54725	0.408862	6.23012	4.66093e-10	1.38671e-08	PAX5
1617.03	2.5451	0.364236	6.9875	2.79829e-12	1.13656e-10	JCHAIN
92.2829	2.54179	0.533464	4.76469	1.89145e-06	2.86079e-05	EPYC
9.77604	2.53569	0.415439	6.10363	1.03685e-09	2.90172e-08	MDS2
4.57322	2.53458	0.430246	5.891	3.83861e-09	9.85273e-08	TRBV7-7
8.25546	2.53197	0.411007	6.16041	7.25553e-10	2.08707e-08	TRBV4-1
48.8309	2.52607	0.505633	4.99586	5.85746e-07	9.9563e-06	LIPN
1.5724	2.5223	0.971535	2.5962	0.00942605	0.0402444	IGHD1-26
1.57753	2.52179	0.685564	3.67842	0.000234686	0.00194959	IGHD2-21
11219.3	2.52053	0.215045	11.7209	9.95896e-32	1.96364e-28	HLA-DQA1
94.4238	2.51377	0.304545	8.25417	1.52963e-16	1.28589e-14	FASLG
0.802839	2.5077	1.61766	1.5502	0.121093	0.266557	OR5M10
9.08484	2.50766	0.737033	3.40238	0.000668029	0.00471797	TRIM53AP
146.978	2.50681	0.355135	7.05876	1.68e-12	7.06153e-11	CD19
8.24806	2.50652	0.633635	3.95577	7.62875e-05	0.000750488	ELF5
4.19414	2.50565	0.488727	5.12688	2.94582e-07	5.32433e-06	PNOC
11.6995	2.50539	0.967308	2.59006	0.00959595	0.0408091	LCE1F
6.54196	2.50417	0.350847	7.13752	9.50296e-13	4.17226e-11	TRAV16
1.98311	2.50141	0.512624	4.87961	1.06296e-06	1.69769e-05	DNTT
7.05433	2.49908	0.37698	6.62922	3.37469e-11	1.16736e-09	TRBV7-8
9.60685	2.49794	0.563208	4.4352	9.19875e-06	0.000118334	BCORP1
189.216	2.49508	0.216187	11.5413	8.16786e-31	1.36271e-27	HLA-DOA
4.26261	2.49414	0.565593	4.40978	1.03474e-05	0.000131089	IGHD2-15
6.43963	2.49397	0.400121	6.23304	4.57472e-10	1.36293e-08	TRAV6
12.7297	2.49392	0.361886	6.89147	5.52202e-12	2.13489e-10	TRAV17
66.5572	2.4932	0.440912	5.65465	1.56168e-08	3.62258e-07	IGKV3D-7
4.94143	2.49113	1.37377	1.81335	0.0697774	0.180597	DEFB4A
8.46894	2.49042	0.342849	7.2639	3.76082e-13	1.76555e-11	TRAV12-1
4.43628	2.49005	0.555049	4.48618	7.25114e-06	9.58379e-05	DMRTC1B
55.8134	2.48648	0.951355	2.61362	0.00895894	0.0387468	SPRR2B
275.758	2.48581	0.472198	5.26434	1.4069e-07	2.70277e-06	COL6A5
6.81389	2.4854	0.430418	5.77438	7.72355e-09	1.87798e-07	TRAJ24
4.5031	2.48119	0.566951	4.37638	1.20666e-05	0.000150669	DMRTC1
40.4362	2.48109	0.362795	6.83883	7.9843e-12	3.03277e-10	TTC24
59.2956	2.47972	0.353903	7.00677	2.43875e-12	1.00178e-10	TLR10
1.47327	2.47821	1.02287	2.4228	0.0154016	0.0588735	CDX4
73.5369	2.47808	0.676939	3.66072	0.000251512	0.00206646	SLC6A14
11.4989	2.47762	0.460427	5.38114	7.40143e-08	1.50309e-06	TNFRSF13B
1.48334	2.47733	0.506683	4.88931	1.0119e-06	1.62813e-05	DPPA4
11.2193	2.47365	0.379903	6.51126	7.4521e-11	2.48277e-09	CCL23
4.65472	2.4721	0.51465	4.80345	1.55952e-06	2.3972e-05	IL21
188.303	2.46997	0.314191	7.86135	3.80003e-15	2.49e-13	TRGC2
184.472	2.46978	0.409644	6.02908	1.64899e-09	4.49873e-08	IGHV1-46
20.0864	2.46946	0.288708	8.55349	1.19416e-17	1.27587e-15	DCANP1
69.7799	2.4684	0.304936	8.09482	5.73494e-16	4.31893e-14	ARRDC5
129.724	2.46582	0.298406	8.26329	1.41712e-16	1.19595e-14	ABCD2
164.216	2.46527	0.283647	8.69134	3.58192e-18	4.22219e-16	IL21R
12.9422	2.46379	0.416435	5.91638	3.29101e-09	8.58949e-08	TRBV4-2
9.48945	2.4637	0.320599	7.68468	1.53383e-14	9.11432e-13	TRAJ7
4.80557	2.46312	0.59368	4.1489	3.34076e-05	0.000366875	KRT13
116.951	2.46221	0.488374	5.04165	4.61527e-07	7.98887e-06	IGHV4-28
74.1604	2.46147	0.316389	7.77988	7.2595e-15	4.56381e-13	PDCD1
4632.25	2.45849	0.234945	10.4641	1.26301e-25	6.52224e-23	HLA-DRB5
80.2765	2.45814	0.465168	5.28441	1.26108e-07	2.45634e-06	IGHV3-74
250.715	2.4577	0.509963	4.81936	1.44022e-06	2.22961e-05	CPA4
7.01721	2.45625	0.358008	6.86088	6.84363e-12	2.62246e-10	TAS2R41
334.632	2.4551	0.528439	4.64595	3.38519e-06	4.80822e-05	IGHV2-5
6.23211	2.45298	0.594677	4.1249	3.70897e-05	0.000403026	IGLV9-49
53.3617	2.45221	0.279536	8.77243	1.74858e-18	2.25744e-16	RHOH
1.80013	2.45194	1.31497	1.86463	0.062233	0.166207	LOC100507548
0.850417	2.44954	1.03825	2.35929	0.0183099	0.0673702	OR1I1
22.2849	2.44805	0.329065	7.4394	1.0114e-13	5.22291e-12	TRAJ3
2.77893	2.44733	0.614851	3.98036	6.88117e-05	0.000686502	BCAR4
1.76158	2.44546	0.487708	5.01419	5.32582e-07	9.10257e-06	SSTR3
65.2742	2.44527	0.274048	8.92277	4.54767e-19	6.61975e-17	CD7
1933.74	2.4451	0.318834	7.66888	1.73507e-14	1.02539e-12	CXCL9
1.10543	2.4431	1.02567	2.38196	0.017221	0.0641431	OR7A17
0.81792	2.44	0.730693	3.33929	0.000839925	0.00569107	LYZL6
89.8635	2.43948	0.288584	8.45326	2.83268e-17	2.73058e-15	CRTAM
20.6637	2.43917	0.366015	6.66412	2.66251e-11	9.38978e-10	TRAJ30
206.955	2.43755	0.297568	8.19156	2.57856e-16	2.0868e-14	UBASH3A
42.6716	2.4369	0.329647	7.39244	1.44153e-13	7.15456e-12	TRAJ22
17.9777	2.43424	0.415509	5.85845	4.6722e-09	1.18521e-07	SLC35F3
28.0104	2.4339	0.379734	6.4095	1.45995e-10	4.67032e-09	SPIB
6.90369	2.43233	0.452842	5.37125	7.81933e-08	1.58055e-06	TRAJ46
20.6811	2.43105	0.335736	7.24098	4.45456e-13	2.06002e-11	EXOC3L4
69.7251	2.42785	0.291188	8.33772	7.5734e-17	6.65018e-15	ADGRG5
4.90851	2.42495	0.4164	5.8236	5.75925e-09	1.43413e-07	TRAJ52
44.8185	2.42335	0.334938	7.23521	4.648e-13	2.13681e-11	LILRA3
0.549248	2.42118	1.05571	2.29342	0.021824	0.0768784	IGKJ2
5.35892	2.4196	0.615365	3.93198	8.4249e-05	0.000816477	CFAP299
1.1818	2.41726	0.605532	3.99195	6.55309e-05	0.00065923	TRBV5-7
97.0697	2.41457	0.298166	8.09806	5.58403e-16	4.24955e-14	TBX21
19.2284	2.41408	0.401137	6.01809	1.76492e-09	4.79692e-08	TRAV26-1
317.777	2.41174	0.254577	9.47352	2.70571e-21	5.81032e-19	CD3G
988.427	2.40784	0.24351	9.88803	4.69178e-23	1.32156e-20	CD3E
627.199	2.40639	0.363461	6.62076	3.57368e-11	1.23226e-09	MARCO
23.1655	2.40627	0.378457	6.35811	2.04258e-10	6.3927e-09	TRAJ35
44.7301	2.40602	0.315803	7.61875	2.56136e-14	1.46967e-12	SLC12A3
9.73899	2.40544	0.340239	7.06986	1.55085e-12	6.56962e-11	TRAJ39
136.476	2.39765	0.538177	4.45513	8.38442e-06	0.000108892	DNER
1.44514	2.39565	0.549338	4.36098	1.29484e-05	0.000160295	TRGJP2
478.364	2.39358	0.233121	10.2676	9.86562e-25	3.89046e-22	IL2RG
6.00562	2.39101	0.988569	2.41866	0.0155778	0.0594208	DEFA1
5.69864	2.38974	0.550512	4.34095	1.4187e-05	0.000172672	VWC2
14.7548	2.38907	0.346719	6.89049	5.5601e-12	2.14578e-10	TIFAB
38.9888	2.3867	0.709093	3.36585	0.000763083	0.00526081	LIPM
39.4754	2.38523	0.408926	5.83292	5.44642e-09	1.36406e-07	KIR2DL4
139.71	2.38502	0.307754	7.74976	9.20686e-15	5.65687e-13	ZBP1
21.1345	2.3839	0.353158	6.75025	1.47586e-11	5.38889e-10	KLHDC7B
18.5902	2.3826	0.35843	6.64732	2.98481e-11	1.03912e-09	TRAJ34
15.3765	2.38259	0.353399	6.74193	1.563e-11	5.69747e-10	TRAJ28
17.3245	2.38131	0.67752	3.51474	0.00044018	0.00332188	FAM90A8P
1.34119	2.37879	1.07846	2.20573	0.027403	0.0911903	OR6Y1
39.9896	2.37823	0.778639	3.05435	0.00225551	0.0128297	CALML3
218.161	2.37816	0.234586	10.1377	3.75889e-24	1.31494e-21	CCR2
1799.29	2.37665	0.285041	8.33794	7.55938e-17	6.65018e-15	GBP5
2143.59	2.37661	0.236398	10.0534	8.87186e-24	2.87197e-21	HLA-DQB1
12.2495	2.37476	0.330879	7.17711	7.12003e-13	3.17097e-11	TRAJ20
2.58054	2.37363	0.610349	3.88897	0.000100671	0.000951392	DIRC1
19.7675	2.36702	0.730404	3.2407	0.00119235	0.00762855	ACER1
117.185	2.36658	0.289437	8.1765	2.92201e-16	2.32998e-14	TNFRSF9
25.2977	2.36299	0.368604	6.41064	1.44906e-10	4.64234e-09	TRAJ11
3.8843	2.36072	0.635914	3.71233	0.000205358	0.00174393	OR2T11
3.61845	2.36061	0.56134	4.20531	2.60725e-05	0.000293454	TRAJ57
70.3493	2.35912	0.33909	6.95722	3.47049e-12	1.38951e-10	NIBAN3
124.999	2.35866	0.309143	7.62967	2.3535e-14	1.35758e-12	TRAT1
15.5864	2.35853	0.300727	7.84276	4.40753e-15	2.87072e-13	TRGV8
189.986	2.35814	0.297006	7.9397	2.02677e-15	1.37801e-13	CD247
1.42572	2.35716	0.863565	2.72957	0.00634167	0.0294948	IGHD4-17
5.88565	2.35443	0.987325	2.38466	0.0170951	0.0637291	DEFA1B
1.67403	2.35138	0.749543	3.13708	0.00170637	0.0102804	LCN8
20.9952	2.34857	0.339459	6.91859	4.5616e-12	1.79233e-10	CLECL1
1179.62	2.34527	0.194678	12.047	2.01236e-33	5.45576e-30	NCF1B
17.1519	2.34287	0.329766	7.10466	1.20622e-12	5.20112e-11	TRAJ5
209.33	2.34231	0.26929	8.69811	3.37469e-18	4.04385e-16	SLAMF6
6.31086	2.34056	0.483763	4.83823	1.30997e-06	2.04845e-05	PRSS3P2
1234.04	2.34006	0.265446	8.81559	1.19052e-18	1.56493e-16	TRBC2
1.71858	2.33421	0.670813	3.47968	0.000502018	0.00370944	ACSM2A
0.602728	2.33367	1.20633	1.93452	0.0530493	0.148138	KRTAP5-4
13.8451	2.33143	0.414169	5.62919	1.81062e-08	4.14247e-07	TRBJ2-2
434.906	2.33093	0.209861	11.107	1.15952e-28	1.10106e-25	CYTIP
4.78925	2.32798	0.449765	5.17599	2.26706e-07	4.17759e-06	TRAJ56
0.672234	2.32624	0.860278	2.70406	0.00684979	0.0314091	CAPSL
10.9043	2.3255	0.405352	5.737	9.63705e-09	2.30196e-07	TRAV13-2
8.73164	2.32496	1.26017	1.84496	0.0650434	0.17158	LCE6A
1031.58	2.32484	0.18798	12.3675	3.91867e-35	1.41653e-31	NCF1C
85.9969	2.32213	0.366609	6.33409	2.38747e-10	7.39742e-09	CXCR2P1
13.6178	2.32193	0.902885	2.57168	0.0101206	0.0427117	OR5P3
1598.09	2.32182	0.185399	12.5233	5.56591e-36	2.41438e-32	NCF1
1437.06	2.32177	0.760515	3.05289	0.00226651	0.0128754	KRT6C
1.96846	2.32104	0.567033	4.09331	4.25265e-05	0.000452271	TRBV10-2
10274.2	2.32008	0.200508	11.571	5.78039e-31	1.04476e-27	HLA-DRB1
24.3494	2.31877	0.317312	7.30755	2.72064e-13	1.30548e-11	TRAJ6
12.0547	2.31729	0.451258	5.13518	2.81881e-07	5.12075e-06	CLEC6A
9.98963	2.31555	0.551597	4.1979	2.69402e-05	0.000302592	PRSS22
26.8785	2.31482	0.282766	8.18634	2.69288e-16	2.17122e-14	SIT1
37.9225	2.31472	0.283549	8.16337	3.25813e-16	2.56966e-14	LTA
78.4873	2.31447	0.312396	7.40878	1.27471e-13	6.44457e-12	ADGRE1
17.4862	2.31372	0.342038	6.76449	1.33777e-11	4.91777e-10	NCR3
31.1441	2.30887	0.366049	6.30753	2.83531e-10	8.71035e-09	TRAJ8
4.86811	2.30812	0.421353	5.47786	4.305e-08	9.06517e-07	FAM172BP
4.4073	2.30731	0.449622	5.13166	2.87193e-07	5.20378e-06	TRAV10
0.44305	2.30646	1.6582	1.39094	0.164243	0.329443	IGLJ4
341.814	2.30382	0.245094	9.39971	5.47124e-21	1.13015e-18	CARD11
0.758974	2.30313	0.96378	2.38969	0.0168627	0.0630327	MIR944
145.595	2.30307	0.27869	8.26391	1.40972e-16	1.19435e-14	KCNA3
71.7591	2.30287	0.326713	7.04862	1.80702e-12	7.53699e-11	RAB37
125.169	2.302	0.313785	7.33624	2.19685e-13	1.07073e-11	SH2D1A
116.118	2.30151	0.230247	9.99584	1.58927e-23	4.85488e-21	CCRL2
5.47718	2.30066	0.647816	3.55141	0.000383179	0.00296179	KIR2DS4
19.5997	2.29761	0.500911	4.58686	4.4996e-06	6.2359e-05	EREG
23.7895	2.29661	0.422785	5.43211	5.56915e-08	1.15367e-06	SP5
5.37834	2.29501	0.406966	5.63932	1.70725e-08	3.93502e-07	IL12B
233.173	2.29486	0.250197	9.1722	4.63443e-20	8.17204e-18	CD274
57.5025	2.29329	0.438094	5.23469	1.65259e-07	3.12766e-06	CD1E
4.64442	2.29182	0.454811	5.03905	4.67851e-07	8.09188e-06	ENPP7
3.95254	2.28789	0.783014	2.92191	0.00347895	0.0183054	FGB
306.932	2.28546	0.248122	9.21102	3.23053e-20	5.83892e-18	CARMIL2
302.972	2.28484	0.256724	8.90001	5.58437e-19	7.90598e-17	IL4I1
1668.59	2.28266	0.292849	7.79466	6.45836e-15	4.10778e-13	TGM2
164.981	2.28162	0.290559	7.85251	4.07796e-15	2.66406e-13	ZNF831
161.843	2.28077	0.34891	6.53684	6.28306e-11	2.10623e-09	CD1C
2.82933	2.27788	0.631225	3.60866	0.000307782	0.00245062	FAM9C
275.097	2.27585	0.259685	8.76387	1.88662e-18	2.39292e-16	SELL
2295.13	2.2732	0.234691	9.68593	3.46051e-22	8.33946e-20	ITGAL
4.98263	2.27149	0.514573	4.41433	1.01323e-05	0.000128773	CADM3-AS1
162.729	2.2704	0.324795	6.99027	2.74362e-12	1.11644e-10	NKG7
431.592	2.26952	0.256337	8.85366	8.46935e-19	1.14094e-16	CD6
7.98554	2.26906	0.393899	5.76052	8.38569e-09	2.02971e-07	TRGV9
160.071	2.26803	0.296508	7.64914	2.02328e-14	1.17965e-12	KLRD1
25.0397	2.26703	0.332462	6.81893	9.17209e-12	3.44176e-10	WNT10A
8.02538	2.26664	0.756317	2.99694	0.00272704	0.0150146	KLK12
3.07584	2.26422	0.590893	3.83186	0.000127178	0.00116949	TRAV1-1
4.29985	2.26303	0.671205	3.37159	0.000747351	0.00517703	IL36B
69.3371	2.26112	0.489534	4.61893	3.85728e-06	5.41844e-05	IGHV3-43
110.035	2.25865	0.282194	8.00391	1.20533e-15	8.59947e-14	TIGIT
38.5429	2.25849	0.358371	6.30212	2.93603e-10	9.00699e-09	TRAJ31
17.7188	2.25705	0.767497	2.94079	0.00327375	0.0174159	WFDC12
28.9019	2.25649	0.344155	6.55663	5.50389e-11	1.86231e-09	SLFN14
16.9791	2.25611	0.428254	5.26816	1.378e-07	2.65567e-06	TRAJ48
27.2217	2.25575	0.375115	6.01351	1.81554e-09	4.92832e-08	TRAJ18
11.7324	2.25546	0.388115	5.81133	6.19779e-09	1.53277e-07	TRBV19
5.44553	2.25501	0.781567	2.88524	0.00391115	0.0201207	SPANXD
524.514	2.25468	0.357808	6.30136	2.95041e-10	9.03834e-09	IDO1
2.34186	2.25445	0.627156	3.59472	0.000324737	0.00256584	SPATA31D1
352.333	2.25379	0.238663	9.44343	3.60772e-21	7.67135e-19	RASAL3
71.84	2.25298	0.350959	6.41949	1.36729e-10	4.41297e-09	STAP1
651.224	2.25039	0.20375	11.0449	2.32138e-28	2.01394e-25	IKZF1
4.74791	2.24925	0.472853	4.75676	1.96722e-06	2.96299e-05	C4orf50
4.40904	2.249	0.499338	4.50396	6.66985e-06	8.89683e-05	SLC22A11
19154.4	2.24721	0.174534	12.8755	6.18522e-38	1.34151e-33	HLA-DRA
52.217	2.24584	0.306237	7.33369	2.239e-13	1.08883e-11	BTLA
92.9758	2.24275	0.328365	6.83007	8.48747e-12	3.20705e-10	HSH2D
426.573	2.24213	0.568202	3.94601	7.94631e-05	0.000775642	KRT17
2.85932	2.24188	0.768018	2.91905	0.00351105	0.0184385	OTOP3
83.9866	2.24173	0.540823	4.14503	3.39773e-05	0.000372432	IGHV3-73
277.631	2.24152	0.320569	6.99233	2.70363e-12	1.10224e-10	LAX1
6.62465	2.23817	0.576722	3.88085	0.000104093	0.000980321	OR2A12
348.596	2.238	0.219952	10.175	2.5648e-24	9.42848e-22	SASH3
196.903	2.2355	0.428786	5.21356	1.85251e-07	3.46073e-06	CCL13
24.0457	2.23098	0.339692	6.56764	5.11198e-11	1.7324e-09	SHISAL2A
107.054	2.23001	0.286551	7.78224	7.12518e-15	4.49238e-13	FCRL6
4.97512	2.2288	0.441595	5.04716	4.48437e-07	7.79964e-06	TRAJ53
18.1517	2.22718	0.389183	5.7227	1.04843e-08	2.49336e-07	CLEC4D
94.3914	2.22666	0.294264	7.5669	3.82222e-14	2.12021e-12	SIRPG
48.3134	2.22446	0.403638	5.51103	3.56743e-08	7.62306e-07	ACOXL
2.44045	2.22186	0.614413	3.61623	0.000298928	0.00238362	SYT10
10.9552	2.21998	0.439495	5.05122	4.38995e-07	7.64945e-06	TMEM244
21.3497	2.21822	0.309994	7.1557	8.32499e-13	3.67741e-11	TRAV13-1
9.88101	2.21514	0.681276	3.25146	0.00114816	0.00739601	MAS1L
1814.03	2.21374	0.274182	8.074	6.80306e-16	5.03589e-14	GBP4
15.2437	2.21153	0.399099	5.54129	3.00248e-08	6.51207e-07	TRAV8-4
106.333	2.21105	0.285462	7.74552	9.51929e-15	5.79955e-13	BCL11B
1.96538	2.21037	0.822706	2.6867	0.0072161	0.0327184	OR2G6
70.0159	2.20942	0.843714	2.61869	0.00882682	0.038358	SPRR2D
2.67407	2.20751	0.665058	3.31928	0.000902501	0.00604893	OPN1MW2
25.5616	2.20535	0.968237	2.2777	0.0227445	0.0793095	LCE1B
0.839833	2.20333	0.620504	3.55088	0.000383947	0.00296352	MIR708
135.331	2.20311	0.331852	6.63883	3.16193e-11	1.09726e-09	ANKRD22
4.38401	2.20118	0.836844	2.63034	0.00853004	0.0373678	NEU2
5.15635	2.2005	0.43843	5.01905	5.19264e-07	8.88896e-06	CARD17
228.288	2.20039	0.295296	7.45148	9.23003e-14	4.80072e-12	ITGAD
105.321	2.19982	0.456713	4.81663	1.46003e-06	2.25385e-05	C6
6243.43	2.19939	0.209359	10.5054	8.16132e-26	4.53874e-23	CIITA
1.96463	2.19814	0.757641	2.9013	0.00371622	0.0193248	GRP
7.69317	2.19674	0.390009	5.63253	1.77582e-08	4.08005e-07	BEND4
47.1274	2.1959	0.321598	6.82808	8.6061e-12	3.24622e-10	XCR1
646.114	2.19349	0.259467	8.45382	2.81915e-17	2.72967e-15	HLA-DRB6
5.73715	2.19055	0.505427	4.33406	1.46386e-05	0.000177471	FBXO40
1.65993	2.18968	0.719342	3.04401	0.0023345	0.0131994	CLLU1-AS1
69.1141	2.18567	0.23977	9.11568	7.8176e-20	1.29432e-17	TNFSF8
1.66259	2.18535	0.916994	2.38317	0.0171642	0.0639561	FAM9B
9.83881	2.18378	0.361875	6.03462	1.59335e-09	4.35565e-08	TRAV3
726.725	2.18308	0.212842	10.2568	1.10296e-24	4.27179e-22	RAC2
2.20978	2.18306	0.711642	3.06763	0.00215761	0.0123898	ASCL4
52.3425	2.18305	0.368708	5.92079	3.20391e-09	8.38234e-08	CDA
56.1966	2.17937	0.220997	9.86154	6.11044e-23	1.67759e-20	SNX20
1.54826	2.17888	1.08014	2.01723	0.0436718	0.129055	XAGE-4
7.24214	2.17864	0.400181	5.44415	5.20541e-08	1.08142e-06	PHGR1
11.0588	2.17818	0.37776	5.76605	8.11504e-09	1.96876e-07	TRBV5-1
0.64816	2.17783	1.72437	1.26297	0.2066	0.383084	REG1B
6599.89	2.17753	0.179667	12.1198	8.29394e-34	2.56982e-30	HLA-DPA1
2.4473	2.17657	0.429281	5.07027	3.97243e-07	6.98767e-06	LILRP2
628.795	2.17318	0.341653	6.36078	2.00734e-10	6.30062e-09	CCL18
307.587	2.17185	0.250986	8.65326	5.00487e-18	5.80484e-16	CD52
0.856398	2.17098	0.697613	3.11202	0.00185813	0.0110022	CT62
519.71	2.16932	0.399699	5.4274	5.71805e-08	1.18226e-06	MS4A1
263.807	2.1683	0.233411	9.28966	1.54787e-20	2.9449e-18	DAPP1
17.4297	2.16678	0.413052	5.24577	1.55627e-07	2.96868e-06	TRAJ42
10.2873	2.16594	0.669449	3.23541	0.00121468	0.00773904	UGT2B17
95.4117	2.16499	0.282806	7.65539	1.92731e-14	1.13591e-12	DHRS9
1271.17	2.16394	0.305165	7.09104	1.33109e-12	5.6943e-11	CD8A
3.46342	2.16278	0.443134	4.88065	1.05737e-06	1.69374e-05	TRBJ2-6
324.345	2.16263	0.247505	8.73773	2.37849e-18	2.94783e-16	FBP1
7.3623	2.16251	0.612842	3.52867	0.000417658	0.00317511	ITLN1
20778.5	2.16073	0.168693	12.8086	1.46718e-37	1.59109e-33	CD74
4.61123	2.16002	0.826225	2.61433	0.00894029	0.0387038	OR5E1P
150.642	2.15971	0.278721	7.74863	9.28918e-15	5.68923e-13	TOX2
1063.32	2.15956	0.191385	11.2839	1.57639e-29	1.79949e-26	IRF8
0.480046	2.15878	2.14243	1.00763	0.31363	0.504065	LGALS16
143.834	2.15864	0.264057	8.17489	2.96139e-16	2.35273e-14	SAMD3
2.38963	2.15787	0.743845	2.90097	0.00372012	0.0193305	OPRPN
0.788408	2.15575	1.53701	1.40256	0.160748	0.323839	OR4C3
14.1641	2.15469	0.602769	3.57465	0.000350697	0.00274338	CES1P2
107.595	2.15364	0.423418	5.08631	3.65089e-07	6.46698e-06	CADM3
40.058	2.1532	0.363806	5.91854	3.24817e-09	8.4879e-08	TRAJ36
380.831	2.14667	0.384508	5.58291	2.36532e-08	5.26708e-07	HS3ST2
71.1665	2.14188	0.232642	9.20678	3.36063e-20	6.02385e-18	GIMAP1
322.566	2.13889	0.279797	7.64444	2.09859e-14	1.21701e-12	GZMA
563.546	2.1372	0.201013	10.6322	2.1116e-26	1.38784e-23	MYO1G
7.58121	2.13521	0.438645	4.86773	1.12886e-06	1.79237e-05	TRAV36DV7
8207.51	2.13393	0.217549	9.80896	1.03025e-22	2.69219e-20	LYZ
17.6737	2.13387	0.364761	5.85005	4.91412e-09	1.23933e-07	GOLGA8F
1037.84	2.13361	0.239276	8.91695	4.79305e-19	6.93043e-17	SERPINA1
1.25023	2.13351	0.865083	2.46625	0.0136535	0.0536434	OR10J1
1089.8	2.13324	0.207136	10.2988	7.13803e-25	2.92107e-22	AOAH
873.245	2.13203	0.400385	5.32494	1.00987e-07	2.00029e-06	PLPPR4
523.214	2.13069	0.206631	10.3116	6.24676e-25	2.6055e-22	TRAF3IP3
0.815493	2.12999	0.833873	2.55433	0.0106391	0.0443157	MIR429
14.1596	2.12935	0.365267	5.82957	5.55715e-09	1.39018e-07	TRAJ29
300.965	2.12897	0.214336	9.93284	2.99593e-23	8.66384e-21	SPN
29.191	2.12881	0.390639	5.44956	5.04953e-08	1.05105e-06	L1TD1
6.80162	2.12807	0.427122	4.98236	6.28147e-07	1.06105e-05	TRAV39
5.96139	2.12796	0.592528	3.59132	0.000329005	0.00259469	CLEC4M
1029.65	2.12755	0.255943	8.31257	9.36503e-17	8.15735e-15	CD2
17.1837	2.12714	0.989827	2.149	0.0316343	0.101511	C10orf99
3.20525	2.12536	0.615471	3.45323	0.000553921	0.0040356	FMR1NB
25.0027	2.12389	0.280755	7.5649	3.88159e-14	2.14765e-12	FUT7
18.9235	2.12354	0.369712	5.74376	9.25948e-09	2.22051e-07	TRAV8-2
29.8847	2.12322	0.364728	5.82137	5.83663e-09	1.45173e-07	TRAJ12
29.6651	2.12239	0.62901	3.37418	0.000740364	0.00513355	RFPL4A
10.4638	2.1189	0.371364	5.70573	1.15849e-08	2.7341e-07	CLEC4C
14.074	2.11888	0.442298	4.7906	1.66281e-06	2.54515e-05	CCL24
295.472	2.11827	0.254573	8.32089	8.73035e-17	7.63518e-15	SLFN12L
104.326	2.11825	0.266442	7.95015	1.8628e-15	1.27452e-13	LTB
17.2301	2.11778	0.33488	6.32399	2.54894e-10	7.88645e-09	NLRP7
112.307	2.11521	0.274579	7.70346	1.32428e-14	7.95633e-13	GBP1P1
866.678	2.11292	0.320507	6.59244	4.32653e-11	1.47776e-09	UBD
44.663	2.11191	0.395601	5.33849	9.37229e-08	1.86491e-06	TRGV4
10.7235	2.11068	0.296144	7.12719	1.02435e-12	4.47026e-11	SIRPD
10.0574	2.11026	0.494457	4.26784	1.97375e-05	0.000230526	SHISA9
0.912941	2.11008	1.06027	1.99014	0.0465754	0.135284	CALHM4
109.405	2.1096	0.546713	3.85869	0.000113995	0.00106068	NCCRP1
20.1432	2.10959	0.603848	3.49357	0.000476612	0.00356005	MMP27
5.97806	2.10898	0.587844	3.58765	0.000333677	0.0026231	DAW1
0.81515	2.1087	0.742907	2.83845	0.00453335	0.0226448	OR7E24
519.681	2.1079	0.202751	10.3965	2.57318e-25	1.18744e-22	GIMAP7
23.5188	2.10776	0.403609	5.22229	1.76728e-07	3.31293e-06	CXCR5
492.14	2.10636	0.203152	10.3684	3.45299e-25	1.56025e-22	LILRB1
1412.84	2.10535	0.252302	8.34455	7.14857e-17	6.40683e-15	TRAC
267.348	2.10528	0.276896	7.60314	2.89019e-14	1.64962e-12	PRF1
2177.98	2.10451	0.475815	4.42296	9.73581e-06	0.000124358	IGKV2-28
37.7594	2.10357	0.579128	3.63231	0.000280901	0.00226317	IGHV3-72
2.12061	2.10147	0.537022	3.9132	9.10812e-05	0.000872168	IL22RA2
9.04497	2.09986	0.432441	4.85583	1.19884e-06	1.89792e-05	TRAV5
11.2758	2.09811	0.323484	6.486	8.8146e-11	2.91433e-09	CNGB1
13.6106	2.09811	0.365745	5.73652	9.66424e-09	2.30591e-07	TRAV8-6
10.7384	2.09776	0.390924	5.36617	8.04244e-08	1.6152e-06	TRBV2
79.6709	2.0967	0.353926	5.92411	3.14003e-09	8.24504e-08	SELE
1462.39	2.09665	0.250665	8.36434	6.04502e-17	5.46293e-15	IL32
4071.07	2.09587	0.210674	9.9484	2.56262e-23	7.51092e-21	GBP1
71.8868	2.09502	0.279874	7.48558	7.12329e-14	3.78669e-12	CD40LG
5.39937	2.09211	0.413099	5.06442	4.09656e-07	7.18273e-06	C12orf42
8.06224	2.09031	0.544	3.84247	0.000121801	0.00112367	HTR3A
47.1392	2.08678	0.457533	4.56093	5.09277e-06	6.98654e-05	GABRB2
64.6466	2.08646	0.247829	8.41896	3.79837e-17	3.4908e-15	P2RY8
1.10991	2.08464	1.01888	2.04602	0.0407542	0.122596	IGLV11-55
1.61615	2.0842	0.735931	2.83206	0.00462485	0.0229696	TRBV6-9
366.694	2.08402	0.234998	8.86822	7.43262e-19	1.01388e-16	PSTPIP1
2565.38	2.0838	0.730819	2.85132	0.0043538	0.0219297	KRT6A
4058.43	2.08302	0.164694	12.6478	1.15037e-36	6.23762e-33	HLA-DPB1
414.891	2.08266	0.199794	10.424	1.92633e-25	9.08264e-23	MNDA
675.007	2.08232	0.269277	7.73301	1.05034e-14	6.36335e-13	CD96
23.7966	2.07897	0.346447	6.00081	1.96331e-09	5.28314e-08	TRAJ9
84.1988	2.07811	0.297158	6.99327	2.68553e-12	1.09692e-10	PLCXD2
100.684	2.07768	0.321381	6.46485	1.01397e-10	3.30209e-09	CXCL11
368.296	2.07756	0.410977	5.05517	4.30017e-07	7.51543e-06	AQP3
22.8093	2.07724	0.477686	4.34855	1.37044e-05	0.000167645	MYOC
1718.01	2.07546	0.199043	10.4272	1.86285e-25	8.97853e-23	CORO1A
1801.83	2.07401	0.721835	2.87325	0.00406277	0.0207269	KRT6B
340.723	2.07279	0.400865	5.17079	2.33101e-07	4.28451e-06	TENM2
214.582	2.07147	0.94903	2.18272	0.0290562	0.0951964	SPRR1B
19.4789	2.07137	0.370125	5.59641	2.18838e-08	4.91854e-07	TRAJ16
3.93689	2.07089	0.545061	3.79937	0.000145062	0.00130333	SPO11
2.38899	2.06924	0.498872	4.14783	3.35636e-05	0.000368402	PGLYRP2
6.33157	2.06896	0.660436	3.13273	0.00173191	0.0104054	IGHV3-16
4.85478	2.06791	0.391686	5.2795	1.29537e-07	2.51525e-06	TRAJ15
662.117	2.06772	0.18031	11.4676	1.91851e-30	2.77403e-27	GIMAP4
237.362	2.06768	0.414036	4.99394	5.91584e-07	1.00424e-05	S100A8
166.569	2.06757	0.296446	6.97452	3.06921e-12	1.23733e-10	CLEC10A
269.095	2.06534	0.312061	6.61838	3.63147e-11	1.24823e-09	AIM2
2.46773	2.06341	0.620377	3.32605	0.000880864	0.00592221	HYAL4
1919.5	2.06309	0.199435	10.3447	4.4235e-25	1.95799e-22	PTPN6
132.313	2.06023	0.379908	5.42296	5.86216e-08	1.2086e-06	LTF
728.199	2.0602	0.229665	8.97047	2.95246e-19	4.42805e-17	ACAP1
17.9446	2.05972	0.366147	5.6254	1.85077e-08	4.22987e-07	GOLGA8G
30.5368	2.05916	0.573529	3.59033	0.000330263	0.00260072	KLK13
30.4411	2.05869	0.370435	5.5575	2.73662e-08	6.02584e-07	TRAJ14
41.8402	2.05799	0.278229	7.39673	1.39579e-13	6.9594e-12	GAPT
6.85777	2.05749	0.732792	2.80774	0.00498902	0.024448	SLC5A8
6.11642	2.05577	0.514238	3.99769	6.39624e-05	0.000645848	GABRA4
2.2463	2.05476	0.439288	4.67748	2.90421e-06	4.2049e-05	MIR1203
62.3838	2.05467	0.257956	7.96521	1.64942e-15	1.1393e-13	CLEC4E
142.776	2.054	1.01846	2.01678	0.043719	0.129133	SPRR2E
1102.09	2.05168	0.230737	8.89185	6.00991e-19	8.4096e-17	SP140
190.948	2.05017	0.283786	7.22437	5.03418e-13	2.28902e-11	TMEM200A
40.1268	2.04825	0.370292	5.53143	3.17635e-08	6.86173e-07	RUFY4
3.08861	2.04703	0.710605	2.88069	0.00396808	0.0203508	IGHV7-81
1.73054	2.04651	0.723106	2.83016	0.00465247	0.0230804	NRSN1
126.057	2.04332	0.487192	4.19408	2.73982e-05	0.000307259	KRT23
9.40857	2.0425	0.909954	2.24462	0.0247926	0.0844725	CST4
1829.93	2.03988	0.468758	4.35167	1.35104e-05	0.000166115	IGKV2D-28
12.6052	2.03909	0.687843	2.96447	0.00303205	0.0163587	KLK10
2924.72	2.03871	0.251572	8.10386	5.32437e-16	4.06621e-14	HLA-DQA2
203.671	2.03795	0.406709	5.01082	5.41982e-07	9.24138e-06	PKHD1L1
296.854	2.03752	0.240506	8.47182	2.41593e-17	2.41456e-15	SPOCK2
1.33822	2.03687	0.561698	3.62627	0.000287541	0.00230981	WNT9B
1177.93	2.03636	0.196945	10.3397	4.65782e-25	1.98085e-22	ADA2
1074.95	2.03615	0.198173	10.2746	9.17119e-25	3.68359e-22	VAV1
2.70121	2.03601	0.574541	3.54371	0.000394539	0.00303231	C1orf94
11938.1	2.03504	0.18733	10.8634	1.72292e-27	1.33458e-24	PTPRC
23.0173	2.03268	0.279265	7.27868	3.37099e-13	1.59636e-11	MIR142
7.62074	2.03243	0.650979	3.12212	0.00179554	0.0107013	SLC39A2
22.2097	2.03208	0.308005	6.59755	4.17999e-11	1.42997e-09	C16orf54
595.908	2.03188	0.198891	10.2161	1.68008e-24	6.28263e-22	ARHGAP9
812.449	2.02807	0.169775	11.9456	6.84209e-33	1.54057e-29	HLA-DMB
50.4423	2.0273	0.270704	7.48898	6.94094e-14	3.69882e-12	APOBEC3H
14.6805	2.02687	0.547096	3.70478	0.000211577	0.00178974	OR2A2
1.10944	2.02553	0.773661	2.61811	0.00884173	0.0384074	C18orf63
560.419	2.02524	0.294237	6.88303	5.8591e-12	2.25316e-10	CD3D
1.40959	2.02445	0.898605	2.25288	0.0242668	0.0833317	GABRA6
1076.54	2.01998	0.203986	9.90254	4.05837e-23	1.15818e-20	CSF2RB
9.36612	2.01988	0.367698	5.49332	3.94456e-08	8.33855e-07	IDO2
1648.67	2.01885	0.181774	11.1064	1.16761e-28	1.10106e-25	HCLS1
167.096	2.01781	0.234862	8.59147	8.58613e-18	9.50126e-16	PCED1B
719.355	2.01776	0.251295	8.02944	9.79213e-16	7.10306e-14	ITK
194.08	2.01501	0.314273	6.41166	1.43948e-10	4.61848e-09	LAMP3
3.04408	2.01479	0.442469	4.55353	5.27542e-06	7.21884e-05	TRAV27
6.39025	2.01456	0.439075	4.58819	4.47116e-06	6.20441e-05	TRAJ47
14.3432	2.01455	0.369867	5.44669	5.13157e-08	1.0671e-06	BHLHA15
200.431	2.01398	0.266585	7.55475	4.19675e-14	2.30699e-12	FCN1
34.4569	2.01329	0.242674	8.2963	1.07403e-16	9.20739e-15	TMEM150B
238.758	2.01173	0.282408	7.1235	1.05223e-12	4.58269e-11	LY9
34.0677	2.00964	0.330871	6.07378	1.24932e-09	3.46504e-08	FFAR4
4.9482	2.00903	0.707876	2.83811	0.00453815	0.0226532	FGF16
395.567	2.00766	0.216706	9.26444	1.96101e-20	3.60444e-18	TLR8
19.652	2.00659	0.835076	2.40289	0.0162662	0.061431	KRT75
34.5209	2.00479	0.348712	5.74913	8.97056e-09	2.15941e-07	TRAJ17
8.8527	2.00467	0.425226	4.71436	2.42472e-06	3.57754e-05	TRAV23DV6
41.0367	2.00427	0.364078	5.50506	3.69037e-08	7.87024e-07	TRGV2
6271.15	2.00314	0.193703	10.3413	4.58219e-25	1.98085e-22	C1QB
8.3346	2.00279	0.420908	4.75825	1.9528e-06	2.94332e-05	MEP1A
136.384	2.00017	0.25857	7.73551	1.02987e-14	6.25684e-13	HSD11B1
3.21996	1.99783	0.50882	3.9264	8.62252e-05	0.000832653	BRDT
2684.6	1.99752	0.188579	10.5925	3.22965e-26	2.00137e-23	ITGB2
2.14897	1.9975	0.792604	2.52017	0.0117298	0.0477046	KRTAP10-12
4.78245	1.99669	0.421025	4.74246	2.11142e-06	3.16698e-05	CCR3
275.869	1.99608	0.215367	9.26825	1.8922e-20	3.50768e-18	DENND1C
801.868	1.99492	0.176943	11.2744	1.7566e-29	1.90495e-26	BIN2
577.083	1.99489	0.18685	10.6764	1.31238e-26	8.8951e-24	LILRB2
96.0169	1.99451	0.28021	7.11792	1.09567e-12	4.76232e-11	HS3ST3B1
356.418	1.99269	0.53936	3.69455	0.000220277	0.00185178	IGHV3-15
107.493	1.99228	0.27785	7.17036	7.48004e-13	3.32448e-11	PIK3CD-AS1
500.408	1.99154	0.197521	10.0827	6.58935e-24	2.19871e-21	TAGAP
0.807897	1.98928	0.793013	2.50851	0.0121242	0.0489594	IL17A
3.84528	1.98759	0.41934	4.73982	2.13913e-06	3.20412e-05	IFNL1
35.9287	1.98641	0.404501	4.91077	9.07211e-07	1.47389e-05	NETO1
112.344	1.98589	0.277648	7.15252	8.51976e-13	3.75579e-11	FLT3
1.46544	1.98422	0.88492	2.24226	0.0249448	0.084867	OR4C6
5.45631	1.98294	0.791108	2.50654	0.012192	0.0492148	MUC21
5.4968	1.98186	0.617875	3.20753	0.00133879	0.00839217	CLCA1
2.70244	1.97981	0.541758	3.65442	0.000257767	0.0021097	CIBAR2
23.0078	1.97878	0.441406	4.4829	7.36342e-06	9.70852e-05	KCNJ6
229.515	1.97801	0.248252	7.96774	1.616e-15	1.11979e-13	CALHM6
691.431	1.97707	0.200338	9.86865	5.69267e-23	1.58293e-20	GIMAP5
1.93125	1.97704	0.512605	3.85684	0.00011486	0.00106781	TRAV30
0.941138	1.97675	0.816145	2.42206	0.0154328	0.0589611	CLDN8
165.473	1.97538	0.277736	7.11242	1.14022e-12	4.92632e-11	TESPA1
23.023	1.97503	0.871796	2.26548	0.0234835	0.0812983	UNC93A
20.9846	1.97315	0.34686	5.68862	1.2807e-08	2.99968e-07	GOLGA8CP
6237.58	1.97266	0.16518	11.9425	7.10302e-33	1.54057e-29	CYBB
497.743	1.97261	0.23239	8.48833	2.09626e-17	2.11469e-15	APOL3
115.319	1.97226	0.266432	7.4025	1.33648e-13	6.69443e-12	LILRA2
398.392	1.97224	0.304115	6.48516	8.86357e-11	2.92606e-09	GATA3
363.587	1.96864	0.264601	7.44005	1.00651e-13	5.21006e-12	PYHIN1
1.21587	1.96778	0.584096	3.36893	0.000754596	0.00521556	MIR1247
4.55629	1.96734	0.589465	3.3375	0.000845352	0.00571713	BRINP2
60.1183	1.96692	0.226281	8.69239	3.54903e-18	4.20628e-16	SIRPB2
31.8925	1.9667	0.494888	3.97403	7.06654e-05	0.00070209	AADAC
73.5471	1.96616	0.500012	3.93223	8.41613e-05	0.000815992	KRT80
31.268	1.96612	0.355755	5.52662	3.26466e-08	7.0315e-07	LINC01550
1434.02	1.96574	0.497414	3.95192	7.7526e-05	0.000760155	IGLV2-11
752.399	1.96495	0.282805	6.94808	3.70289e-12	1.47361e-10	CXCL10
121.564	1.9649	0.936962	2.0971	0.0359847	0.111944	IVL
2495.85	1.96485	0.154128	12.7481	3.19279e-37	2.30828e-33	CD53
5.56219	1.96399	0.75974	2.58508	0.00973564	0.041306	OR7A10
277.225	1.96259	0.230368	8.51936	1.60443e-17	1.67301e-15	PTPN7
573.379	1.9622	0.210463	9.32323	1.12852e-20	2.24555e-18	JAML
1.11976	1.96206	0.804472	2.43895	0.0147301	0.0568676	GFRAL
23.9754	1.96182	1.04057	1.88534	0.0593837	0.160811	LCE2C
455.896	1.96144	0.202537	9.68437	3.51363e-22	8.37442e-20	IRAG2
2825.95	1.96037	0.187833	10.4368	1.68427e-25	8.30228e-23	WDFY4
53.6695	1.95956	0.383903	5.10431	3.32011e-07	5.92245e-06	NCR1
1437.63	1.9591	0.21677	9.03772	1.59974e-19	2.51426e-17	BIRC3
1.18513	1.95726	0.640151	3.05749	0.00223197	0.0127125	KRT37
190.721	1.95659	0.283087	6.91161	4.79168e-12	1.87866e-10	CD69
61.045	1.95342	0.602921	3.23993	0.00119559	0.00764029	TGM3
44.1874	1.95331	0.307375	6.35482	2.08676e-10	6.52157e-09	PTGDR
12.5555	1.95197	0.388335	5.0265	4.99522e-07	8.58488e-06	JSRP1
96.7582	1.95064	0.287815	6.77741	1.2235e-11	4.5284e-10	GFI1
34.4327	1.95023	0.361602	5.39332	6.91666e-08	1.4086e-06	TNFRSF17
5.34964	1.94921	0.419422	4.64737	3.36198e-06	4.77837e-05	GPA33
17.5178	1.94836	0.811192	2.40185	0.0163123	0.0615514	IGHV1-58
926.586	1.94627	0.278045	6.99987	2.56208e-12	1.04847e-10	CCL5
30.6	1.94581	0.369147	5.2711	1.35611e-07	2.62379e-06	NAP1L2
0.437813	1.9457	1.77504	1.09614	0.273017	0.461281	IGHD7-27
32.8987	1.94416	0.295709	6.57457	4.87932e-11	1.65772e-09	GZMM
34.0186	1.94337	0.37147	5.23156	1.68086e-07	3.16735e-06	KIF19
17.7114	1.94027	0.263117	7.3742	1.65338e-13	8.13154e-12	ARL11
717.302	1.93946	0.179188	10.8236	2.66102e-27	1.99017e-24	CD84
32.9623	1.93907	0.297301	6.52223	6.92696e-11	2.31493e-09	TTC16
514.973	1.93764	0.213873	9.05979	1.30707e-19	2.09992e-17	PIM2
45.488	1.93645	0.330876	5.85249	4.84263e-09	1.22372e-07	TRBV20-1
1084.65	1.93561	0.176335	10.9769	4.93472e-28	4.11651e-25	PLEK
38.6446	1.93474	0.52795	3.66463	0.000247692	0.00203956	GJB5
260.991	1.93448	0.207706	9.31355	1.23634e-20	2.41576e-18	ABI3
52.384	1.93401	0.254413	7.60187	2.91888e-14	1.65771e-12	ZC3H12D
116.189	1.93291	0.368735	5.242	1.58845e-07	3.02474e-06	TMEM156
1066.75	1.93223	0.207654	9.30504	1.33937e-20	2.57076e-18	FCGR1CP
574.901	1.93215	0.18477	10.4571	1.35989e-25	6.85925e-23	FGD2
34.945	1.93104	0.325235	5.93738	2.89617e-09	7.63246e-08	AMZ1
0.613436	1.92924	0.700216	2.75521	0.00586548	0.027819	TRBV6-4
1.11544	1.92877	0.998572	1.93153	0.0534172	0.148916	USP29
0.507496	1.92843	1.41644	1.36146	0.173367	0.341615	OR51A4
5.99062	1.92694	0.544621	3.53813	0.000402979	0.00308296	KIR2DL3
15.6704	1.92669	0.406048	4.74497	2.08542e-06	3.13232e-05	TRAJ37
13.3312	1.9254	0.419525	4.58947	4.44366e-06	6.17415e-05	GPR15
0.61393	1.92538	0.83955	2.29335	0.0218279	0.0768797	VPREB1
2.60294	1.92405	0.717779	2.68056	0.00734982	0.0331897	KRT83
4.97051	1.92329	0.5219	3.68517	0.000228546	0.00190917	ARHGAP8
31.3758	1.92287	0.366169	5.25132	1.51017e-07	2.88582e-06	TRAJ40
1411.78	1.92088	0.285349	6.73169	1.67698e-11	6.08229e-10	HLA-G
16.5887	1.9204	0.307496	6.24528	4.23038e-10	1.2673e-08	C9orf139
1012.21	1.92036	0.213917	8.97711	2.77962e-19	4.27568e-17	LY75
19.5628	1.91945	0.382878	5.01322	5.35269e-07	9.1413e-06	BTNL8
3866.55	1.91918	0.182648	10.5075	7.97692e-26	4.53874e-23	C1QC
2.79833	1.91862	0.760956	2.52133	0.0116911	0.0475647	TEX47
0.460687	1.91846	1.68973	1.13537	0.256221	0.442839	LGALS13
251.58	1.91618	0.230799	8.30238	1.0205e-16	8.81817e-15	CD180
54.5437	1.9157	0.320268	5.98155	2.21025e-09	5.91099e-08	DNAH8
24774.2	1.9155	0.181983	10.5258	6.57349e-26	3.85331e-23	HLA-B
88.2173	1.9153	0.222213	8.6192	6.74241e-18	7.61646e-16	SIGLEC7
25.1916	1.91517	0.388987	4.92348	8.50168e-07	1.38746e-05	SCTR
100.803	1.9141	0.298476	6.41289	1.42782e-10	4.58785e-09	HS3ST3A1
1496.83	1.91315	0.166385	11.4983	1.34478e-30	2.08336e-27	APBB1IP
36.0658	1.91206	0.286733	6.66843	2.58563e-11	9.17835e-10	EBI3
0.580945	1.91185	1.72564	1.10791	0.267901	0.455869	OR6C65
230.912	1.91091	0.195758	9.76162	1.6451e-22	4.1489e-20	DOK2
1.21519	1.90948	0.721002	2.64837	0.00808813	0.0358153	TRGJP1
339.589	1.90933	0.236463	8.07456	6.77223e-16	5.03589e-14	IL2RB
57.7668	1.90742	0.245039	7.78415	7.01849e-15	4.43802e-13	RHOF
0.825782	1.90693	1.26661	1.50553	0.132187	0.28316	MIR1265
404.953	1.90634	0.286031	6.6648	2.6502e-11	9.36158e-10	ANKRD36BP2
63.2405	1.90619	0.254959	7.47646	7.63541e-14	4.00979e-12	PTPRCAP
6.83075	1.90602	0.382193	4.98705	6.13091e-07	1.03723e-05	TRAV29DV5
7.16667	1.90601	0.386172	4.93565	7.98825e-07	1.31754e-05	TRAJ50
3.56338	1.90568	0.873794	2.18092	0.029189	0.0955594	KLK9
121.442	1.90442	0.285998	6.65887	2.75935e-11	9.67869e-10	IPCEF1
434.271	1.90422	0.190654	9.98781	1.72352e-23	5.19186e-21	SELPLG
23.3062	1.90419	0.256824	7.41441	1.22172e-13	6.20559e-12	GNGT2
288.976	1.90328	0.221873	8.57823	9.63444e-18	1.05006e-15	CTSW
209.883	1.90014	0.256796	7.3994	1.36796e-13	6.83634e-12	SIDT1
966.6	1.89967	0.232278	8.17846	2.875e-16	2.30095e-14	PTPN22
0.979279	1.89736	0.923798	2.05386	0.0399889	0.121016	OR7D4
506.534	1.89727	0.235801	8.04604	8.55188e-16	6.22422e-14	CCDC88B
16.7101	1.89472	0.682721	2.77526	0.00551583	0.0265438	SDR9C7
2.12679	1.89467	0.810157	2.33864	0.019354	0.0700781	SLCO1B7
195.286	1.89446	0.302901	6.25438	3.9909e-10	1.20388e-08	GPR174
60.8729	1.8921	0.394285	4.79883	1.59598e-06	2.44804e-05	APOB
73.5508	1.88956	0.26551	7.11671	1.10538e-12	4.7949e-11	CD300LF
1.03599	1.88949	0.987151	1.91408	0.0556095	0.153586	OR1S1
1079.65	1.88712	0.221733	8.51075	1.72806e-17	1.78476e-15	TMC8
114.399	1.88631	0.801379	2.35383	0.0185811	0.0680713	KRT16P3
1.27991	1.88588	1.06756	1.76654	0.077306	0.19377	KRTAP10-5
12.1729	1.8857	0.357386	5.27636	1.31774e-07	2.55638e-06	TNFSF14
9.68414	1.88538	0.456736	4.12794	3.66022e-05	0.000398726	OR3A3
0.619397	1.88434	1.35927	1.38629	0.165657	0.3313	UGT2A2
7.32964	1.88328	0.40454	4.65535	3.23425e-06	4.61498e-05	TRAV1-2
52.6769	1.88288	0.321914	5.84902	4.94478e-09	1.24561e-07	TNFRSF8
1643.97	1.88211	0.178289	10.5565	4.73884e-26	2.85502e-23	FMNL1
3.00806	1.88206	0.64025	2.93957	0.00328668	0.0174632	TEX101
2.08348	1.88143	0.45622	4.12397	3.72402e-05	0.000404256	TRAV35
4308.01	1.88074	0.165697	11.3505	7.3741e-30	9.40805e-27	NCKAP1L
52.7933	1.87987	0.319816	5.87799	4.15275e-09	1.05839e-07	DNAJC5B
266.548	1.8794	0.226918	8.28226	1.20856e-16	1.03199e-14	PDCD1LG2
173.86	1.87917	0.3855	4.87465	1.09004e-06	1.73206e-05	EGFL6
13.2048	1.8789	0.745919	2.51891	0.0117719	0.047795	POTED
2346.64	1.87815	0.324427	5.78913	7.07508e-09	1.73196e-07	CLU
538.759	1.87684	0.201571	9.31109	1.26527e-20	2.45023e-18	SLA
4560.62	1.87594	0.194667	9.63664	5.59906e-22	1.29189e-19	C1QA
1.89117	1.87517	0.614752	3.05029	0.00228623	0.0129671	UMOD
139.042	1.87496	0.278186	6.73994	1.5845e-11	5.75648e-10	ICOS
162.43	1.87325	0.221238	8.4671	2.51582e-17	2.48026e-15	CD27
4.30487	1.87311	0.53998	3.46885	0.0005227	0.00384058	TREML4
10121.2	1.87259	0.766594	2.44274	0.0145763	0.0564245	KRT1
105.391	1.8716	0.521354	3.58987	0.000330838	0.00260172	CYP4F22
3895.07	1.87113	0.178424	10.487	9.91482e-26	5.24494e-23	IL10RA
1.53105	1.87098	0.789867	2.36872	0.0178496	0.0660538	MIR585
8.93781	1.86956	0.652045	2.86723	0.00414082	0.0210181	TUBA3C
49.1267	1.86904	0.276339	6.76356	1.34637e-11	4.93269e-10	CXCR3
6.444	1.86877	0.901772	2.07233	0.0382343	0.117086	FGFBP1
9.2787	1.86698	0.385259	4.84605	1.25944e-06	1.98661e-05	NT5DC4
167.884	1.86685	0.278205	6.71032	1.94201e-11	6.97356e-10	OASL
1.66105	1.86677	0.595216	3.13629	0.00171098	0.0103025	EGFR-AS1
198.042	1.8667	0.289765	6.44212	1.17818e-10	3.81965e-09	COL13A1
149.752	1.86289	0.256121	7.27347	3.50367e-13	1.65198e-11	CCR5
3.27364	1.86146	0.451644	4.12153	3.76372e-05	0.000407953	TRBV7-3
2.97748	1.86124	0.465519	3.9982	6.38254e-05	0.000644765	TRAPPC3L
8.29241	1.86122	0.309885	6.00616	1.89967e-09	5.13099e-08	CEACAM4
2.65018	1.86108	0.458577	4.05838	4.94153e-05	0.000515521	SOHLH1
12.5809	1.86075	0.431271	4.31456	1.5992e-05	0.000191949	TRAV14DV4
61.8093	1.85952	0.364939	5.09543	3.47945e-07	6.18065e-06	VSNL1
62.5964	1.85794	0.251834	7.37766	1.61096e-13	7.94096e-12	CEACAM21
734.356	1.85529	0.206771	8.97269	2.89366e-19	4.41976e-17	ABCC3
1028.17	1.85507	0.196608	9.4354	3.89515e-21	8.20214e-19	LILRB4
0.973424	1.85494	0.955746	1.94083	0.0522785	0.146661	MIR1179
1423.61	1.85485	0.202404	9.16409	4.99666e-20	8.73972e-18	FCGR1A
211.436	1.85362	0.327815	5.65446	1.56334e-08	3.62258e-07	OLR1
0.755462	1.85189	0.849874	2.17902	0.0293303	0.0959062	WFDC8
204.336	1.85172	0.268642	6.89287	5.46778e-12	2.11769e-10	TBC1D10C
0.84206	1.85151	1.90363	0.972619	0.330743	0.521291	KRTAP22-1
19.2867	1.85093	0.349553	5.29512	1.18939e-07	2.32612e-06	DBH
2205.53	1.85081	0.172533	10.7273	7.58016e-27	5.30343e-24	INPP5D
100.042	1.85048	0.21569	8.57937	9.53947e-18	1.04496e-15	DPEP2
173.92	1.84994	0.298549	6.19642	5.77621e-10	1.69756e-08	P2RY10
494.001	1.84857	0.289953	6.37541	1.82473e-10	5.7524e-09	ABCB1
947.748	1.84851	0.187792	9.84338	7.32118e-23	1.93645e-20	PARVG
72.2812	1.84803	0.366917	5.03664	4.73768e-07	8.18708e-06	SIGLEC8
19.1598	1.84722	0.342266	5.39704	6.77484e-08	1.38101e-06	ILDR1
33.4594	1.84664	0.256036	7.21241	5.49685e-13	2.48896e-11	TASL
411.322	1.84474	0.248108	7.43524	1.04379e-13	5.35198e-12	SLAMF8
1.02726	1.84463	0.988745	1.86563	0.0620929	0.165951	OR4M1
1134.3	1.84335	0.192049	9.59835	8.12353e-22	1.8269e-19	SIGLEC1
685.718	1.84328	0.217592	8.47129	2.42692e-17	2.41456e-15	PSD4
1148.58	1.84304	0.270776	6.80651	9.99923e-12	3.7392e-10	PLA2G7
26.1341	1.84263	0.473363	3.89264	9.91596e-05	0.000939159	FCER2
4.41552	1.84045	0.538269	3.4192	0.000628056	0.00448827	SPHKAP
114.226	1.83997	0.258578	7.11573	1.1132e-12	4.81922e-11	P2RY13
2.84599	1.83774	0.727068	2.5276	0.0114845	0.0469357	S100A7A
6.65288	1.8372	0.336612	5.45791	4.81774e-08	1.00667e-06	SOWAHD
5028.47	1.83674	0.180743	10.1622	2.92507e-24	1.04003e-21	LCP1
373.462	1.83658	0.210713	8.71601	2.88174e-18	3.53119e-16	TFEC
31.0462	1.83653	0.361548	5.07962	3.78186e-07	6.69044e-06	STYK1
15.3784	1.83464	0.274157	6.69196	2.20206e-11	7.89428e-10	MYBPC3
115.684	1.83396	0.493085	3.71935	0.000199737	0.00170354	SERPINB2
229.65	1.83222	0.243123	7.53617	4.83974e-14	2.61117e-12	CD5
325.719	1.83171	0.463578	3.95125	7.77438e-05	0.000761946	MMP1
22.8672	1.82952	0.372349	4.91346	8.94838e-07	1.45707e-05	FAM177B
0.697205	1.82945	1.74336	1.04938	0.294004	0.484511	OR5M8
2158.54	1.8294	0.165183	11.075	1.65915e-28	1.49939e-25	HLA-DMA
2.54321	1.82697	0.687501	2.65741	0.00787443	0.0350623	B4GALNT2
216.863	1.8267	0.394642	4.62875	3.67884e-06	5.18455e-05	HAL
963.278	1.82482	0.409469	4.45655	8.32878e-06	0.000108429	SLC24A4
5.95745	1.82452	0.495451	3.68254	0.000230924	0.00192339	TRAV41
5.22926	1.82439	0.386815	4.71644	2.40009e-06	3.54602e-05	HMSD
163.388	1.82274	0.377326	4.83069	1.36062e-06	2.12305e-05	TNFRSF11B
1049.28	1.82174	0.181245	10.0512	9.07196e-24	2.89355e-21	PRDM1
1.03121	1.82144	1.10677	1.64573	0.099819	0.232144	IL36A
3.33463	1.82105	0.91732	1.98519	0.0471234	0.136347	UGT1A7
11892.1	1.82088	0.222865	8.17034	3.07534e-16	2.43434e-14	MRC1
2.04914	1.82057	0.561689	3.24125	0.00119008	0.00761857	TRDV3
301.243	1.81975	0.268126	6.78691	1.14559e-11	4.25458e-10	IL12RB1
1.20343	1.81972	0.937395	1.94125	0.0522282	0.1466	OR10A6
5152.37	1.81971	0.162595	11.1916	4.4805e-29	4.6275e-26	DOCK2
1157.69	1.81951	0.160628	11.3275	9.59333e-30	1.15594e-26	PIK3AP1
1.71529	1.81839	0.746495	2.4359	0.0148549	0.0571966	C4orf51
250.638	1.81786	0.35393	5.13621	2.8033e-07	5.10074e-06	NEBL
9.00647	1.81716	0.549823	3.30499	0.000949808	0.0063103	SLC6A2
185.058	1.81652	0.57446	3.16213	0.00156617	0.00958215	IGHV1-24
533.5	1.81619	0.584171	3.10901	0.00187718	0.0110752	CLCA2
1.07343	1.81549	0.606995	2.99094	0.00278118	0.0152648	GDF3
155.107	1.81497	0.295019	6.15203	7.64994e-10	2.18891e-08	CLEC12A
7.50727	1.81397	0.600366	3.02144	0.00251578	0.0140595	ANKUB1
32.9499	1.81306	0.354488	5.11458	3.14434e-07	5.63617e-06	CUX2
466.864	1.81237	0.176994	10.2397	1.31627e-24	5.00851e-22	PIK3R5
0.86877	1.81234	0.724346	2.50204	0.012348	0.0497314	SMCO1
979.732	1.81166	0.201965	8.97018	2.96034e-19	4.42805e-17	ALOX5
259.213	1.81125	0.239929	7.54911	4.38229e-14	2.39415e-12	SIGLEC10
13.017	1.81053	0.405905	4.46047	8.17788e-06	0.000106849	RAB19
66.2648	1.81024	0.538694	3.36042	0.000778241	0.0053517	ST8SIA2
235.683	1.81008	0.255227	7.09205	1.32141e-12	5.66403e-11	PRKCQ
1.14327	1.80943	0.627937	2.88155	0.00395721	0.0203047	LRRC3C
577.192	1.80941	0.268835	6.73055	1.69019e-11	6.11997e-10	TENT5C
275.75	1.80939	0.20659	8.75835	1.98135e-18	2.48402e-16	FGR
1338.3	1.80825	0.187266	9.65602	4.63522e-22	1.09275e-19	CD4
142.205	1.80677	0.291077	6.20719	5.39415e-10	1.59828e-08	RGS9
48.0961	1.80649	0.399976	4.51649	6.28731e-06	8.44892e-05	CAPNS2
12.0433	1.80633	0.422958	4.27071	1.9485e-05	0.000227945	OPCML
360.317	1.8054	0.207433	8.70356	3.21633e-18	3.89715e-16	CCND2
68.0924	1.80384	1.03925	1.73572	0.0826138	0.203453	SPRR1A
1.38516	1.80339	0.634805	2.84086	0.00449915	0.0225101	PNPLA5
3562.5	1.80294	0.165559	10.89	1.28616e-27	1.03317e-24	CTSS
3.11486	1.8028	0.589508	3.05814	0.00222718	0.0126952	TCF23
5.64317	1.80215	0.43662	4.12751	3.66718e-05	0.000399144	GALNT9
443.318	1.80176	0.196796	9.15549	5.411e-20	9.31421e-18	FGD3
405.665	1.80155	0.295143	6.10399	1.03456e-09	2.89904e-08	CD38
1.44588	1.8006	0.902539	1.99504	0.0460382	0.134174	C16orf97
1.97496	1.79971	0.576073	3.1241	0.0017835	0.0106484	AICDA
4704.38	1.79955	0.405257	4.44051	8.97474e-06	0.000115934	PRG4
627.137	1.79938	0.215786	8.33872	7.51022e-17	6.65018e-15	APOL1
974.695	1.79787	0.178424	10.0764	7.02616e-24	2.30895e-21	CYTH4
82.9785	1.79782	0.248622	7.23114	4.78942e-13	2.1869e-11	MEFV
206.581	1.797	0.325703	5.5173	3.44247e-08	7.38514e-07	DTHD1
1373.98	1.79625	0.167017	10.7549	5.61898e-27	4.06233e-24	MPEG1
18.0055	1.7958	0.370996	4.84048	1.29528e-06	2.03133e-05	LINC00937
453.135	1.79473	0.1691	10.6134	2.58078e-26	1.64631e-23	LAIR1
0.9181	1.79446	0.742886	2.41552	0.0157127	0.0598196	GALNTL5
0.98994	1.79357	0.941222	1.90558	0.0567046	0.155561	KRTAP20-2
55.8295	1.79147	0.381159	4.70005	2.60097e-06	3.8065e-05	DNASE1L3
64.7056	1.79041	0.370923	4.82691	1.38665e-06	2.15902e-05	CLEC1B
122.709	1.78981	0.314293	5.69474	1.23563e-08	2.90352e-07	SLC14A1
396.335	1.78962	0.177361	10.0902	6.1022e-24	2.06798e-21	HAVCR2
62.4831	1.78865	0.683675	2.61623	0.00889063	0.0385504	WFDC5
27.3665	1.7882	0.501026	3.56907	0.00035825	0.00279406	BARX2
3.01966	1.78799	0.417986	4.27763	1.8889e-05	0.00022157	RNF222
49.5828	1.78791	0.389851	4.58614	4.51506e-06	6.24934e-05	TPO
2.5234	1.78784	0.529728	3.37503	0.000738088	0.00512104	RPRML
258.398	1.78495	0.313705	5.6899	1.27115e-08	2.98377e-07	THEMIS
6.73178	1.78483	0.467791	3.81545	0.000135937	0.00123361	MROH2B
11.3559	1.78415	0.405106	4.40414	1.06202e-05	0.000134154	TRAJ49
616.959	1.7835	0.176113	10.127	4.19203e-24	1.44319e-21	SAMSN1
0.957321	1.78334	0.938854	1.89949	0.0575	0.157246	SST
712.455	1.783	0.219132	8.13666	4.06331e-16	3.15875e-14	GVINP1
66.0321	1.78056	0.235299	7.5672	3.81358e-14	2.12021e-12	LILRA4
28.7383	1.77986	0.387632	4.59161	4.39838e-06	6.12693e-05	FAM131B
56.208	1.77855	0.694783	2.55986	0.0104713	0.0437595	TRIM48
205.384	1.77798	0.863278	2.05957	0.0394394	0.119821	SERPINB3
1.17626	1.77785	0.637749	2.7877	0.00530839	0.0257397	VGLL2
13.8298	1.77716	0.387138	4.59051	4.42159e-06	6.15533e-05	GLIS1
344.402	1.77576	0.203168	8.74033	2.32433e-18	2.89726e-16	SIGLEC14
36.0249	1.7742	0.505968	3.50655	0.00045395	0.00341273	PNPLA1
667.211	1.77242	0.217367	8.15407	3.51874e-16	2.76514e-14	CLEC7A
119.219	1.77225	0.226466	7.82566	5.05004e-15	3.26956e-13	POU2F2
1.83074	1.77222	0.488743	3.62608	0.000287759	0.0023107	MIR455
944.298	1.77124	0.205647	8.61301	7.1168e-18	7.9565e-16	FCGR1B
1.49113	1.77065	0.43569	4.06402	4.82349e-05	0.000504663	GPR25
14813.9	1.77058	0.201868	8.77097	1.77136e-18	2.27332e-16	HLA-H
6.55394	1.77051	0.454995	3.89129	9.97139e-05	0.000943584	CPA5
1.46649	1.76886	0.980058	1.80485	0.0710982	0.182967	DUXA
212.268	1.76871	0.212027	8.3419	7.31075e-17	6.52522e-15	CD72
5424.6	1.76711	0.211928	8.33828	7.53821e-17	6.65018e-15	CD163
9.35173	1.7661	0.506858	3.48442	0.000493208	0.00365522	OR2T2
17.5238	1.76586	0.379093	4.65813	3.19102e-06	4.5653e-05	TAS2R60
226.114	1.76549	0.501337	3.52157	0.000429003	0.00325337	VCX
25.0772	1.76515	0.402511	4.38534	1.15806e-05	0.000144768	CDH20
82.5526	1.76119	0.285374	6.17151	6.7639e-10	1.96126e-08	CD244
1330.32	1.76073	0.196846	8.94469	3.72997e-19	5.54105e-17	EPSTI1
80.9067	1.7598	0.400271	4.39651	1.10004e-05	0.000138392	FOXC2
69.4281	1.75873	0.553512	3.1774	0.00148604	0.00917211	ATP12A
9008.86	1.75798	0.231625	7.58976	3.20502e-14	1.81025e-12	CR1
262.125	1.75776	0.313736	5.60268	2.11058e-08	4.7634e-07	HLA-DQB2
0.979292	1.7571	0.589806	2.97911	0.0028909	0.0157263	KRTAP10-3
57.9622	1.75534	0.28453	6.16925	6.86144e-10	1.98424e-08	HCP5
1.05609	1.75523	0.74877	2.34415	0.0190705	0.0693876	OR9Q1
7.06052	1.75515	0.444047	3.95262	7.73011e-05	0.000758635	CPA6
67.1051	1.75441	0.24199	7.2499	4.17064e-13	1.94114e-11	LILRA5
19.0231	1.75428	0.621254	2.82377	0.00474618	0.0234558	LCE2A
7.69799	1.75408	0.426325	4.11443	3.88142e-05	0.000418618	OR52K2
17.1758	1.75358	0.533516	3.28684	0.00101318	0.00665704	IGHV3-35
498.665	1.75314	0.180726	9.70055	2.99873e-22	7.39085e-20	LILRA6
262.346	1.7526	0.193884	9.03942	1.57503e-19	2.4935e-17	HCST
2412.42	1.75033	0.373019	4.69232	2.7013e-06	3.94269e-05	APCDD1
13.5052	1.75001	0.391517	4.46981	7.82902e-06	0.000102662	TRAV9-2
26.5034	1.74979	0.405028	4.32019	1.55897e-05	0.000187847	KRT81
89.7031	1.74967	0.49245	3.55299	0.000380884	0.0029493	PRSS3
353.148	1.74966	0.238236	7.34422	2.06965e-13	1.01101e-11	NLRC3
46.5967	1.74827	0.287055	6.09036	1.12658e-09	3.14472e-08	VNN1
370.616	1.74694	0.177441	9.84522	7.18785e-23	1.92466e-20	ST8SIA4
215.097	1.74559	0.241013	7.24272	4.39763e-13	2.03804e-11	IL2RA
21.7393	1.74331	0.259414	6.72018	1.815e-11	6.53912e-10	GPR84
21.9814	1.74207	0.379562	4.58968	4.43918e-06	6.17188e-05	SIGLEC12
0.698941	1.74072	0.841565	2.06843	0.0385996	0.117914	C12orf77
3.09188	1.73957	0.508533	3.42076	0.000624468	0.00447	AMBN
49.3228	1.73862	0.33003	5.26808	1.3786e-07	2.65567e-06	TRGV3
816.58	1.73816	0.195918	8.87188	7.19199e-19	9.87259e-17	HCK
3.63089	1.7381	0.569302	3.05304	0.00226533	0.0128746	SSTR1
265.995	1.73809	0.260659	6.66804	2.59249e-11	9.18766e-10	APOL4
22313.6	1.73805	0.177635	9.7844	1.31377e-22	3.35229e-20	HLA-C
38.3188	1.73786	0.701452	2.47752	0.0132298	0.0523521	SERPINB13
147.058	1.73619	0.442688	3.92192	8.7846e-05	0.000846421	FCER1A
5.99605	1.7361	0.363877	4.77113	1.83196e-06	2.78051e-05	ZBTB8OSP2
1434.84	1.73603	0.205596	8.44389	3.06956e-17	2.89459e-15	TMEM176B
1198	1.73403	0.172901	10.029	1.13625e-23	3.5206e-21	AIF1
25.5845	1.7328	0.295696	5.86007	4.62662e-09	1.17502e-07	XCL2
549.809	1.73265	0.208554	8.30789	9.74163e-17	8.45145e-15	BLNK
183.122	1.73187	0.182124	9.50926	1.92018e-21	4.16469e-19	PTAFR
2.12266	1.73	0.545165	3.17336	0.00150686	0.00927948	KRT3
29.9508	1.72941	0.346306	4.99389	5.9174e-07	1.00424e-05	CRB2
976.424	1.72732	0.761865	2.26723	0.0233764	0.080992	KRT16
32.2533	1.72683	0.39468	4.37527	1.21284e-05	0.000151267	TRGV5
142.197	1.72577	0.230858	7.47545	7.69403e-14	4.03082e-12	SECTM1
213.315	1.72525	0.86558	1.99317	0.0462423	0.134624	S100A7
0.707468	1.72508	0.814238	2.11864	0.0341206	0.107502	C6orf15
0.401398	1.72445	1.69844	1.01531	0.309958	0.500348	KRTAP4-11
3.6657	1.72421	0.744135	2.31707	0.0205001	0.0733223	SPANXA2
2.44506	1.72411	0.684964	2.51708	0.0118334	0.0479906	OR2A5
1.45188	1.72383	0.888863	1.93936	0.0524572	0.146993	SYCN
0.389117	1.72334	0.901168	1.91234	0.0558329	0.154007	TRBJ2-1
28.2883	1.72327	0.481399	3.57971	0.000343971	0.00269913	PRND
5.27466	1.72321	0.384177	4.48546	7.27582e-06	9.60471e-05	GLYATL1
232.544	1.72309	0.198012	8.70196	3.26193e-18	3.93044e-16	SIGLEC5
23.7316	1.72152	0.546868	3.14797	0.00164411	0.00997181	FGF5
765.752	1.72095	0.237873	7.23474	4.66432e-13	2.13878e-11	MAP4K1
245.466	1.72074	0.532544	3.23118	0.00123281	0.00783286	IGKV1-16
517.757	1.71884	0.269495	6.378	1.79412e-10	5.67241e-09	PARP15
539.922	1.71848	0.20348	8.44547	3.02831e-17	2.86817e-15	NOD2
15.8434	1.71826	0.35249	4.87464	1.09007e-06	1.73206e-05	MIR342
33.3221	1.71718	0.338599	5.07143	3.9484e-07	6.95669e-06	SLC27A2
1377.34	1.71605	0.196832	8.71835	2.82287e-18	3.4787e-16	IRF1
17.9218	1.71585	0.461515	3.71786	0.000200916	0.00171158	PLCXD3
614.194	1.71319	0.253275	6.76415	1.34097e-11	4.9212e-10	PLAAT4
5.38526	1.71264	0.504199	3.39676	0.000681896	0.0047956	KRT85
475.655	1.71126	0.196944	8.68907	3.65417e-18	4.28408e-16	GIMAP8
7187.26	1.71121	0.150645	11.3592	6.6761e-30	9.04987e-27	DOCK8
119.167	1.70884	0.483073	3.53743	0.000404036	0.00308888	GRHL3
665.808	1.70868	0.192537	8.87453	7.02301e-19	9.70205e-17	NCF4
70.9978	1.70849	0.672657	2.53991	0.0110882	0.0457359	BPIFC
819.274	1.70747	0.257815	6.62285	3.52336e-11	1.21685e-09	DSC2
1.82974	1.70666	0.550964	3.0976	0.00195095	0.0114362	DBX2
604.433	1.70549	0.309405	5.51218	3.54424e-08	7.58225e-07	ADAMDEC1
103.767	1.70502	0.554025	3.07751	0.00208736	0.0120792	CERS3
20.6283	1.70319	0.629147	2.70715	0.00678636	0.0311814	IL36RN
34.5953	1.70318	0.229923	7.40761	1.28597e-13	6.47134e-12	PIPOX
2260.87	1.70253	0.212738	8.00295	1.21471e-15	8.63797e-14	FCGR3A
70.6056	1.7004	0.360937	4.71107	2.4642e-06	3.62592e-05	GFRA2
0.486587	1.70023	1.07859	1.57634	0.114947	0.256913	TMIGD1
14.6987	1.69976	0.324844	5.23255	1.67183e-07	3.15582e-06	PTTG2
32.2573	1.69914	0.345986	4.911	9.06123e-07	1.47323e-05	KLRC1
48.2373	1.69901	0.33455	5.07848	3.80462e-07	6.72521e-06	ERMN
4.08443	1.69664	0.991377	1.7114	0.0870078	0.210898	DEFA3
125.092	1.6965	0.224296	7.56367	3.91844e-14	2.16252e-12	SCIMP
172.052	1.69619	0.198399	8.54938	1.2375e-17	1.31223e-15	GNA15
63.4445	1.69572	0.72342	2.34403	0.0190767	0.0693896	SDR16C5
35.5863	1.69545	0.358206	4.73315	2.21058e-06	3.30201e-05	LAMP5
16.9792	1.69424	0.37696	4.49448	6.97392e-06	9.24556e-05	UTS2
8.63563	1.69234	0.519643	3.25674	0.00112698	0.00726825	RBM46
86.9486	1.69221	0.254125	6.65895	2.75791e-11	9.67869e-10	TNF
35.2248	1.69216	0.431884	3.91808	8.92555e-05	0.000858857	SNTG2
64.1979	1.6916	0.270405	6.2558	3.95486e-10	1.19633e-08	LRRC18
70.1052	1.69146	0.238192	7.10124	1.23642e-12	5.3208e-11	CEBPA
3.57185	1.6911	0.729312	2.31875	0.0204083	0.0730969	SPANXA1
994.812	1.69037	0.191649	8.82015	1.14309e-18	1.51174e-16	WAS
323.17	1.68946	0.264992	6.37552	1.82346e-10	5.7524e-09	CETP
28.601	1.68888	0.378367	4.46361	8.05898e-06	0.000105487	SAMD12
892.514	1.68884	0.174147	9.69777	3.0816e-22	7.50976e-20	PSMB9
60.9993	1.68861	0.305716	5.52348	3.32358e-08	7.14421e-07	CLNK
922.148	1.68804	0.180323	9.36122	7.88206e-21	1.5977e-18	RASSF4
1.08144	1.68799	1.10365	1.52946	0.12615	0.274375	INSL4
231.05	1.68753	0.626044	2.69555	0.00702729	0.0320739	PIK3C2G
828.429	1.68679	0.573246	2.94253	0.00325546	0.0173398	SBSN
3276.42	1.68677	0.184118	9.16139	5.12325e-20	8.88945e-18	TYROBP
387.09	1.68588	0.261842	6.43853	1.20638e-10	3.90525e-09	PPP1R16B
16773.3	1.68578	0.298655	5.64458	1.65587e-08	3.82472e-07	C3
0.717854	1.68416	0.951316	1.77035	0.0766688	0.192595	C1orf158
94.8215	1.68273	0.356934	4.71439	2.42432e-06	3.57754e-05	HAMP
27.6604	1.68255	0.40265	4.1787	2.93183e-05	0.00032576	GBP6
14.525	1.68133	0.714295	2.35383	0.0185809	0.0680713	LUZP4
1.08765	1.67981	0.979597	1.7148	0.0863814	0.209825	ATP6V1G3
57.2747	1.67924	0.396942	4.23043	2.33242e-05	0.000266112	IFNG
96.0875	1.67869	0.616447	2.72317	0.00646586	0.0299462	ADGRF4
5.21242	1.67802	0.688058	2.43878	0.0147368	0.0568833	CXCL6
1.50054	1.67781	0.56355	2.97722	0.00290875	0.0158155	TRAV18
117.235	1.67711	0.644262	2.60316	0.00923702	0.0396638	PLA2G4E
2120.41	1.6764	0.17905	9.36277	7.76716e-21	1.58926e-18	MS4A6A
3843.13	1.67626	0.159758	10.4925	9.34788e-26	5.06865e-23	LAPTM5
62.7274	1.67451	0.347188	4.82307	1.41365e-06	2.19475e-05	GRIN2A
10.8623	1.6741	0.575456	2.90917	0.00362392	0.0189304	SPANXC
1.8803	1.67385	0.608799	2.74943	0.00596989	0.0282155	SPATA31D5P
12.9905	1.67374	0.535734	3.12419	0.00178293	0.0106484	SCNN1G
1.98689	1.67256	0.516579	3.23776	0.0012047	0.00768267	KRTAP5-8
28.0245	1.67162	0.408053	4.09657	4.19323e-05	0.000447193	SIGLEC6
65.7233	1.66891	0.299985	5.56332	2.64697e-08	5.85818e-07	CX3CR1
46.7371	1.66883	0.370369	4.50585	6.61062e-06	8.83957e-05	LGR6
1.22424	1.66726	0.611101	2.72829	0.00636636	0.0295768	ZPBP2
441.719	1.66621	0.228743	7.28422	3.23525e-13	1.53543e-11	CCDC69
7.3257	1.66557	0.526945	3.16081	0.00157331	0.00962036	SOX21
123.638	1.66534	0.210886	7.89684	2.8607e-15	1.90324e-13	NFAM1
0.471968	1.66504	0.964006	1.72721	0.0841305	0.206065	OR10A3
256.078	1.66251	0.194784	8.53512	1.4001e-17	1.47412e-15	GAB3
6891.56	1.66214	0.181003	9.18297	4.19373e-20	7.45555e-18	NLRC5
3044.92	1.66112	0.197807	8.39765	4.55498e-17	4.16848e-15	HLA-F
214.693	1.66035	0.26049	6.37395	1.84218e-10	5.79899e-09	KCNJ5
948.95	1.66024	0.217436	7.63554	2.24872e-14	1.3006e-12	PRKCB
3.64606	1.65969	0.584416	2.83991	0.0045126	0.0225563	BRINP3
79.3982	1.65947	0.240287	6.90623	4.97715e-12	1.94504e-10	SUCNR1
3.181	1.65882	0.453774	3.65561	0.00025657	0.00210228	SOWAHB
456.616	1.65875	0.177956	9.32109	1.15156e-20	2.27057e-18	CD86
5.66791	1.65768	0.53132	3.11994	0.0018089	0.0107518	PSORS1C2
4.16408	1.65662	0.479602	3.45415	0.000552028	0.00402451	TRBV30
3.00894	1.65651	0.430266	3.84997	0.00011813	0.00109493	KLHDC7A
22.1137	1.65461	0.499451	3.31286	0.000923485	0.00616481	DLX3
0.491671	1.65459	0.945423	1.7501	0.0801003	0.198821	MCHR2
17.6156	1.65442	0.372385	4.44276	8.88133e-06	0.000115001	FOXL1
4.61397	1.65407	0.628782	2.63059	0.00852364	0.0373549	MIR380
50.7738	1.65364	0.275223	6.00837	1.87399e-09	5.07428e-08	CD1D
9.68656	1.65336	0.596956	2.76965	0.00561172	0.0268814	KRT73
208.453	1.6523	0.257572	6.41492	1.40898e-10	4.53402e-09	VEGFC
228.385	1.65105	0.203959	8.09499	5.72689e-16	4.31893e-14	APOBR
22.2341	1.65095	0.355908	4.63869	3.50628e-06	4.97044e-05	PACSIN1
506.496	1.65038	0.224129	7.36354	1.79098e-13	8.78836e-12	TLR7
235.518	1.65038	0.18161	9.08749	1.01352e-19	1.65279e-17	RNASE6
1.58571	1.64988	0.566609	2.91186	0.00359288	0.0188045	TRDJ4
95.8408	1.64946	0.892895	1.84732	0.064701	0.170988	KLK7
6.00146	1.64873	0.437162	3.77143	0.000162312	0.00143631	TARP
3.04448	1.64848	0.87742	1.87878	0.0602745	0.162437	UGT1A6
638.284	1.64667	0.192996	8.53217	1.43622e-17	1.50484e-15	TMEM176A
6.18458	1.64569	0.499706	3.29332	0.000990131	0.00652734	TRGJ2
169.254	1.64471	0.206167	7.97755	1.4926e-15	1.04094e-13	IL15RA
46.784	1.64425	0.432325	3.80326	0.000142802	0.00128569	CRYBG2
1.43207	1.64325	0.697346	2.35644	0.0184512	0.0677482	CFHR5
0.927137	1.6431	0.890403	1.84534	0.0649874	0.171473	NPPC
0.838871	1.64301	1.49855	1.0964	0.272904	0.461192	OR52A5
60.7933	1.64295	0.21204	7.74832	9.31199e-15	5.68923e-13	OSCAR
1.92059	1.64274	0.938298	1.75077	0.0799857	0.198695	IFNA1
123.856	1.64259	0.422901	3.88411	0.000102705	0.000968925	BNC1
10.4227	1.64201	0.720005	2.28055	0.0225749	0.0788291	FAM90A18P
0.753976	1.64181	0.925871	1.77326	0.0761858	0.191795	GLT6D1
4.62148	1.64178	0.437718	3.75077	0.000176289	0.00153865	CCL26
38.8815	1.64149	0.29511	5.56229	2.66258e-08	5.88671e-07	TVP23A
0.804175	1.64113	0.876818	1.87168	0.0612502	0.16423	LRRC72
65.1529	1.63937	0.749222	2.1881	0.0286626	0.0941992	KRT16P2
18.3977	1.63934	0.985817	1.66293	0.0963267	0.22645	LCE1A
3.35664	1.63872	0.429705	3.8136	0.000136955	0.0012413	CHRNA2
195.042	1.63854	0.228692	7.16485	7.78703e-13	3.45384e-11	PIK3R6
544.477	1.63813	0.163332	10.0294	1.13147e-23	3.5206e-21	SPI1
36.226	1.63722	0.304903	5.36965	7.88911e-08	1.59178e-06	ASGR1
135.686	1.63635	0.206083	7.94027	2.01749e-15	1.37602e-13	P2RY6
754.485	1.63399	0.197577	8.27014	1.338e-16	1.13804e-14	CD14
158.856	1.63173	0.226907	7.1912	6.42253e-13	2.87806e-11	CD28
29.3913	1.63135	0.304072	5.36502	8.094e-08	1.62247e-06	UNC5A
5.13191	1.6305	0.319153	5.10884	3.24144e-07	5.79107e-06	MIAT
97.7101	1.62942	0.244998	6.65073	2.91642e-11	1.01695e-09	SLA2
185.158	1.62738	0.208556	7.80307	6.04176e-15	3.85411e-13	GIMAP6
1045.91	1.62709	0.202839	8.02161	1.04368e-15	7.52038e-14	ARHGAP25
1141.32	1.62659	0.275473	5.9047	3.53296e-09	9.12218e-08	SLAMF7
293.359	1.62635	0.26415	6.15693	7.41683e-10	2.13064e-08	RASGRP2
2152.29	1.62472	0.175832	9.24018	2.46076e-20	4.48499e-18	CSF1R
41.2602	1.6243	0.345513	4.70112	2.58741e-06	3.78921e-05	WNT5B
3.78258	1.62379	0.522903	3.10533	0.00190069	0.0111961	LRFN2
2.65744	1.62343	0.636284	2.55143	0.0107282	0.0445533	POM121L2
1667.98	1.62318	0.182391	8.89943	5.61354e-19	7.90598e-17	SLCO2B1
104.819	1.62155	0.437073	3.71002	0.000207243	0.00175804	GSDMA
30.6632	1.62148	0.667787	2.42814	0.0151763	0.0581554	LIPK
0.51299	1.62109	2.19318	0.739152	0.459815	0.642047	OR6C75
17.0613	1.62107	0.264754	6.12294	9.18625e-10	2.58754e-08	C11orf45
177.335	1.62056	0.575908	2.81393	0.004894	0.0240437	SFN
76.3314	1.62031	0.467567	3.4654	0.000529446	0.00388469	KNDC1
26.5357	1.62022	0.348605	4.64774	3.35588e-06	4.77283e-05	C11orf21
852.268	1.61999	0.237678	6.81589	9.368e-12	3.5092e-10	NHS
15.4655	1.61977	0.476179	3.4016	0.000669919	0.00472823	RAET1L
858.944	1.61815	0.189973	8.51781	1.62601e-17	1.6874e-15	BTK
4286.95	1.61577	0.177936	9.08062	1.07962e-19	1.74745e-17	FYB1
928.633	1.61552	0.176642	9.14573	5.92272e-20	1.01148e-17	SLC8A1
2.53639	1.61522	0.986566	1.63721	0.101587	0.235145	LCE1E
805.136	1.6146	0.272919	5.91604	3.29781e-09	8.59254e-08	ATP2A3
1.93837	1.61427	0.514703	3.13632	0.00171084	0.0103025	MIR548P
7.69319	1.61251	0.443974	3.63199	0.000281248	0.00226429	SLC39A12
2.70106	1.61242	0.600271	2.68616	0.0072278	0.0327546	EVPLL
1318.63	1.61194	0.17387	9.27097	1.84457e-20	3.44886e-18	APOL6
172.818	1.61063	0.252113	6.38853	1.67487e-10	5.31862e-09	INSYN2B
26.4319	1.61032	0.376235	4.2801	1.86813e-05	0.000219609	TRAJ2
96.5923	1.60959	0.453551	3.54887	0.000386888	0.00298408	TBX5
95.1215	1.60886	0.35386	4.5466	5.45196e-06	7.42295e-05	ALOX15B
1707.52	1.60795	0.214528	7.49528	6.61588e-14	3.54301e-12	UCP2
8.4614	1.60723	0.372886	4.31025	1.63068e-05	0.000195229	SMCO2
126.677	1.60669	0.35301	4.55142	5.3286e-06	7.28327e-05	F2RL1
84.5825	1.60364	0.322062	4.97929	6.3818e-07	1.07549e-05	RSPO3
258.399	1.60342	0.227919	7.03506	1.9918e-12	8.22861e-11	ARL4C
2144.06	1.60279	0.189651	8.45124	2.88219e-17	2.75382e-15	TNFAIP2
7.9113	1.60226	0.566041	2.83064	0.00464548	0.023051	OR2T35
85.9083	1.60103	0.212919	7.51942	5.5021e-14	2.96117e-12	CD80
34278.6	1.60103	0.182166	8.78882	1.5114e-18	1.97474e-16	HLA-A
432.806	1.60033	0.418255	3.82621	0.00013013	0.00119188	CES1
442.558	1.59761	0.24423	6.54142	6.09361e-11	2.04881e-09	ARNTL2
182.08	1.59741	0.21844	7.31278	2.61669e-13	1.26119e-11	RBM47
29.3915	1.59703	0.337907	4.72623	2.28723e-06	3.39779e-05	CLIC3
3.20587	1.59692	0.417174	3.82794	0.000129222	0.00118607	TRDV2
718.234	1.59635	0.178861	8.92508	4.45384e-19	6.52698e-17	TNFRSF1B
128.584	1.59631	0.278004	5.74204	9.35435e-09	2.23937e-07	CCL8
143.04	1.59618	0.2094	7.62265	2.48521e-14	1.42976e-12	NAPSB
3957.39	1.59587	0.269846	5.91401	3.33884e-09	8.67259e-08	F13A1
12.9405	1.59561	0.807549	1.97586	0.0481702	0.138581	IL36G
246.328	1.5952	0.872823	1.82763	0.0676054	0.176577	KPRP
6.17049	1.59502	0.613088	2.60162	0.00927835	0.0397861	OR2T29
3.71794	1.59344	0.48697	3.27214	0.00106735	0.00697071	TMIGD2
14.9679	1.59142	0.346218	4.59659	4.29456e-06	5.99002e-05	ASGR2
10.5744	1.59132	0.889356	1.78929	0.0735675	0.187366	OR5P2
22.3746	1.5907	0.319363	4.98086	6.33032e-07	1.06764e-05	GOLGA8DP
1.02493	1.5906	1.03875	1.53126	0.125704	0.273762	MIR384
1559.43	1.59043	0.173949	9.14309	6.06924e-20	1.0284e-17	PLCG2
134.622	1.5897	0.19899	7.98884	1.36219e-15	9.56135e-14	MFNG
18.4323	1.58919	0.295239	5.38271	7.33713e-08	1.49142e-06	C10orf55
310.812	1.58886	0.19673	8.07639	6.67129e-16	4.98944e-14	PTGER4
1.05959	1.58771	0.792451	2.00354	0.0451193	0.132217	IFNL2
2.24555	1.58723	0.579264	2.74008	0.00614235	0.0287922	LOC100128770
1.26148	1.58715	0.768202	2.06605	0.0388233	0.118397	OR2F2
37.8464	1.58689	0.299625	5.29627	1.1819e-07	2.31566e-06	CH25H
2.34538	1.58637	0.366595	4.3273	1.50946e-05	0.000182591	MYL12BP2
156.762	1.58538	0.239046	6.63213	3.30868e-11	1.14636e-09	CCDC170
948.599	1.58348	0.190781	8.29998	1.04127e-16	8.96198e-15	PIK3CG
1.67122	1.58339	0.892369	1.77437	0.0760019	0.191597	IL1F10
6.57055	1.58312	0.448112	3.53286	0.000411096	0.00313622	TRAV26-2
46.7822	1.58218	0.236807	6.6813	2.36836e-11	8.44857e-10	LPAR5
9.16308	1.58207	0.493504	3.20578	0.00134697	0.00843128	SFTPA1
365.305	1.58187	0.309161	5.11664	3.11021e-07	5.58421e-06	THSD4
9.20006	1.58163	0.403697	3.91787	8.9335e-05	0.00085924	C7orf69
145.831	1.5816	0.318342	4.96824	6.75618e-07	1.13417e-05	SELP
6.14903	1.58078	0.571995	2.76363	0.00571627	0.0272664	OLFM4
1.88266	1.57963	0.595719	2.65163	0.00801035	0.0355799	VSTM1
386.695	1.57917	0.434778	3.63212	0.000281097	0.00226391	A2ML1
18.9231	1.57793	0.531623	2.96814	0.00299608	0.0161969	OR3A2
6.35377	1.57792	0.478264	3.29927	0.00096937	0.00640996	HTR1D
403.506	1.57785	0.209074	7.54687	4.45834e-14	2.42957e-12	OTULINL
234.559	1.57763	0.244402	6.45508	1.08164e-10	3.51719e-09	ADAM8
24.3783	1.5769	0.44136	3.57283	0.000353142	0.00275912	AMPD1
2.84703	1.57651	0.677462	2.32709	0.0199607	0.07176	ZMAT4
334.465	1.57595	0.19518	8.07433	6.78497e-16	5.03589e-14	PSTPIP2
3.70831	1.57582	0.522344	3.01682	0.00255438	0.0142265	CBLL2
11.2163	1.57542	0.709795	2.21954	0.0264497	0.0887069	HSPB3
8.1963	1.5746	0.600394	2.62261	0.00872586	0.0380107	NPHS2
12.2236	1.57391	0.419513	3.75176	0.000175594	0.00153381	TRBV9
130.512	1.57387	0.235396	6.68605	2.2927e-11	8.19217e-10	CYP2S1
595.606	1.57344	0.231479	6.79733	1.06573e-11	3.96478e-10	TNFSF10
5653.89	1.57312	0.172882	9.09937	9.08574e-20	1.49288e-17	TAP1
1.08663	1.57279	1.01171	1.55458	0.120045	0.265166	SSX3
485.794	1.57158	0.260914	6.02338	1.70807e-09	4.65405e-08	CCL4L2
320.87	1.57157	0.456542	3.44234	0.000576703	0.0041666	CDSN
87.7079	1.56986	0.293456	5.34954	8.81799e-08	1.7627e-06	BTBD11
22.4293	1.56966	1.0558	1.4867	0.137093	0.289496	PGLYRP3
11.1733	1.56708	0.515282	3.0412	0.00235637	0.0132816	TRBV25-1
3.0788	1.56687	0.547145	2.86372	0.00418695	0.0211977	MIP
2.6623	1.56654	0.469159	3.33903	0.000840715	0.00569465	WTAPP1
1821.67	1.56597	0.162202	9.65444	4.70703e-22	1.09775e-19	MYO1F
75.9107	1.56584	0.326002	4.80316	1.56185e-06	2.39907e-05	P2RX1
2.74986	1.5633	0.53445	2.92507	0.00344377	0.0181636	CRYBA4
1.14894	1.56287	0.999824	1.56314	0.118019	0.262131	NPY
0.84033	1.56264	0.76143	2.05225	0.0401453	0.121337	LOC100288208
38.474	1.56264	0.495934	3.15091	0.0016276	0.00989655	CD1A
398.325	1.56234	0.211523	7.38615	1.5114e-13	7.48419e-12	CMAHP
506.307	1.56165	0.190001	8.2192	2.04868e-16	1.69595e-14	CMKLR1
0.937914	1.56049	0.795219	1.96234	0.049723	0.141602	DPPA3
191.925	1.55768	0.233335	6.6757	2.46051e-11	8.76291e-10	PATL2
2.91756	1.55749	0.603078	2.58256	0.00980692	0.0415759	RSPO2
13.1858	1.5572	0.355994	4.37424	1.21854e-05	0.00015189	SEZ6L
7.41834	1.55687	0.798257	1.95033	0.0511364	0.144414	PGLYRP4
1.06537	1.55622	0.578609	2.68959	0.00715408	0.0325293	TBC1D27P
405.472	1.55493	0.223442	6.95899	3.42724e-12	1.3791e-10	FOLR2
7.34195	1.55481	0.375554	4.14003	3.47263e-05	0.000379818	C20orf197
4.76616	1.55353	0.464065	3.34764	0.000815016	0.00555666	CNGA3
179.134	1.55196	0.335649	4.62374	3.76878e-06	5.29754e-05	FMO2
191.953	1.55132	0.327517	4.73661	2.17323e-06	3.25071e-05	P2RX5
1658.27	1.55012	0.182483	8.49459	1.98634e-17	2.01317e-15	FGL2
138.213	1.55005	0.235512	6.58161	4.6537e-11	1.58702e-09	PRAM1
5114.3	1.54883	0.17974	8.61705	6.87023e-18	7.72065e-16	IFI30
3.83206	1.54847	0.791232	1.95703	0.0503434	0.142919	SERPINB10
17.6127	1.54749	0.356907	4.33584	1.45206e-05	0.000176238	DEGS2
1690.25	1.54697	0.170914	9.05115	1.41475e-19	2.25621e-17	ADCY7
11.7845	1.54685	0.449854	3.43855	0.000584833	0.0042169	SFTPD
45.4172	1.54418	0.473721	3.25968	0.00111538	0.00721272	LBP
5.24391	1.54288	0.86976	1.77392	0.0760767	0.191685	PRAMEF4
334.466	1.54204	0.192458	8.01233	1.12559e-15	8.05708e-14	LOC606724
986.041	1.54155	0.208524	7.39267	1.43907e-13	7.15456e-12	TRPM2
46.3726	1.54062	0.413187	3.72864	0.000192515	0.0016543	TNFSF11
591.242	1.53895	0.501781	3.06698	0.00216236	0.0124072	IGLV1-40
1177.36	1.53891	0.205728	7.48029	7.41567e-14	3.92289e-12	XAF1
1.9109	1.53878	0.878816	1.75097	0.0799513	0.198633	UGT1A4
0.803895	1.53859	1.22221	1.25886	0.208082	0.38473	KRTAP20-1
1.26073	1.53805	0.511177	3.00884	0.00262244	0.0145245	TRBV11-1
6.8575	1.53798	0.513909	2.99271	0.00276513	0.0151946	HMGCLL1
10263.9	1.53569	0.263595	5.82592	5.67995e-09	1.41763e-07	THBS1
740.254	1.53546	0.464612	3.30482	0.000950378	0.0063103	PLA2G2A
19.3411	1.53443	0.375722	4.08394	4.4278e-05	0.000468918	TRAV19
118.812	1.53312	0.410687	3.73305	0.000189171	0.00162815	PLEKHG4B
17.3127	1.53246	0.654149	2.34268	0.0191456	0.0695327	CDH18
11.3601	1.53219	0.679169	2.25597	0.0240725	0.0827298	TRIM49D2
6.09957	1.53139	0.600138	2.55173	0.0107189	0.0445533	CYP2C19
0.429317	1.53049	1.40021	1.09304	0.274376	0.462711	LOC645188
1104.34	1.52954	0.265032	5.77115	7.87326e-09	1.91224e-07	CCL4
524.197	1.52945	0.188938	8.09497	5.72763e-16	4.31893e-14	RASSF5
748.615	1.52901	0.346976	4.40668	1.04968e-05	0.000132749	COL6A6
323.589	1.52847	0.174001	8.7843	1.57335e-18	2.04338e-16	TNFAIP8
294.965	1.52757	0.224701	6.79824	1.05904e-11	3.94666e-10	IL18
28.2915	1.52736	0.389597	3.92035	8.84208e-05	0.000851203	SLC1A2
76.2211	1.52727	0.284512	5.36805	7.95941e-08	1.60174e-06	IGSF21
1.75196	1.52621	0.582642	2.61947	0.00880659	0.0382969	OVOL2
1005.79	1.52577	0.158972	9.59775	8.17049e-22	1.8269e-19	NCF2
29.116	1.52569	0.64871	2.35189	0.0186785	0.0682476	CBLC
38.0937	1.52469	0.483682	3.15227	0.00162008	0.0098639	CLCA4
95.803	1.52348	0.286703	5.3138	1.07363e-07	2.1169e-06	TPRG1
1.028	1.52348	0.467501	3.25877	0.00111896	0.00722931	LINC00861
451.247	1.52345	0.25097	6.07023	1.27723e-09	3.53341e-08	LILRB5
2.53914	1.52313	0.460473	3.30775	0.000940503	0.00626299	ITGB2-AS1
1.68439	1.52229	0.613862	2.47985	0.0131438	0.0521257	ACSM2B
34.4355	1.52173	0.446297	3.40967	0.00065041	0.00461608	VAT1L
3.30524	1.52031	0.50539	3.0082	0.00262798	0.0145478	CREB3L3
6.33675	1.51988	0.465995	3.26158	0.00110792	0.00717304	TRGJ1
30.82	1.51856	0.291119	5.2163	1.82529e-07	3.41577e-06	SPATC1
24.1984	1.51665	0.368536	4.11534	3.86603e-05	0.000417373	SLC4A10
122.115	1.51573	0.270334	5.60687	2.06015e-08	4.65444e-07	SMTNL1
4.4081	1.51568	0.36728	4.12677	3.67895e-05	0.000400164	IL27
28.7555	1.51471	0.349985	4.32794	1.50512e-05	0.000182168	BFSP2
7.38702	1.51387	0.49928	3.0321	0.00242857	0.0136459	KCNA4
7.59897	1.51318	0.498691	3.03431	0.00241089	0.0135606	OR52K1
16.5162	1.51191	0.60644	2.49309	0.0126638	0.0505921	SSX4B
314.721	1.51137	0.213472	7.07994	1.44215e-12	6.14515e-11	GCH1
14.6177	1.51015	0.434973	3.47181	0.000516953	0.00380461	KLK1
517.071	1.5099	0.257839	5.856	4.74159e-09	1.2e-07	CCL4L1
8.35814	1.50927	0.54366	2.77612	0.00550112	0.0264848	TP53AIP1
0.505767	1.50896	1.03469	1.45838	0.144737	0.300554	NEUROD6
27.6096	1.50891	0.336532	4.4837	7.3359e-06	9.67813e-05	SIGLEC16
31.3762	1.50867	0.306595	4.92072	8.62267e-07	1.40614e-05	GADD45G
18.5002	1.50691	0.291756	5.16496	2.40491e-07	4.40542e-06	DOCK8-AS1
3.84597	1.5053	0.37095	4.05795	4.95045e-05	0.000516203	FCAMR
1146.79	1.50513	0.214331	7.02245	2.18018e-12	8.98974e-11	SEMA4D
237.154	1.50428	0.184984	8.13198	4.22343e-16	3.2715e-14	SIGLEC9
95.7739	1.50225	0.308894	4.86333	1.15427e-06	1.83004e-05	CFAP54
2.90914	1.50187	0.476805	3.14986	0.00163347	0.00992111	COLEC10
0.648727	1.50156	0.681369	2.20374	0.0275425	0.0915227	ADAD1
24.5355	1.50116	0.28838	5.20547	1.93504e-07	3.59325e-06	VENTX
10654.8	1.50106	0.244586	6.13714	8.40188e-10	2.38519e-08	C4B
1342.45	1.50037	0.164363	9.12841	6.95133e-20	1.16874e-17	FLI1
117.846	1.50021	0.318852	4.70504	2.53811e-06	3.72364e-05	MICALCL
70.8755	1.49926	0.382207	3.92264	8.75826e-05	0.000844257	CCBE1
3.37371	1.49875	0.584367	2.56474	0.0103254	0.0433673	MOBP
29.6071	1.4975	0.971549	1.54136	0.12323	0.26981	LCE1C
5.72473	1.49682	0.838235	1.78568	0.0741518	0.188338	KRT34
339.631	1.49558	0.250443	5.97176	2.34707e-09	6.26145e-08	HK3
12.7227	1.4948	0.535575	2.79102	0.00525419	0.0254997	CES1P1
286.202	1.49467	0.330238	4.52603	6.01011e-06	8.09647e-05	NTM
34.8269	1.49303	0.330665	4.51522	6.32507e-06	8.49439e-05	TMPRSS3
24.715	1.4916	0.331594	4.49828	6.85041e-06	9.10407e-05	TNFRSF18
29.9796	1.49153	0.48979	3.04525	0.0023249	0.0131524	IL20RA
66.3495	1.49105	0.423964	3.51692	0.000436584	0.00330252	CNTNAP4
22.9279	1.49012	0.335701	4.43883	9.04482e-06	0.0001167	FAM167A
23.0063	1.4888	0.470091	3.16704	0.00154	0.00944334	CNTNAP2
164.162	1.48866	0.240927	6.17886	6.4568e-10	1.87695e-08	ARHGAP22
80.5537	1.48848	0.240667	6.1848	6.21814e-10	1.81515e-08	CYSLTR1
4.45453	1.48845	0.444199	3.35086	0.000805612	0.0055084	LINC02694
243.121	1.48811	0.240332	6.19191	5.94382e-10	1.73975e-08	FCGR3B
113.458	1.4871	0.355062	4.18827	2.81093e-05	0.000314259	GREM1
9.42979	1.48636	0.587259	2.53101	0.0113734	0.0465956	AKR1B15
26.0909	1.48616	0.4054	3.66591	0.000246456	0.00203169	TTC22
116.017	1.48613	0.430002	3.45609	0.000548067	0.00400102	SLC28A3
222.064	1.48608	0.267852	5.54812	2.88753e-08	6.31327e-07	MEI1
307.346	1.4852	0.413515	3.59164	0.000328598	0.00259256	LAMC2
33.6168	1.48456	0.354618	4.18635	2.83472e-05	0.000316266	GPR1
1.39303	1.48424	0.66054	2.24701	0.0246395	0.0840526	LINC01848
45.0563	1.48358	0.402676	3.6843	0.000229334	0.00191383	LARGE2
27.6738	1.48339	0.750321	1.97701	0.0480404	0.138428	LY6G6C
16.4219	1.48324	0.290599	5.10407	3.32422e-07	5.92431e-06	PPIAL4D
0.543603	1.48275	0.578358	2.56373	0.0103553	0.0434329	RLN3
1.20422	1.48254	0.493932	3.00151	0.00268644	0.0148147	LINC01750
2.84372	1.48248	0.642145	2.30864	0.0209637	0.0746519	SLCO1B3
20.4679	1.48226	0.510148	2.90555	0.00366612	0.0190957	C5orf46
309.139	1.4822	0.175214	8.45939	2.68779e-17	2.61415e-15	LST1
1.99978	1.48068	0.475614	3.1132	0.00185072	0.0109703	GREM2
576.52	1.47984	0.251399	5.88644	3.94615e-09	1.01048e-07	CD163L1
11287.3	1.47883	0.246173	6.00729	1.88649e-09	5.10175e-08	C4A
1.22174	1.47876	0.698608	2.11673	0.0342831	0.107935	PHBP20
1733.36	1.47832	0.180675	8.18216	2.7879e-16	2.23951e-14	AKNA
3.43128	1.47809	0.459079	3.21969	0.00128328	0.0080957	UBL4B
1.8354	1.47765	0.538829	2.74233	0.00610045	0.0286362	OCM2
425.717	1.47694	0.209186	7.0604	1.66029e-12	6.99225e-11	CAMK1D
0.738453	1.47692	1.09304	1.3512	0.176632	0.345676	PRG3
1483	1.47681	0.154665	9.54845	1.31657e-21	2.91378e-19	CD37
990.035	1.47649	0.41126	3.59016	0.000330471	0.00260072	COMP
28.3499	1.4756	0.283262	5.2093	1.89555e-07	3.53201e-06	SOCS1
1.05385	1.47436	0.795486	1.85341	0.0638237	0.169351	KRTAP12-2
2.1536	1.47391	0.626157	2.3539	0.0185777	0.0680713	FAM163B
39.5953	1.47347	0.535035	2.75397	0.0058877	0.0279061	SLURP1
518.403	1.47251	0.200307	7.35124	1.96369e-13	9.61411e-12	NLRP3
28.519	1.47229	0.252585	5.82889	5.57974e-09	1.39423e-07	C5AR2
93.2593	1.47208	0.392652	3.74906	0.000177496	0.00154719	NIPAL4
1.35085	1.47206	0.690029	2.13334	0.0328972	0.104635	DNAJB3
75.4271	1.47196	0.221055	6.6588	2.76082e-11	9.67869e-10	TMEM273
2.64606	1.47109	0.509176	2.88916	0.00386268	0.0199186	TRDJ3
614.353	1.47033	0.247619	5.93788	2.88734e-09	7.61844e-08	CYP1B1
27.0274	1.47008	0.544485	2.69994	0.00693512	0.0317333	IL22RA1
80.2852	1.46991	0.318376	4.6169	3.89518e-06	5.45753e-05	ATP1A3
41.2857	1.46887	0.388291	3.78291	0.000155006	0.0013797	TRAJ13
205.501	1.46771	0.196862	7.45552	8.95129e-14	4.66694e-12	CD300A
4.43757	1.46731	0.535687	2.73912	0.00616035	0.0288392	LMX1A
4.28241	1.46679	0.381629	3.8435	0.000121291	0.00112039	AKR1C4
493.663	1.46611	0.18535	7.90993	2.57539e-15	1.7187e-13	C3AR1
10.8688	1.46474	0.425867	3.43944	0.00058291	0.00420723	SLC9A2
126.251	1.46451	0.279525	5.2393	1.61187e-07	3.06427e-06	VNN2
0.461806	1.46394	0.795142	1.8411	0.0656062	0.172749	KIR3DL3
5.61213	1.46384	0.396242	3.69432	0.000220473	0.00185226	MIR223
342.155	1.46332	0.251579	5.81654	6.00774e-09	1.49258e-07	CST7
19.961	1.46275	0.824408	1.77431	0.0760126	0.191597	KRT78
66.2014	1.46111	0.473499	3.08577	0.00203028	0.0118024	MMP7
10.7206	1.46048	0.454368	3.2143	0.00130762	0.00822532	MKX
12.0905	1.46039	0.489116	2.98578	0.00282855	0.0154595	IRX4
806.407	1.4601	0.223216	6.54121	6.10232e-11	2.04881e-09	EMB
9.4507	1.45942	0.386779	3.77327	0.000161121	0.00142751	OCM
2.86971	1.45935	0.452853	3.22257	0.00127046	0.0080312	WNT3A
3.72373	1.45905	0.498299	2.92807	0.00341072	0.0180076	OPN1MW
99.8822	1.45836	0.225094	6.47888	9.24035e-11	3.02284e-09	SH2D2A
1326.36	1.45741	0.699172	2.08448	0.0371168	0.114448	DSC3
3071.07	1.45709	0.162429	8.97063	2.9482e-19	4.42805e-17	LGALS9
22.4081	1.4562	0.372196	3.91247	9.13576e-05	0.000874428	NEXMIF
5.4641	1.45449	0.395691	3.67583	0.000237075	0.0019648	INSL3
9.76147	1.45441	0.488641	2.97644	0.00291614	0.0158517	XKR4
1756.9	1.45372	0.171014	8.50061	1.88602e-17	1.92953e-15	MSR1
142.137	1.45343	0.453307	3.20629	0.00134459	0.00842124	NTNG1
1189.07	1.45325	0.23148	6.27807	3.42799e-10	1.04131e-08	NLRP1
145.714	1.45273	0.33314	4.3607	1.29648e-05	0.000160407	ACKR1
8.27991	1.4512	0.530392	2.73609	0.00621749	0.029019	MIR224
17.1618	1.45081	0.463609	3.12939	0.0017517	0.0105002	KDM4E
1.09606	1.44998	0.620158	2.33807	0.0193834	0.0701614	FLJ40194
17.1111	1.44925	0.486452	2.97922	0.00288985	0.0157245	C8orf34
105.632	1.44915	0.261252	5.54694	2.90716e-08	6.34233e-07	MACC1
1691.76	1.44835	0.202331	7.15834	8.16597e-13	3.61453e-11	LSP1
620.548	1.44644	0.185939	7.77916	7.30105e-15	4.57666e-13	SLC15A3
15.9064	1.44623	0.38601	3.74661	0.000179239	0.00156039	S100A3
124.584	1.44394	0.228628	6.31569	2.68967e-10	8.31001e-09	BATF
195.939	1.44305	0.222089	6.4976	8.16106e-11	2.7065e-09	TMEM37
3.64522	1.44221	0.62644	2.30224	0.0213217	0.0756124	SYCP1
10645.4	1.4418	0.162618	8.86616	7.57148e-19	1.02636e-16	HLA-E
41.7413	1.44155	0.314685	4.58091	4.62963e-06	6.37942e-05	CATSPER1
11.8591	1.44115	0.420439	3.42774	0.000608637	0.00437255	FA2H
78.0332	1.44064	0.284371	5.06608	4.06086e-07	7.13165e-06	SIGLEC11
259.543	1.44048	0.204733	7.03589	1.98e-12	8.21113e-11	SH2D3C
626.537	1.43994	0.467472	3.08027	0.00206811	0.0119902	MMP13
0.785408	1.43961	0.549896	2.61797	0.00884535	0.0384154	PCED1B-AS1
43.7302	1.43864	0.301325	4.77436	1.80279e-06	2.73815e-05	CXCL2
168.379	1.43794	0.246029	5.8446	5.07778e-09	1.27615e-07	RGS18
2.46303	1.43754	1.1345	1.26711	0.205115	0.381338	SNORD115-2
3.86527	1.43697	0.476635	3.01482	0.00257135	0.0142927	LRTM1
1245.5	1.43696	0.184844	7.7739	7.61062e-15	4.7433e-13	ITGAM
106.946	1.43663	0.26525	5.41615	6.08974e-08	1.25195e-06	ADGRE4P
0.808795	1.43644	0.68068	2.1103	0.0348325	0.109269	BMP10
0.310345	1.4346	0.772735	1.85652	0.063379		SPATA48
2852.27	1.4341	0.223873	6.40589	1.49499e-10	4.76835e-09	AXL
3.16791	1.43375	0.454934	3.15156	0.00162403	0.00988038	LOC646804
148.373	1.43327	0.231278	6.19716	5.74896e-10	1.69415e-08	LY86
3.93756	1.43324	0.715407	2.00339	0.0451359	0.132237	SLC13A2
25.4707	1.4328	0.370111	3.87128	0.000108266	0.00101433	TRAJ21
98.2351	1.4327	0.867189	1.65211	0.0985112	0.230036	CWH43
175.188	1.43236	0.225719	6.34579	2.21292e-10	6.87622e-09	GRAP
1.44566	1.43187	0.5877	2.43639	0.0148346	0.0571446	IL2
229.156	1.43182	0.216761	6.60553	3.96092e-11	1.35716e-09	C5AR1
3.28298	1.43097	0.513533	2.78652	0.00532779	0.0258117	MGAT4EP
143.308	1.43069	0.333661	4.28787	1.80399e-05	0.00021334	PLAC8
11.8052	1.43016	0.333856	4.28377	1.83753e-05	0.000216717	FLJ22447
1.28461	1.42917	0.561454	2.54549	0.0109125	0.0451511	DSTNP4
14.3062	1.42891	0.468246	3.05163	0.00227603	0.0129126	FIBCD1
201.606	1.42884	0.232661	6.14132	8.18384e-10	2.32939e-08	GPR65
0.410723	1.42757	1.01907	1.40085	0.161259	0.324629	FMO9P
36.9646	1.42756	0.356307	4.00655	6.16111e-05	0.000626187	KRT86
32.2588	1.42683	1.03992	1.37206	0.170045	0.337151	LY6D
239.355	1.42658	0.381297	3.74141	0.000182994	0.00158695	HMCN2
6.57607	1.42642	0.533479	2.6738	0.00749975	0.0337333	MUC17
127.834	1.42641	0.391694	3.64165	0.000270901	0.00219799	SCNN1A
123.004	1.42523	0.321234	4.43674	9.1333e-06	0.000117772	TRDC
173.536	1.42421	0.243553	5.84765	4.98565e-09	1.25445e-07	STX11
752.378	1.42407	0.259641	5.48477	4.14013e-08	8.73495e-07	PZP
132.259	1.42324	0.319567	4.45366	8.44203e-06	0.000109575	PRDM8
236.322	1.42255	0.261496	5.44002	5.32737e-08	1.1057e-06	RTN1
2.33296	1.42243	0.492171	2.8901	0.00385114	0.0198733	KLF1
1.42742	1.42215	0.687095	2.0698	0.038471	0.11762	CPLX4
14.0971	1.42192	0.654721	2.17179	0.0298711	0.0972752	PLA2G2F
9.71324	1.42136	0.383332	3.70791	0.000208978	0.00177051	ZNF80
0.457277	1.42046	1.39214	1.02034	0.307565	0.498117	MIR20B
1310.46	1.42042	0.188021	7.5546	4.20149e-14	2.30699e-12	PRKCH
40.366	1.41908	0.344647	4.11749	3.8302e-05	0.000414108	GIPC2
19.1571	1.41901	0.411912	3.44494	0.000571195	0.00414297	LAIR2
1.90451	1.41794	0.704602	2.0124	0.0441777	0.130204	OR6B1
167.296	1.41773	0.485563	2.91976	0.00350306	0.0184055	MYEOV
4.96167	1.41772	0.311831	4.54643	5.45642e-06	7.42436e-05	VWA5B1
272.956	1.41765	0.174406	8.12842	4.34915e-16	3.34499e-14	IRF5
465.684	1.41743	0.276546	5.12547	2.96802e-07	5.35551e-06	CP
11.6204	1.41707	0.393132	3.60456	0.00031268	0.00248324	NGF
0.277528	1.41688	2.91057	0.486807	0.626395		DEFB105B
151.988	1.41672	0.983585	1.44037	0.149764	0.308181	C1orf68
1132.84	1.4161	0.207519	6.82395	8.8569e-12	3.33502e-10	ARHGAP45
169.574	1.4156	0.421862	3.3556	0.000791925	0.00543374	CCL21
0.686694	1.41516	0.566867	2.49646	0.0125442	0.0502809	MIR30C1
27.078	1.41431	0.374371	3.77784	0.000158195	0.00140446	SYNDIG1
1048.61	1.41282	0.183967	7.67976	1.59392e-14	9.44553e-13	STK17B
2.96362	1.41186	0.558901	2.52614	0.0115324	0.0471026	SP9
1.60222	1.41144	0.853799	1.65313	0.0983041	0.229779	ASB5
10.1499	1.4105	0.593638	2.37602	0.0175004	0.0649942	CHRNA9
27.2139	1.40999	0.488749	2.88489	0.00391545	0.0201381	RGS7
1054.97	1.40897	0.20324	6.93254	4.13354e-12	1.63898e-10	MAN1A1
62.3737	1.40893	0.287081	4.90778	9.2114e-07	1.4954e-05	CLIC5
5.1468	1.40878	0.362451	3.88682	0.000101565	0.000959006	TREML2
1.16702	1.40858	0.516752	2.72583	0.00641403	0.029757	LINC00612
28.8829	1.40855	0.284388	4.95293	7.31047e-07	1.22061e-05	S1PR4
6.77959	1.40832	0.558987	2.51942	0.0117549	0.0477639	IGHE
1.50499	1.40774	0.639611	2.20093	0.0277412	0.0920562	GPR149
3115.99	1.40766	0.761122	1.84946	0.0643914	0.170336	KRT14
91.6499	1.40699	0.297766	4.72515	2.29943e-06	3.41358e-05	CCR7
303.754	1.40685	0.257044	5.47319	4.41997e-08	9.28921e-07	SPINT2
108.196	1.40684	0.366565	3.83791	0.000124084	0.00114278	CD79B
15.3318	1.40655	0.351021	4.00701	6.14916e-05	0.000625274	DPEP1
84.0211	1.40618	0.313775	4.48149	7.41248e-06	9.76134e-05	FAAH2
10.6893	1.40609	0.358381	3.92346	8.72847e-05	0.00084176	MPO
0.72306	1.4057	0.581994	2.41532	0.0157212	0.0598207	SMIM9
2.7808	1.40489	0.328208	4.28049	1.86483e-05	0.000219459	CASP4LP
16.2434	1.40368	0.404014	3.47433	0.000512123	0.0037729	FAM180A
1000.72	1.40358	0.230835	6.08047	1.19834e-09	3.33216e-08	VSIG4
420.486	1.40317	0.616625	2.27557	0.0228718	0.0796127	ANXA8
5.0557	1.40206	0.443965	3.15804	0.00158832	0.0096958	LRRC55
469.249	1.40199	0.294154	4.76618	1.87754e-06	2.84173e-05	CCDC141
23.3502	1.40136	0.381933	3.66912	0.000243389	0.00201023	CD70
205.762	1.40122	0.219688	6.37821	1.79164e-10	5.67241e-09	EAF2
55.4488	1.40085	0.595917	2.35074	0.018736	0.0684088	ALOXE3
463.435	1.4005	0.165972	8.43821	3.22225e-17	3.02543e-15	SLC43A2
14.8969	1.39769	0.504357	2.77123	0.00558451	0.0267792	KIR3DL2
55.4023	1.39737	0.616323	2.26727	0.0233736	0.080992	CST1
4.17002	1.39701	0.451582	3.09359	0.00197749	0.0115575	S100Z
1198.16	1.3967	0.164951	8.46737	2.50998e-17	2.48026e-15	ADAP2
163.755	1.39598	0.756322	1.84575	0.0649288	0.171402	LGALS7
4.62456	1.3956	0.479381	2.91126	0.00359973	0.0188267	HS3ST4
0.601641	1.39397	1.01891	1.36811	0.171278	0.338792	MIR323A
8.98467	1.39321	0.398448	3.49658	0.000471258	0.00352574	FOXQ1
562.229	1.39177	0.225201	6.18012	6.40521e-10	1.86724e-08	RCSD1
2.34809	1.39169	0.667307	2.08553	0.0370213	0.114202	ODAM
89.0403	1.39103	0.900266	1.54513	0.122315	0.268267	MIR205HG
165.227	1.39067	0.358319	3.8811	0.000103987	0.000979742	LOC100129697
1.91203	1.39041	0.52071	2.67022	0.00758026	0.0340181	TRAV40
32.7894	1.39008	0.274715	5.06009	4.19056e-07	7.34161e-06	PHOSPHO1
2.96597	1.38975	0.722749	1.92287	0.0544966	0.15109	C1orf87
36.6378	1.38892	0.33236	4.17896	2.9284e-05	0.000325546	HAVCR1
1051.02	1.38856	0.201406	6.89434	5.4115e-12	2.1034e-10	C1orf162
57.6881	1.38833	0.272782	5.08953	3.58958e-07	6.37107e-06	SCG5
77.0455	1.38793	0.414354	3.34962	0.00080923	0.00552452	FRMPD1
3713.07	1.38738	0.171533	8.08816	6.05725e-16	4.54587e-14	ITGAX
146.744	1.3869	0.279564	4.96092	7.01615e-07	1.17418e-05	IL18R1
63.3092	1.38635	1.07291	1.29213	0.196311	0.370985	CALML5
5.50849	1.38572	0.549957	2.51969	0.0117459	0.0477432	TMPRSS11E
1.72896	1.38429	0.803187	1.7235	0.0847986	0.207213	CSH1
24.4601	1.3832	0.373592	3.70243	0.000213541	0.00180494	UPK1B
63.948	1.38278	0.546269	2.53131	0.0113637	0.0465737	KRT19
1.8092	1.38275	0.630321	2.19372	0.0282556	0.0933346	C1orf210
82.2968	1.38268	0.266632	5.18573	2.15169e-07	3.97851e-06	CFP
1075.05	1.38184	0.207027	6.6747	2.47746e-11	8.8088e-10	ACSL5
536.994	1.37959	0.260513	5.29565	1.18595e-07	2.32148e-06	CRIP1
16.3747	1.37939	0.423235	3.25914	0.00111749	0.00722206	PTPN5
0.402722	1.37913	1.18933	1.15959	0.246217	0.430731	SPRR2C
938.374	1.3787	0.242025	5.69652	1.22276e-08	2.87953e-07	CCDC88C
47.6099	1.37851	0.539718	2.55412	0.0106455	0.0443254	CFTR
653.173	1.37836	0.200915	6.86042	6.86567e-12	2.62627e-10	MS4A4A
1.27502	1.37816	0.977874	1.40934	0.158735	0.320918	ADAM18
95.475	1.37635	0.339138	4.05838	4.94139e-05	0.000515521	PTGER3
20.6716	1.37634	0.581939	2.3651	0.0180253	0.0665086	ANGPTL5
10.2827	1.37631	0.296776	4.63756	3.52552e-06	4.99445e-05	TCTEX1D4
253.206	1.37571	0.309744	4.44146	8.93522e-06	0.000115561	GNLY
18.5627	1.37508	0.502258	2.73779	0.00618535	0.0289218	NMU
21.1107	1.37507	0.604466	2.27484	0.0229154	0.079726	NXF2
504.937	1.37454	0.211461	6.50017	8.02275e-11	2.66879e-09	GMFG
657.34	1.37413	0.496616	2.76698	0.00565776	0.0270229	ADH1B
20.8658	1.37411	0.701495	1.95883	0.0501325	0.142444	WIF1
0.479487	1.37402	0.716441	1.91784	0.0551309	0.152459	PP12613
4.33105	1.37349	0.638518	2.15107	0.0314709	0.101167	FADS6
33.1987	1.37343	0.535617	2.56421	0.0103412	0.0434166	CD5L
1088.59	1.3724	0.19412	7.06987	1.55082e-12	6.56962e-11	SYK
0.757372	1.37218	0.60937	2.25181	0.0243346	0.0834454	NLRP5
15.9326	1.37216	0.441047	3.11114	0.00186369	0.0110261	CT55
196.638	1.37191	0.291588	4.70496	2.5392e-06	3.72364e-05	ISG15
68.468	1.37149	0.294212	4.66157	3.1381e-06	4.50744e-05	IL9R
3.93021	1.37117	0.438214	3.12899	0.00175409	0.0105074	SLC6A19
534.203	1.37116	0.183781	7.46083	8.59799e-14	4.49354e-12	GLIPR1
21.7194	1.37102	0.40538	3.38207	0.00071942	0.00501559	FMO6P
278.354	1.37018	0.277719	4.93367	8.06996e-07	1.32799e-05	ALPL
531.352	1.37012	0.210984	6.49395	8.36145e-11	2.76872e-09	DEF6
38.5612	1.36979	0.527327	2.59762	0.00938732	0.0401422	OVOL1
223.599	1.36955	0.514797	2.66037	0.00780552	0.0348341	EVPL
1935.41	1.36895	0.174824	7.83048	4.86024e-15	3.1561e-13	TRIM22
0.81813	1.36884	0.702498	1.94853	0.0513519	0.144871	SAMD7
155.289	1.36832	0.23427	5.8408	5.19508e-09	1.30261e-07	FPR1
42.5609	1.36757	0.634332	2.15593	0.0310895	0.100223	S100A14
1.25969	1.36696	0.477886	2.86044	0.00423055	0.0213984	TKTL2
1.2816	1.36544	0.755497	1.80734	0.0707096	0.182162	SLC17A1
63.2705	1.36517	0.315974	4.3205	1.55675e-05	0.000187684	CILP2
2.71738	1.36492	0.497966	2.74098	0.00612558	0.028726	WNT7B
6.54196	1.36479	0.604727	2.25686	0.0240168	0.0825907	OR2T5
266.039	1.36469	0.334436	4.08056	4.49265e-05	0.000475091	PLCH2
64.6142	1.36434	0.578397	2.35882	0.018333	0.067417	ARHGAP40
186.402	1.36411	0.316929	4.30414	1.67633e-05	0.000200099	TGM1
64.2368	1.36387	0.381042	3.57933	0.00034448	0.00270214	ORM1
16.2526	1.36347	0.458506	2.97372	0.00294212	0.0159586	ERICH3
237.454	1.36226	0.270004	5.04531	4.52784e-07	7.86894e-06	SYTL1
4.05933	1.36202	0.581693	2.34148	0.0192075	0.069697	CCDC190
0.688203	1.36202	1.04915	1.29821	0.194214	0.368338	MIR200B
5.39952	1.36146	0.612035	2.22448	0.0261161	0.0878642	KIR2DL1
104.562	1.36111	0.284432	4.78534	1.70695e-06	2.60903e-05	GPR171
900.775	1.36018	0.384214	3.54015	0.000399893	0.00306476	C7
0.844905	1.35991	1.11118	1.22384	0.221011	0.40036	IFNA13
32.7977	1.35863	0.627134	2.16641	0.0302802	0.0982567	FAM83C
454.017	1.35851	0.184043	7.38147	1.56552e-13	7.73451e-12	ITGB7
3.5506	1.35849	0.763435	1.77945	0.0751662	0.190298	GSTA2
377.475	1.35758	0.235602	5.7622	8.30259e-09	2.01201e-07	CCL3
12.2688	1.35739	0.521736	2.60168	0.00927672	0.0397861	CRB3
1.15896	1.35651	0.592046	2.29122	0.0219508	0.0772149	PYDC1
1.36773	1.35593	0.646329	2.09789	0.0359146	0.111851	MAGEB3
90.0382	1.355	0.295467	4.58595	4.51925e-06	6.25115e-05	HPGDS
9.10022	1.35486	0.242374	5.58996	2.27123e-08	5.0732e-07	SMCO4
385.367	1.35458	0.195476	6.92965	4.21896e-12	1.6698e-10	GIMAP2
56.0333	1.35441	0.765907	1.76838	0.076998	0.193199	CT45A2
112.752	1.35431	0.196468	6.89332	5.4507e-12	2.11485e-10	IGFLR1
4.39935	1.35396	0.479706	2.82248	0.00476532	0.0235433	GALR1
38.658	1.35381	0.240854	5.62087	1.89994e-08	4.32856e-07	CD300C
100.88	1.35381	0.241113	5.61484	1.9675e-08	4.46838e-07	GZMH
4.76121	1.35375	0.348882	3.88024	0.000104354	0.000982129	CROCC2
313.444	1.35283	0.433325	3.12197	0.00179646	0.0107013	AREG
0.856378	1.35205	0.699068	1.93408	0.0531032	0.148269	MIR766
410.147	1.35156	0.199337	6.78027	1.19951e-11	4.4472e-10	EPHB2
2361.58	1.35145	0.176612	7.65208	1.97756e-14	1.15922e-12	SAMD9L
1.40164	1.35063	0.621757	2.17228	0.0298343	0.0972316	GLIS3-AS1
7.46015	1.35008	0.717921	1.88054	0.060035	0.162013	C7orf33
259.892	1.34933	0.288793	4.67231	2.97837e-06	4.30366e-05	NKD1
146.964	1.34919	0.243225	5.54708	2.90483e-08	6.34233e-07	CD200R1
333.799	1.34704	0.23439	5.747	9.08405e-09	2.1843e-07	KLHL6
353.117	1.34658	0.377429	3.56776	0.000360042	0.00280393	LRRC15
55.0921	1.34634	0.803896	1.67477	0.0939785	0.22257	KLK11
58.8111	1.34595	1.08246	1.24342	0.213715	0.391426	LCE2B
325.643	1.34549	0.281668	4.77688	1.78038e-06	2.71186e-05	SDC1
41.349	1.34507	0.300757	4.47226	7.73977e-06	0.000101615	WNT5A
99.3401	1.34455	0.269513	4.98881	6.07533e-07	1.02944e-05	DAPK2
20.2249	1.34442	0.560655	2.39794	0.0164874	0.0620285	NXF2B
9.65151	1.34426	0.703626	1.91047	0.0560722	0.154412	TRIM49D1
76.7954	1.34423	0.303046	4.43573	9.17606e-06	0.000118113	ANKRD29
26.5676	1.34374	0.382819	3.51011	0.000447925	0.00337211	TMEM158
116.696	1.343	0.271558	4.94553	7.59372e-07	1.25821e-05	EPHA1
466.065	1.34298	0.298234	4.5031	6.69707e-06	8.92765e-05	PAPPA
62.2601	1.34294	0.273242	4.91484	8.88543e-07	1.4479e-05	GPR141
156.908	1.34287	0.237977	5.64286	1.67253e-08	3.85909e-07	GRAPL
105.961	1.34245	0.19296	6.95715	3.47233e-12	1.38951e-10	RASGRP4
4.22371	1.34038	0.712971	1.87999	0.0601095	0.162129	CYP4F8
1842.57	1.33922	0.16265	8.2338	1.81365e-16	1.51877e-14	PTK2B
199.825	1.33915	0.443747	3.01782	0.00254598	0.0141953	IL1RAPL1
539.561	1.3376	0.213998	6.25053	4.09049e-10	1.2305e-08	KIF21B
125.78	1.33739	0.466037	2.86972	0.00410842	0.0208751	HOPX
168.269	1.33643	0.27055	4.93968	7.82525e-07	1.2946e-05	TMEM71
19.9349	1.33635	0.285717	4.67717	2.90862e-06	4.20848e-05	CRYBB1
172.859	1.33576	0.335598	3.98023	6.88495e-05	0.000686564	GALNT15
24.8929	1.33484	0.351902	3.79321	0.000148711	0.00133335	NXF3
45.7184	1.33427	0.342565	3.89493	9.82277e-05	0.000931146	HCAR2
4.52079	1.33422	0.70442	1.89407	0.0582162	0.158585	IQCJ
105.619	1.33401	0.238493	5.59349	2.22545e-08	4.98429e-07	KCNK6
1.12013	1.33335	0.895897	1.48829	0.136675	0.288917	UGT1A3
30.044	1.33282	0.293189	4.54595	5.46885e-06	7.43661e-05	ANKRD33B
97.1799	1.33249	0.314327	4.23917	2.24346e-05	0.000257451	SLC12A1
31.8465	1.33192	0.283061	4.70542	2.53348e-06	3.72029e-05	CASP5
5.09113	1.33179	0.744399	1.78909	0.0736006	0.187406	UGT2B15
41.0796	1.3296	0.225501	5.89623	3.71906e-09	9.57988e-08	PSMB8-AS1
1012.39	1.32878	0.264238	5.02872	4.93772e-07	8.5063e-06	ANPEP
225.946	1.32868	0.188854	7.03546	1.98605e-12	8.22049e-11	ARHGAP27
14.9273	1.3285	0.572407	2.32089	0.0202927	0.0727483	SH3GL3
338.022	1.32696	0.342592	3.87329	0.000107378	0.00100688	S100A9
15.3411	1.32691	0.385373	3.44318	0.000574922	0.00415927	PLEKHD1
218.342	1.32622	0.195912	6.76949	1.29241e-11	4.77533e-10	CCR1
1179.39	1.32512	0.216347	6.12496	9.07077e-10	2.56501e-08	ACE
70.6502	1.3241	0.275484	4.80645	1.53632e-06	2.36657e-05	CBFA2T3
143.1	1.32367	0.204574	6.47035	9.77763e-11	3.18898e-09	MILR1
68.3627	1.32175	0.324676	4.07098	4.6816e-05	0.00049124	IL18RAP
51.09	1.32111	0.299051	4.41768	9.97663e-06	0.000126911	POM121L8P
5.6326	1.32063	0.437496	3.01861	0.00253934	0.0141724	ANKRD62
21.1224	1.32055	0.332386	3.97294	7.09898e-05	0.000704667	KCNT1
3.96249	1.32022	0.629167	2.09836	0.0358737	0.111759	SLC22A24
89.7437	1.31994	0.453354	2.91151	0.00359684	0.0188207	GSDMC
57.9287	1.3197	0.322736	4.08908	4.3308e-05	0.000459095	ADTRP
4.12247	1.31955	0.35571	3.70961	0.000207575	0.00176	OR1L3
5456.26	1.31908	0.154204	8.55416	1.18725e-17	1.27477e-15	SAMHD1
1672.66	1.31881	0.165657	7.9611	1.70511e-15	1.17032e-13	TYMP
0.402333	1.31851	1.401	0.941121	0.346643	0.537003	OR6C76
964.97	1.31825	0.197108	6.68796	2.26299e-11	8.09935e-10	SEMA4A
13182.3	1.31747	0.173309	7.60183	2.91966e-14	1.65771e-12	SERPING1
691.471	1.31731	0.201916	6.52406	6.84315e-11	2.29045e-09	APOBEC3G
30.2627	1.31715	0.312533	4.21443	2.50413e-05	0.000283214	CCR8
6580.32	1.31689	0.44286	2.97361	0.00294318	0.0159586	FLG2
10.1741	1.31689	1.103	1.19391	0.232512	0.414412	LCE2D
26.9715	1.31669	0.28302	4.65229	3.28273e-06	4.68107e-05	SLC16A14
0.255519	1.31639	2.91091	0.452225	0.651107		DEFB105A
1.52679	1.31591	0.515815	2.55113	0.0107375	0.0445543	GPR31
1.24742	1.31584	0.713236	1.84489	0.0650538	0.171586	AHSG
279.347	1.31521	0.217022	6.06027	1.35896e-09	3.74518e-08	GGTA1
1030.02	1.31499	0.28711	4.58011	4.64738e-06	6.39981e-05	IL7R
3394.14	1.31444	0.2122	6.19432	5.85387e-10	1.71806e-08	GBP2
2238.86	1.31372	0.238922	5.49852	3.82985e-08	8.13571e-07	CRYBG1
25.4733	1.31357	0.238719	5.5026	3.74235e-08	7.97327e-07	BATF3
96.0584	1.31339	0.296149	4.43491	9.21112e-06	0.000118423	P2RY12
1.93038	1.31213	0.731724	1.79321	0.0729395	0.186467	SERTM1
1.09372	1.31156	0.809398	1.62041	0.105144	0.240912	MIR411
2.73847	1.31092	0.455361	2.87886	0.00399111	0.0204343	C17orf99
4.05814	1.31068	0.543973	2.40945	0.0159765	0.0606217	TRIML2
12.0525	1.31058	0.845675	1.54974	0.121203	0.266637	CLEC2A
2306.46	1.3104	0.268081	4.88807	1.01829e-06	1.63719e-05	CXCL12
24.0777	1.30977	0.875374	1.49624	0.134591	0.286116	KLK8
41.5635	1.30976	0.246318	5.31738	1.05273e-07	2.07759e-06	ICAM2
74.1423	1.30976	0.780865	1.67732	0.09348	0.22185	FAM25A
118.526	1.30967	0.471183	2.77954	0.00544359	0.0262427	NECTIN4
11.2667	1.30955	0.319827	4.09456	4.22968e-05	0.000450356	P2RY2
39.7843	1.30933	0.281646	4.64887	3.33762e-06	4.74997e-05	CALHM5
1029.72	1.30892	0.227432	5.75524	8.65211e-09	2.08971e-07	CCL2
516.72	1.30867	0.203768	6.42235	1.34189e-10	4.33743e-09	ATP8B4
2692.79	1.30788	0.339563	3.85166	0.000117319	0.00108833	COL7A1
2049.48	1.30786	0.399355	3.27494	0.00105686	0.00690634	DNAI3
8.27907	1.3078	0.368343	3.55048	0.000384524	0.0029669	GPR152
29.0076	1.30574	0.390849	3.34078	0.000835425	0.0056659	FCAR
436.69	1.30554	0.15424	8.46435	2.57582e-17	2.52792e-15	IL18BP
262.02	1.3042	0.302461	4.31197	1.61807e-05	0.000193998	GP6
2.85283	1.30349	0.583599	2.23354	0.0255133	0.0862465	SLC22A10
1571.4	1.30314	0.134243	9.70736	2.80511e-22	6.99311e-20	LYN
3.70577	1.30293	0.516724	2.52151	0.0116852	0.0475496	BEST3
164.292	1.30239	0.257624	5.05538	4.29538e-07	7.51311e-06	GALNT6
96.7674	1.30223	0.334625	3.8916	9.95862e-05	0.000942787	SLC6A1
8.15455	1.302	0.440829	2.95352	0.00314171	0.0168539	C5orf64
14.003	1.30146	0.470104	2.76846	0.0056322	0.0269721	MAB21L3
330.584	1.30128	0.259803	5.00872	5.47918e-07	9.33527e-06	ADORA3
2.05291	1.30117	0.794115	1.63851	0.101316	0.234769	MRGPRX2
2803.1	1.30098	0.232258	5.60143	2.12585e-08	4.78294e-07	C1R
107.9	1.29964	0.277699	4.68002	2.86846e-06	4.16426e-05	TMEM154
5.6636	1.29945	0.493057	2.63549	0.00840157	0.0369094	OR52I2
3.844	1.29907	0.444474	2.92271	0.00347003	0.0182708	LOC646999
63.4137	1.29854	0.245741	5.28417	1.26277e-07	2.45634e-06	PTGER2
16.2415	1.29822	0.407466	3.18608	0.00144213	0.00894434	GPR55
25.6303	1.29795	0.307636	4.21911	2.45267e-05	0.000278076	TNFRSF13C
766.877	1.29716	0.866984	1.49617	0.134609	0.286116	KRTDAP
1.02951	1.29662	0.607623	2.13392	0.032849	0.104543	MIR492
1048.33	1.29502	0.23261	5.56734	2.58657e-08	5.73036e-07	IFI44L
3796.98	1.29474	0.707606	1.82975	0.0672879	0.175938	KRT5
192.891	1.29437	0.293717	4.40687	1.04874e-05	0.000132708	ANO9
32.2862	1.29371	0.545971	2.36957	0.017809	0.0659422	NTF3
14.9177	1.29365	0.290344	4.45558	8.36655e-06	0.00010879	C1orf127
1.37432	1.29279	0.711835	1.81614	0.0693491	0.179771	TUBAL3
1320.36	1.29173	0.203091	6.36036	2.01281e-10	6.30866e-09	CXCR4
21.7372	1.29095	0.558056	2.3133	0.020706	0.0739005	GJB4
13.3598	1.29063	0.341195	3.78267	0.000155152	0.0013797	FXYD2
36.8805	1.29036	0.354093	3.64412	0.000268311	0.00217874	FOLR1
4.98963	1.29	0.578537	2.22976	0.0257636	0.0869669	SLC25A48
71.6519	1.28997	0.325156	3.96722	7.27148e-05	0.000719993	TSPAN2
47.6442	1.28927	0.322036	4.0035	6.24133e-05	0.00063248	XCL1
3.30033	1.28847	0.415948	3.09768	0.00195045	0.0114362	LOC100130298
509.682	1.2881	0.290564	4.43311	9.28843e-06	0.000119205	SLC11A1
745.315	1.28791	0.162496	7.9258	2.26676e-15	1.53637e-13	SLC29A3
442.096	1.28755	0.304674	4.22598	2.37906e-05	0.00027046	TUBA4A
0.246754	1.28739	2.1689	0.593567	0.552802		KRTAP6-2
14.8355	1.287	0.448305	2.87082	0.0040941	0.0208333	ALOX15
2.57738	1.28677	0.559668	2.29917	0.021495	0.0760903	CYP4F2
1.42301	1.2866	0.815811	1.57708	0.114778	0.256579	MIR7-3HG
2.32871	1.28647	0.614217	2.09449	0.0362167	0.112408	HNF1B
50.3512	1.28626	0.378814	3.39548	0.00068508	0.00481488	CMA1
4.42508	1.28607	0.653231	1.96878	0.0489779	0.140242	KRT4
178.961	1.28601	0.299325	4.29639	1.73606e-05	0.00020632	AMPH
29.3926	1.28569	0.853117	1.50705	0.131798	0.282692	CHP2
49.3232	1.28566	0.33794	3.80439	0.000142155	0.00128093	TTC9
125.286	1.28541	0.209913	6.12355	9.15152e-10	2.58313e-08	KLRG1
177.708	1.28507	0.196336	6.54527	5.93866e-11	2.00006e-09	FLT3LG
83.2284	1.2849	0.231565	5.54875	2.87721e-08	6.29706e-07	PLD4
8.04192	1.2845	0.414407	3.0996	0.00193782	0.0113746	VNN3
7.07584	1.28404	0.344341	3.72899	0.00019225	0.00165268	MFSD6L
149.34	1.28382	0.237621	5.40282	6.56031e-08	1.34233e-06	EMBP1
1.21109	1.28366	1.21004	1.06083	0.288765	0.47843	STATH
55.9461	1.2836	0.461588	2.78083	0.00542197	0.0261676	GRB7
10.8675	1.28359	0.446905	2.87218	0.00407657	0.0207697	KCNK10
725.756	1.28342	0.242877	5.28426	1.26215e-07	2.45634e-06	PLAU
53.8276	1.28341	0.311476	4.12041	3.78198e-05	0.000409727	PID1
4.48128	1.28292	0.604898	2.12088	0.0339316	0.107046	EDDM3B
512.54	1.2824	0.179386	7.14881	8.75309e-13	3.85083e-11	CSF1
94.8811	1.28228	0.31349	4.09034	4.30747e-05	0.000457292	ZNF385D
16.9671	1.28227	0.310422	4.13073	3.61612e-05	0.000394319	ECEL1
0.298527	1.28162	1.02209	1.25392	0.209872		OR4E2
682.601	1.28157	0.197699	6.48244	9.02504e-11	2.97032e-09	FPR3
7.13565	1.28118	0.418807	3.05911	0.00221997	0.012666	MIR511
1261.46	1.28099	0.288759	4.43618	9.15684e-06	0.000117966	CD209
1.09748	1.28094	0.434765	2.94629	0.00321612	0.0171893	MSX2P1
67.905	1.28076	0.491362	2.60656	0.00914569	0.0393417	AADACL2
3110.93	1.28017	0.19533	6.55389	5.6056e-11	1.89377e-09	DPYD
166.653	1.27982	0.236983	5.40048	6.64629e-08	1.35608e-06	CD33
1271.57	1.27956	0.148051	8.6427	5.4901e-18	6.30025e-16	SLC7A7
0.769935	1.27836	0.879883	1.45287	0.14626	0.302732	WFDC6
73.4577	1.27821	0.487415	2.62243	0.00873043	0.038023	DUOXA1
43.8709	1.27819	0.502046	2.54597	0.0108975	0.0450976	CYP4F12
1.71241	1.27728	0.552285	2.31272	0.0207381	0.0739906	TMEM61
59.0528	1.27677	0.378318	3.37485	0.000738557	0.00512266	WNT2
42.4206	1.27538	0.45619	2.79572	0.00517849	0.0252054	XDH
76.8027	1.27514	0.301182	4.2338	2.29776e-05	0.00026271	NTRK1
0.345336	1.27495	1.69029	0.75428	0.450681		DEFB129
638.031	1.27449	0.252315	5.05118	4.39096e-07	7.64945e-06	ST14
12.8533	1.27423	0.369752	3.44617	0.000568591	0.00412862	FBXO39
234.625	1.2741	0.239445	5.32106	1.03165e-07	2.03969e-06	AGAP2
16.0038	1.27387	0.499944	2.54803	0.0108334	0.0448749	CCDC160
126.706	1.2738	0.443813	2.87013	0.00410303	0.0208585	ATP6V0D2
46.536	1.2735	0.585502	2.17506	0.0296258	0.0966538	GPM6A
557.995	1.27327	0.191218	6.65872	2.76228e-11	9.67869e-10	PIM1
187.306	1.27318	0.195403	6.51566	7.23725e-11	2.4149e-09	LAT2
0.84553	1.27181	0.716381	1.77533	0.0758433	0.191401	KRTAP5-10
0.349628	1.27164	1.2076	1.05303	0.292328		LOC642929
1.97302	1.27104	0.451492	2.81519	0.00487484	0.0239751	FRMD1
14.619	1.27091	0.404858	3.13914	0.00169442	0.0102198	ABCB11
460.181	1.26993	0.256759	4.94601	7.57507e-07	1.25704e-05	LOXL1
15.7372	1.26988	0.41156	3.08552	0.00203194	0.0118089	TRPV5
10.68	1.26978	0.344098	3.69017	0.000224104	0.00187885	ECE1-AS1
1184.66	1.26935	0.201035	6.31406	2.7181e-10	8.38591e-09	MYO7A
27.7973	1.26834	0.234794	5.40191	6.59343e-08	1.34656e-06	TLR9
4.40363	1.26741	0.444704	2.85002	0.00437169	0.0219994	TMEM52B
1.23388	1.26732	0.86506	1.46501	0.142918	0.298311	H2AP
668.941	1.26727	0.160873	7.87748	3.34038e-15	2.20883e-13	FLVCR2
47.3563	1.26503	0.745426	1.69705	0.0896863	0.215464	KRT77
32.3868	1.26472	0.537675	2.3522	0.0186626	0.0682211	ACP7
3044.75	1.26438	0.178408	7.08704	1.37009e-12	5.84959e-11	SRGN
340.253	1.26396	0.218237	5.79168	6.96842e-09	1.70777e-07	SYTL3
2.06631	1.26301	0.672741	1.87741	0.0604624	0.162873	DYDC1
1297.99	1.26267	0.227381	5.55311	2.80637e-08	6.1669e-07	JAK3
1.19902	1.26263	0.854958	1.47683	0.139722	0.293472	UGT2B4
1.2095	1.2622	0.853027	1.47968	0.138959	0.292327	ZG16
0.670063	1.26153	1.08577	1.16188	0.245286	0.429552	SNORD115-26
147.956	1.26122	0.227559	5.54238	2.98394e-08	6.47835e-07	ELAPOR1
1.91897	1.26049	0.557869	2.25948	0.0238535	0.0821597	LOC646934
45.4247	1.25912	0.669406	1.88095	0.0599793	0.161947	CEACAM5
501.092	1.25829	0.208973	6.0213	1.73021e-09	4.70848e-08	PTGS1
49.8595	1.25784	0.286123	4.39616	1.10185e-05	0.000138539	STX1B
1179.89	1.25777	0.338713	3.71339	0.000204504	0.00173792	AOX1
86.6249	1.25776	0.206573	6.0887	1.13829e-09	3.17331e-08	ZNF366
4.30492	1.25771	0.427098	2.94478	0.0032318	0.0172392	CYP8B1
934.598	1.25759	0.234689	5.35856	8.38901e-08	1.6785e-06	ADAM28
146.569	1.25697	0.315179	3.9881	6.66045e-05	0.000668171	TNFAIP6
55887.8	1.25653	0.139307	9.01984	1.88362e-19	2.93913e-17	B2M
249.411	1.25607	0.414716	3.02874	0.00245576	0.0137666	MASP1
3.21022	1.25575	0.477844	2.62795	0.00859003	0.0375935	CREG2
194.093	1.25573	0.320559	3.91731	8.95436e-05	0.000860103	PADI2
4.09209	1.25517	0.364376	3.44472	0.000571652	0.00414391	IFITM5
13.8668	1.25451	0.425305	2.94966	0.00318119	0.0170278	DACT2
21.3539	1.25425	0.384837	3.25918	0.00111735	0.00722206	CCDC68
658.481	1.25415	0.198799	6.30866	2.81453e-10	8.65878e-09	SLC9A9
92.711	1.25407	0.285241	4.39652	1.09998e-05	0.000138392	APLNR
5.21753	1.25399	0.675422	1.8566	0.0633677	0.168491	SERPINA9
4.14596	1.25381	0.358685	3.49558	0.000473027	0.00353775	NEURL3
4293.09	1.25356	0.245199	5.11241	3.18071e-07	5.69666e-06	SULF1
454.956	1.25301	0.343622	3.64647	0.00026587	0.00216296	EPHB6
4198.62	1.25276	0.232577	5.38644	7.18655e-08	1.46219e-06	C2
18.9231	1.25234	0.381043	3.28662	0.00101398	0.00666025	FAM155A
45.6655	1.25125	0.332818	3.75956	0.000170214	0.00149283	DPYS
10186.9	1.25071	0.218	5.73722	9.62433e-09	2.30146e-07	C1S
177.751	1.25048	0.383929	3.25705	0.00112577	0.00726258	C6orf132
10.9201	1.25002	0.342923	3.6452	0.000267189	0.00217125	CCNI2
16.2687	1.24991	0.247096	5.05841	4.22756e-07	7.40044e-06	PPIAL4E
1.08447	1.2496	0.628395	1.98856	0.0467493	0.135536	GDF5
7.19123	1.24955	0.533946	2.34022	0.0192724	0.0698526	USH1C
81.8349	1.24944	0.317028	3.9411	8.11082e-05	0.000789213	ADRA2A
20000.6	1.24922	0.145863	8.56436	1.08673e-17	1.17851e-15	STAT1
459.738	1.24874	0.210825	5.92311	3.159e-09	8.28484e-08	CSF3R
671.168	1.2486	0.420538	2.96906	0.00298716	0.0161527	CXCL14
7.2723	1.24806	0.413431	3.01879	0.00253789	0.0141684	MIR23B
1783.25	1.24764	0.165501	7.53854	4.75273e-14	2.57062e-12	ARHGDIB
50.6181	1.24751	0.341634	3.6516	0.000260614	0.00212979	AMDHD1
1.8156	1.24751	0.468442	2.66309	0.00774258	0.0346031	ARHGAP27P2
1.03712	1.24747	0.562664	2.21709	0.0266172	0.0891721	GTSF1L
0.760506	1.24737	0.618599	2.01645	0.0437531	0.129181	CACNG3
71.7501	1.24657	0.515316	2.41904	0.0155615	0.0593693	SLC5A1
1757.52	1.24656	0.177769	7.01225	2.34517e-12	9.65168e-11	DSE
1006.34	1.24647	0.185281	6.72743	1.72684e-11	6.23186e-10	PTPRE
0.402632	1.24645	0.824534	1.51171	0.130609	0.281085	KIF2B
11.0239	1.24633	0.391814	3.18092	0.00146809	0.0090768	TRBV24-1
1106.17	1.24625	0.15963	7.80711	5.85145e-15	3.7548e-13	SQOR
37.149	1.24557	0.520213	2.39435	0.0166497	0.0624444	UNC13C
3609.03	1.24448	0.200454	6.20829	5.35632e-10	1.58924e-08	LCP2
89.0021	1.24438	0.284612	4.37222	1.2299e-05	0.000153043	POM121L10P
70.9571	1.24375	0.332407	3.74166	0.000182812	0.00158664	PTPRN2
214.371	1.24348	0.21587	5.76034	8.39436e-09	2.02971e-07	VSIR
113.559	1.24336	0.26012	4.77993	1.75353e-06	2.67833e-05	LOC644634
390.478	1.24307	0.334314	3.71826	0.000200598	0.00171021	PLXNA4
18.1633	1.24176	0.250382	4.95948	7.0681e-07	1.18196e-05	PPIAL4F
125.709	1.24141	0.24256	5.11796	3.08861e-07	5.56386e-06	RIPK3
4.51045	1.24129	0.624838	1.98657	0.0469697	0.135993	DSG4
532.847	1.24102	0.221301	5.60785	2.04855e-08	4.63305e-07	ALOX5AP
1351.71	1.24098	0.202049	6.142	8.14898e-10	2.32251e-08	FERMT3
1532.91	1.24074	0.219811	5.6446	1.65568e-08	3.82472e-07	GBP3
797.147	1.24041	0.231211	5.36484	8.1019e-08	1.62255e-06	DENND2D
3.20441	1.24015	0.548404	2.26138	0.0237357	0.081923	AKR1C8P
0.879854	1.23993	0.670398	1.84955	0.0643783	0.170322	CCL1
4.44221	1.23966	0.533189	2.325	0.020072	0.0721089	PROKR2
416.836	1.23962	0.221532	5.59568	2.19759e-08	4.93184e-07	FAM157B
0.817361	1.23908	0.62944	1.96854	0.0490061	0.140242	OR1D5
1431.6	1.23904	0.213371	5.80694	6.36231e-09	1.57167e-07	SLC1A3
2.72363	1.2374	0.444831	2.78173	0.00540708	0.0261131	CCL16
324.46	1.23687	0.256724	4.81788	1.45091e-06	2.24297e-05	HEPH
104.873	1.23587	0.200556	6.16223	7.17263e-10	2.06871e-08	LRRC25
66.6346	1.23492	0.362779	3.40406	0.00066392	0.00469585	STAC
18.5344	1.23334	0.388332	3.17599	0.00149327	0.00920622	NOTUM
348.577	1.23315	0.186322	6.61838	3.63149e-11	1.24823e-09	MAFB
138.695	1.23293	0.280713	4.39213	1.12247e-05	0.000140724	KCND3
2.17307	1.23247	0.540077	2.28202	0.0224882	0.0786308	ISM2
1.8744	1.23232	0.943305	1.30638	0.191423	0.364708	SLN
334.878	1.23215	0.205285	6.00216	1.94711e-09	5.2526e-08	TBC1D2
272.305	1.23208	0.79728	1.54536	0.12226	0.268174	LGALS7B
7751.49	1.23202	0.368212	3.34596	0.000819972	0.00558379	MME
196.741	1.23176	0.200317	6.14906	7.79456e-10	2.22736e-08	ODF3B
67.9922	1.23151	0.770266	1.59881	0.109862	0.248424	MUCL1
1.00387	1.23063	0.658322	1.86935	0.0615743	0.164915	KRTAP10-11
709.833	1.23047	0.229153	5.36964	7.88953e-08	1.59178e-06	CDH23
3.88701	1.23011	0.424024	2.90104	0.0037193	0.0193305	CDH22
[truncated: 21,742 more rows]

## Sheet: Van Allen anti-CTLA4 melanoma
Genes with positive log2FC are enriched in C1 and C2 tumors
baseMean	log2FoldChange	lfcSE	stat	pvalue	padj	gene symbol
41.9659	7.57572	1.24075	6.10576	1.02311e-09	1.91007e-07	TMEM132C
30.0894	7.36117	1.37768	5.34317	9.13372e-08	5.61656e-06	SOX1
60.2394	6.77392	1.52221	4.45004	8.5853e-06	0.000197243	CIDEA
2235.62	6.67557	1.04752	6.37276	1.85662e-10	6.63358e-08	ADH1B
92.0817	6.56044	1.40361	4.67399	2.95407e-06	8.46712e-05	PCK1
35.2904	6.27712	1.3056	4.80783	1.52576e-06	5.03476e-05	CYP4B1
495.909	6.22219	1.64944	3.7723	0.00016175	0.0019531	ADIPOQ
43.8423	6.21508	1.37539	4.51877	6.21989e-06	0.00015418	TBL1Y
622.654	5.98759	1.11476	5.37119	7.82179e-08	4.9418e-06	TRIM48
120.804	5.97941	1.14824	5.20747	1.91436e-07	9.87316e-06	GABRG3
9.51132	5.96612	1.2686	4.70291	2.56481e-06	7.58212e-05	CES1P1
120.409	5.921	1.33901	4.42192	9.78275e-06	0.000217053	MAGEA9B
120.299	5.91964	1.34005	4.41748	9.98573e-06	0.000221084	MAGEA9
1048.41	5.86758	0.923343	6.35471	2.08824e-10	6.92114e-08	IGLV2-11
15.9614	5.85338	2.12704	2.7519	0.00592514	0.0307582	TRARG1
218.94	5.84712	1.05442	5.54532	2.93416e-08	2.29451e-06	RBP4
29.672	5.83559	1.22217	4.77477	1.79914e-06	5.73595e-05	IGKV6-21
61.0885	5.83047	1.04266	5.59192	2.24572e-08	1.89572e-06	CALB2
17.4374	5.80713	1.02863	5.6455	1.64701e-08	1.55141e-06	SFTPD
10.9634	5.77713	1.86649	3.09519	0.00196689	0.0134211	MS4A15
14.3112	5.73879	1.26188	4.5478	5.42106e-06	0.00013801	VSTM2B
9.71101	5.73016	1.5948	3.59302	0.000326868	0.00340729	MS4A8
985.407	5.71589	0.900496	6.34748	2.18866e-10	6.99707e-08	PLIN1
143.752	5.65483	0.955795	5.91636	3.29142e-09	4.37231e-07	GAL
132.223	5.64432	1.50891	3.74066	0.000183534	0.00216101	MAGEA4
2094.13	5.63072	0.955673	5.89189	3.81804e-09	4.98189e-07	FABP4
178.748	5.58577	0.962602	5.80278	6.52262e-09	7.7239e-07	EPYC
85.7569	5.50595	0.917116	6.00355	1.93054e-09	2.99594e-07	KRT7
6912.21	5.49277	0.834937	6.57866	4.74713e-11	2.81071e-08	COMP
140.056	5.48102	0.984182	5.56912	2.56035e-08	2.07222e-06	APOB
7.85135	5.42136	1.30222	4.16317	3.13857e-05	0.000531811	IGKV2D-24
170.73	5.3184	0.699831	7.59956	2.9715e-14	2.05262e-10	TMPRSS13
139.789	5.31723	0.840221	6.32838	2.47754e-10	7.33457e-08	KRT17
181.706	5.2719	1.08391	4.86379	1.15159e-06	4.07372e-05	IGHV3-53
359.011	5.27083	0.59713	8.82693	1.07587e-18	2.22952e-14	CES1
9.87889	5.26673	1.08841	4.83893	1.30537e-06	4.49355e-05	MIR224
5.63458	5.21141	1.2442	4.18858	2.80709e-05	0.000487197	SLC25A48-AS1
12.0147	5.19932	1.28095	4.05897	4.92901e-05	0.000758306	FRMPD2B
2117.13	5.17772	0.936744	5.52736	3.25088e-08	2.47376e-06	PLA2G2A
770.654	5.15189	0.880613	5.85034	4.90557e-09	6.26968e-07	CXCL14
876.101	5.13399	0.881823	5.82202	5.81392e-09	7.04572e-07	PI16
4079.6	5.12257	0.85888	5.96424	2.4578e-09	3.61227e-07	PLIN4
489.145	5.08732	0.895032	5.68395	1.31617e-08	1.29265e-06	KRT5
30.448	5.06972	1.18735	4.26979	1.95658e-05	0.000370623	IGHV3-72
13.9464	5.03851	1.69175	2.97829	0.00289866	0.0180557	CEACAM6
72.7511	5.02699	1.06549	4.71803	2.38143e-06	7.17303e-05	PAEP
289.377	5.01835	1.04974	4.78054	1.74824e-06	5.62558e-05	C6
70.3533	5.01054	1.03162	4.85698	1.19187e-06	4.18629e-05	LBP
7.14816	5.00577	1.11954	4.47127	7.77574e-06	0.000181665	RD3L
260.397	4.98052	0.86724	5.74295	9.30402e-09	9.99001e-07	HDC
41.4656	4.95974	1.18696	4.17851	2.93424e-05	0.000505368	IGHE
32.999	4.9483	1.08944	4.54205	5.57106e-06	0.000141308	CD300LG
21.6729	4.94666	0.831296	5.95054	2.67252e-09	3.8195e-07	CCL22
5.63423	4.93697	1.17839	4.18957	2.7948e-05	0.00048547	IGHD1-20
13.5576	4.9024	0.965259	5.07884	3.79749e-07	1.7145e-05	NKX3-1
80.3854	4.89017	0.596687	8.19554	2.49477e-16	2.58495e-12	SELE
6.42904	4.87052	1.18875	4.09718	4.18215e-05	0.000672475	DCAF12L2
31.292	4.83672	0.96204	5.02757	4.96733e-07	2.10118e-05	MYO3A
7.55729	4.80742	1.41861	3.38882	0.000701945	0.0061414	SPACA1
440.567	4.79026	0.87762	5.45824	4.80879e-08	3.37805e-06	IGKV1-9
6.07662	4.77895	1.1903	4.0149	5.94704e-05	0.000885349	SLC25A48
25.5002	4.74716	0.893964	5.31023	1.09485e-07	6.37317e-06	LOC642131
8.76845	4.73706	1.27077	3.72771	0.000193225	0.00225208	DIO3
14.2258	4.72668	1.43021	3.3049	0.000950114	0.00776175	DSG3
8.62661	4.72622	1.05701	4.47132	7.77386e-06	0.000181665	RSPO1
39.118	4.66194	1.02604	4.54361	5.53002e-06	0.00014044	IGHV2-70
4.68149	4.66022	1.04524	4.45851	8.25321e-06	0.00019131	CADM3-AS1
246.872	4.64471	0.779684	5.95717	2.56643e-09	3.69334e-07	ACKR1
3.77184	4.63423	1.90887	2.42773	0.0151937	0.0620533	C7orf33
50.1956	4.62676	1.0377	4.45868	8.24667e-06	0.00019131	PPP1R1A
21.0054	4.60796	1.18981	3.87285	0.000107568	0.00141443	SCNN1G
1265.07	4.58967	0.876172	5.23832	1.62047e-07	8.76791e-06	CHIT1
6.41836	4.56675	1.18555	3.852	0.000117155	0.00150889	NPY5R
5.23841	4.56422	2.38525	1.91352	0.055681	0.157763	KRT77
27.9596	4.55591	0.874737	5.20832	1.90562e-07	9.87316e-06	ST8SIA2
4.31704	4.53179	1.24368	3.64384	0.000268597	0.00293883	DIRAS2
918.518	4.51109	0.981784	4.59479	4.33191e-06	0.000114649	IGLV1-40
4.10949	4.48341	3.12491	1.43474	0.151362	0.31323	SCGB2A2
18.3317	4.47649	1.5126	2.95946	0.00308179	0.0188947	IGLV9-49
4.91071	4.46712	1.90613	2.34356	0.0191007	0.07326	CEACAM5
20.0024	4.44855	0.718749	6.18929	6.04341e-10	1.25238e-07	AJAP1
5.8347	4.44587	1.09748	4.05097	5.10052e-05	0.000780059	SLC9A2
109.706	4.44165	1.21199	3.66477	0.000247558	0.0027478	IGKV2D-29
58.4153	4.43133	0.704414	6.2908	3.15837e-10	8.44354e-08	CYP11A1
3.96338	4.41914	1.79567	2.461	0.0138549	0.0579335	C14orf180
5.61378	4.41129	1.04867	4.20658	2.59267e-05	0.000458038	MDS2
47.2252	4.41055	1.02663	4.29614	1.73796e-05	0.000339772	DSC3
38.7482	4.40819	0.718151	6.13826	8.34311e-10	1.60087e-07	EXOC3L4
141.976	4.40633	1.0465	4.21052	2.54786e-05	0.000452634	POTEH
3.82549	4.37746	1.33799	3.27166	0.00106917	0.00847478	OR2T10
175.823	4.35557	0.928853	4.68919	2.74284e-06	7.96726e-05	POTEM
378.703	4.34103	0.642086	6.76082	1.3721e-11	1.68636e-08	DPT
183.729	4.32146	0.822224	5.25581	1.47374e-07	8.14406e-06	IGHV2-5
3.6723	4.32	2.18176	1.98006	0.0476972	0.141345	KRT31
106.541	4.31869	1.00048	4.31661	1.5844e-05	0.000314498	POTEG
4.44384	4.30747	1.28264	3.35828	0.000784277	0.00668831	TRHDE-AS1
398.976	4.3054	0.915453	4.70302	2.56337e-06	7.58212e-05	IGKV1-17
16.1903	4.30051	0.8842	4.86373	1.15196e-06	4.07372e-05	MKX
34.1881	4.29918	0.774039	5.55421	2.78864e-08	2.21414e-06	MALRD1
6.49244	4.2965	0.931672	4.6116	3.9959e-06	0.000107542	PNOC
387.768	4.29291	1.00667	4.26448	2.00368e-05	0.000375541	IGHV3-21
510.746	4.28595	0.788979	5.43228	5.56397e-08	3.76805e-06	LRRC15
12.4392	4.28222	1.59434	2.68589	0.00723377	0.0357003	HRG
9.99532	4.28037	0.977964	4.37682	1.20424e-05	0.000258071	BARX2
62.9313	4.28028	0.610725	7.00852	2.40849e-12	5.54567e-09	CCDC3
17.9115	4.26005	0.900955	4.72837	2.26326e-06	6.90744e-05	WFDC2
2322.15	4.26	0.768025	5.5467	2.91117e-08	2.29385e-06	DSP
1721.93	4.24812	0.736895	5.76489	8.17088e-09	9.1116e-07	SFRP4
39.5664	4.2475	1.0253	4.14271	3.43227e-05	0.000572221	CTNND2
6.24197	4.24652	1.2304	3.45133	0.000557828	0.0051286	OR2M3
41869.4	4.24172	0.607585	6.98127	2.92517e-12	6.06182e-09	C3
258.976	4.24014	0.584454	7.25487	4.02056e-13	1.38863e-09	CCL18
1986.43	4.21564	0.701415	6.0102	1.85295e-09	2.94308e-07	FNDC1
3.37161	4.20185	1.10966	3.78663	0.000152706	0.00186588	NPY4R
4.92075	4.19468	0.977701	4.29035	1.78389e-05	0.000345491	CHMP4C
4.97329	4.19217	1.16667	3.59327	0.000326551	0.00340729	DIRC1
3.35626	4.18368	1.28913	3.24536	0.00117304	0.00912498	FGF16
4.9232	4.1833	0.963474	4.3419	1.41258e-05	0.000289544	PRINS
20.0905	4.18195	1.21286	3.44802	0.000564706	0.00518264	IGKV5-2
94.676	4.17463	0.668573	6.24409	4.26275e-10	1.00383e-07	DNASE1L3
80.8921	4.17286	0.742071	5.62326	1.87391e-08	1.68161e-06	TPO
3.36687	4.17076	0.901402	4.62697	3.71057e-06	0.000101641	PRDM16-DT
10.6973	4.16867	1.29233	3.2257	0.00125665	0.00958467	LOC100506422
22.8322	4.16715	1.03113	4.04133	5.31486e-05	0.00080394	MAL2
130.333	4.16665	0.817366	5.09766	3.43878e-07	1.60139e-05	CTSG
256.022	4.16321	1.09469	3.80309	0.000142902	0.00176271	KRT14
4.01383	4.15286	0.917235	4.52758	5.96634e-06	0.000149505	GPR142
13.6947	4.14549	1.01385	4.08887	4.33473e-05	0.000690458	AQP5
8.0852	4.13964	0.806518	5.13273	2.85573e-07	1.38918e-05	HCN4
54.1707	4.13331	0.908673	4.54873	5.39707e-06	0.000137569	IGHV3-49
20.7911	4.12766	0.843866	4.89137	1.00134e-06	3.65976e-05	RHEX
223.394	4.12213	0.649582	6.34583	2.2123e-10	6.99707e-08	NTRK3
841.011	4.12073	0.723519	5.6954	1.23084e-08	1.22628e-06	CA12
3.88119	4.113	0.996017	4.12945	3.63638e-05	0.00059902	MIR493
22.398	4.10924	0.814457	5.04538	4.52624e-07	1.96229e-05	DAB1
6.82873	4.10691	1.33959	3.0658	0.00217087	0.014467	INA
804.865	4.08713	0.764317	5.34743	8.92125e-08	5.53518e-06	TDRD9
3.11689	4.08628	1.21198	3.37156	0.000747427	0.00643228	IGLV3-12
188.61	4.07876	0.55024	7.41268	1.23769e-13	6.41216e-10	SELP
3.08417	4.06782	1.23542	3.29265	0.000992483	0.00803323	SNORD114-23
3.12837	4.06766	0.962442	4.2264	2.37462e-05	0.000428652	CCL16
4.51299	4.06622	0.976193	4.16538	3.10834e-05	0.000527552	TRAV30
10.0435	4.0655	1.9	2.13974	0.0323759	0.10797	SLC6A14
3.13782	4.06327	0.965239	4.2096	2.55822e-05	0.000453887	IZUMO1R
6.58675	4.06163	0.96206	4.2218	2.42358e-05	0.000434118	PPIAP46
4.56468	4.06141	1.1739	3.45977	0.00054064	0.00501992	IGHD6-13
337.229	4.05954	0.602261	6.74049	1.57849e-11	1.68636e-08	TLL1
108.994	4.05449	1.06109	3.82105	0.000132885	0.00166493	SLC34A2
700.663	4.04768	0.771785	5.24457	1.5665e-07	8.54734e-06	SLC24A4
32.2878	4.03866	1.23451	3.27147	0.00106992	0.00847478	IGHV3-20
29.3146	4.03703	0.946769	4.26401	2.00791e-05	0.000375541	PCSK9
56.5857	4.02285	0.639495	6.29067	3.16101e-10	8.44354e-08	CDO1
27.9092	4.02195	1.0611	3.79034	0.00015044	0.00184471	SRY
36.2093	4.01545	0.748491	5.36473	8.10687e-08	5.0602e-06	CHRDL2
14.0167	4.01522	0.761571	5.27229	1.34734e-07	7.54202e-06	CD1A
64.4011	4.0122	0.979965	4.09423	4.23571e-05	0.000677812	KRT1
4.35297	4.00839	1.1873	3.37605	0.000735347	0.00635737	SHD
28.857	4.0009	0.745749	5.36494	8.09758e-08	5.0602e-06	GALNT17
576.379	3.99851	1.00815	3.9662	7.30288e-05	0.00104084	IGHV1-69
45.0794	3.99762	1.03562	3.8601	0.000113339	0.00146887	ANXA8
22.1195	3.99615	0.845336	4.72729	2.27532e-06	6.9137e-05	SNTG2
2.44291	3.98976	1.48203	2.69209	0.00710064	0.0352295	CXCL6
40.2504	3.98174	0.6941	5.73655	9.66228e-09	1.0164e-06	TTC22
5.15624	3.97748	1.06864	3.72199	0.000197659	0.0022936	B3GNT3
10.1558	3.97243	0.955836	4.15597	3.2391e-05	0.000545397	CNR2
19.0148	3.96852	0.855741	4.63753	3.52601e-06	9.69093e-05	CCL11
81.8603	3.96758	1.03246	3.84283	0.000121624	0.00155103	IGHV3-73
288.515	3.9672	0.610721	6.49593	8.25247e-11	3.88673e-08	ALPK2
58.6636	3.9521	0.733358	5.38905	7.0833e-08	4.57281e-06	IL1RL1
17.3164	3.9479	1.02931	3.83549	0.000125313	0.00158635	CYP4F12
230.843	3.93877	0.792302	4.9713	6.65049e-07	2.64019e-05	CPA3
62.312	3.93861	0.565257	6.96782	3.21883e-12	6.06399e-09	HCAR2
55.7661	3.92723	0.913945	4.29701	1.7312e-05	0.00033877	LEP
59.5739	3.92354	0.759313	5.16722	2.37603e-07	1.18362e-05	G0S2
120.65	3.90123	0.870484	4.48168	7.40578e-06	0.000175796	WNT2
83.6397	3.89815	0.678558	5.74476	9.20527e-09	9.93546e-07	KCNJ15
23.7731	3.89416	0.862609	4.5144	6.34963e-06	0.000156089	RIMBP2
20.9186	3.89355	0.965521	4.03259	5.51655e-05	0.00083081	HAS1
33.4578	3.88207	0.896564	4.32995	1.49146e-05	0.000299659	CFTR
133.583	3.87405	0.583217	6.64255	3.08307e-11	2.5533e-08	APLNR
472.574	3.86583	0.693647	5.57319	2.50115e-08	2.04867e-06	WNK2
2.23072	3.8658	1.25343	3.08419	0.00204108	0.0137686	SERPINA6
71.0718	3.86514	0.78954	4.89543	9.80921e-07	3.62346e-05	TWIST2
4.8349	3.86466	1.07414	3.59792	0.000320777	0.00336599	PRRG3
2.23665	3.86289	1.26444	3.05502	0.00225048	0.0148392	GALR1
4.08315	3.86235	1.0472	3.68825	0.0002258	0.00255	OCSTAMP
9.66176	3.85827	1.3067	2.95268	0.00315031	0.0191786	SCGB3A2
224.476	3.85456	0.605529	6.3656	1.94528e-10	6.83254e-08	KCND3
6.72897	3.84369	0.925176	4.15454	3.25936e-05	0.000547355	VWA5B1
144.033	3.84317	0.720315	5.3354	9.53342e-08	5.82518e-06	ADAMTS18
6.67582	3.83595	0.931081	4.11989	3.79055e-05	0.00062067	TRBV7-7
27.3548	3.83211	0.802342	4.77616	1.78672e-06	5.72275e-05	TNFRSF13B
97.1685	3.83123	0.699696	5.47556	4.36125e-08	3.11649e-06	LTF
8.68677	3.82644	0.922335	4.14865	3.34444e-05	0.000560338	CXCR1
29.0346	3.82582	1.16615	3.28072	0.00103544	0.00829431	IGHV3-13
17.7831	3.8244	0.809901	4.72206	2.33466e-06	7.05263e-05	KANK4
4.67217	3.82337	1.21483	3.14725	0.00164817	0.0117331	GPR12
262.073	3.822	0.643403	5.94029	2.84523e-09	4.011e-07	ADAM33
166.59	3.82113	0.703193	5.43397	5.51124e-08	3.75689e-06	C6orf132
3.15278	3.81675	1.00041	3.8152	0.00013607	0.00169458	NEU4
35.1668	3.8163	0.767094	4.97501	6.52444e-07	2.60012e-05	WNT11
2.63416	3.80769	1.54607	2.46282	0.0137849	0.0577684	AHSG
3415.69	3.80691	0.725076	5.25036	1.51806e-07	8.36667e-06	ELN
571.452	3.79454	0.678862	5.58956	2.2764e-08	1.90217e-06	CCN5
14.4542	3.79388	1.02071	3.71689	0.00020169	0.0023233	LGSN
13.2183	3.79328	1.50067	2.52773	0.0114804	0.0504898	FGA
11.1787	3.79031	1.96364	1.93024	0.053577	0.153756	MIR205HG
601.433	3.78688	0.525098	7.21176	5.52321e-13	1.63511e-09	DLL1
173.654	3.78544	0.60032	6.3057	2.86886e-10	8.14402e-08	BTBD11
22.1867	3.78288	1.01594	3.72352	0.000196465	0.00228378	IGKV2D-40
39.0896	3.78261	1.04267	3.62782	0.000285828	0.00307945	ANXA8L1
12.5042	3.78016	0.567607	6.65981	2.74174e-11	2.43666e-08	TNR
2.0911	3.77755	1.40321	2.69207	0.00710098	0.0352295	IGLV3-16
1325.01	3.77384	0.900297	4.19177	2.76784e-05	0.000482405	IGKV1-33
258.934	3.77321	0.892376	4.22827	2.3549e-05	0.000426206	BMP7
128.321	3.76717	0.981017	3.84007	0.000122999	0.00156567	STMN2
34.1935	3.75734	0.936793	4.01085	6.05004e-05	0.000894896	IGHJ4
315.452	3.75728	0.704551	5.33287	9.66742e-08	5.85783e-06	CCL19
2.05663	3.74756	1.45192	2.58112	0.00984816	0.0450615	KCNF1
13.1478	3.74581	0.720166	5.20131	1.97884e-07	1.01503e-05	FAM167A
168.111	3.74378	0.952044	3.93236	8.4117e-05	0.00116063	COL6A5
1324.46	3.7423	0.900622	4.15524	3.24951e-05	0.000546579	IGKV1D-33
55.9236	3.73398	0.822163	4.54165	5.58162e-06	0.000141403	SAA2
4.41755	3.73326	1.35827	2.74855	0.00598601	0.0309578	SNORD114-25
318.008	3.73299	0.776114	4.80984	1.51048e-06	5.00028e-05	GPD1
7.91705	3.72439	1.25528	2.96697	0.00300746	0.0185487	IGHD4-4
3.60082	3.72426	1.13445	3.28289	0.0010275	0.00824299	MIR337
8.63409	3.72006	0.762532	4.87856	1.06861e-06	3.87281e-05	TRAV38-2DV8
2.95141	3.71555	1.22218	3.04011	0.00236494	0.0154504	LOC100132330
50.2032	3.71446	0.777929	4.7748	1.79882e-06	5.73595e-05	FAM135B
532.173	3.70803	0.720498	5.14648	2.65421e-07	1.31273e-05	MFAP5
251.959	3.69926	0.711989	5.19568	2.03978e-07	1.04114e-05	EGFL6
5.2534	3.69857	0.961764	3.84561	0.000120254	0.00154018	HTR3A
12.1798	3.69264	1.03943	3.55257	0.000381486	0.00384511	CLEC4M
1494.83	3.68787	0.833703	4.42348	9.71255e-06	0.000215972	IGLL5
1.94154	3.68632	1.47365	2.50149	0.0123673	0.0532601	WNT7A
1.95652	3.68483	1.13777	3.23863	0.00120104	0.00926626	TRBV6-4
36.4507	3.68465	1.06702	3.4532	0.00055397	0.005109	KLK4
13.3641	3.68205	0.661349	5.56749	2.58436e-08	2.0758e-06	INSL3
4.26226	3.67569	1.27521	2.88242	0.00394632	0.0227481	SCN10A
203.813	3.67304	1.05077	3.49557	0.000473058	0.00453221	IGLV3-10
27.4346	3.67264	0.861906	4.26107	2.0345e-05	0.000378465	GLB1L3
3.48953	3.6697	0.941514	3.89765	9.71287e-05	0.00130278	MIR770
4.26354	3.66921	1.1251	3.26123	0.00110932	0.00873085	TRAJ15
85.6885	3.66741	0.645734	5.67944	1.35134e-08	1.31473e-06	SLC24A3
5.25087	3.66478	0.972003	3.77033	0.000163029	0.00195853	C2CD4B
129.652	3.65975	0.814199	4.49491	6.9598e-06	0.000167318	AQP7
208.209	3.65406	0.740194	4.93662	7.94869e-07	3.05604e-05	ADAMTS15
3.40427	3.64472	0.918542	3.96794	7.24975e-05	0.00103398	TRBV5-7
71.6289	3.63649	0.740689	4.9096	9.12639e-07	3.43866e-05	SAA1
7.52615	3.63604	1.03009	3.52982	0.00041584	0.00411334	KCNK10
9.43398	3.63276	1.29182	2.81212	0.00492166	0.026682	IGHV3-64
103.895	3.62925	1.07275	3.38312	0.000716663	0.00623746	IGKV1D-13
24.0629	3.62546	0.853699	4.24676	2.16884e-05	0.000399866	CLEC4G
543.49	3.62495	0.931241	3.8926	9.91767e-05	0.00132596	IGKV4-1
97.3649	3.62466	0.764015	4.74423	2.09305e-06	6.48345e-05	FCRL1
2.24614	3.61971	1.10109	3.28738	0.00101122	0.00814443	DEFB1
8.8414	3.61883	1.07267	3.37365	0.000741782	0.00639964	SNORD114-28
11.0242	3.6174	1.18528	3.05194	0.00227369	0.0149675	SLPI
88.6647	3.61294	0.783812	4.60945	4.03745e-06	0.000108378	ANKRD18A
58.3663	3.61058	0.700093	5.15728	2.50562e-07	1.24518e-05	PLEKHG4B
1240.02	3.60792	1.00944	3.5742	0.000351306	0.00360759	IGLV2-23
11240.4	3.60563	0.886355	4.06793	4.74321e-05	0.000735442	TYRP1
28.3805	3.60314	1.1439	3.14987	0.00163345	0.0116523	KRT19
76.2822	3.59251	0.70081	5.12622	2.9562e-07	1.42137e-05	SH3RF2
412.328	3.59121	0.796755	4.50729	6.56601e-06	0.000160079	PKHD1
34.1148	3.58614	0.78789	4.55157	5.32474e-06	0.000136228	SYNDIG1
4.41245	3.58436	0.858344	4.17591	2.96799e-05	0.000509563	CEACAM3
188.314	3.5777	0.704774	5.07638	3.84701e-07	1.73308e-05	LAMC2
25.7494	3.57568	1.08716	3.289	0.00100544	0.00810098	GABRA2
28.2223	3.57425	0.947498	3.77231	0.000161744	0.0019531	OPRD1
19.4266	3.57059	2.64852	1.34815	0.177611	0.347887	DCD
152.954	3.56689	0.674992	5.28435	1.2615e-07	7.10383e-06	FGFR2
6.94102	3.56536	0.97637	3.65165	0.000260562	0.00286909	GDF6
53.0112	3.56418	0.698598	5.1019	3.36268e-07	1.57888e-05	ZNF683
3.92096	3.56221	1.03258	3.44983	0.000560945	0.00515497	MIR487B
12.6682	3.55832	0.942748	3.77441	0.000160387	0.00194142	CYP4A11
5.30078	3.5556	0.85951	4.13678	3.5222e-05	0.000584391	TTLL10
9.30151	3.55225	0.843283	4.21241	2.52661e-05	0.00044982	TRBV5-1
4.19049	3.54846	1.26067	2.81474	0.00488166	0.0265171	PIWIL1
1018.22	3.54796	0.831687	4.26599	1.99021e-05	0.000374823	IGLV2-14
52.5681	3.54595	0.591325	5.99661	2.01477e-09	3.07001e-07	RUFY4
44.3458	3.54562	0.987919	3.58898	0.000331977	0.00345186	NPY1R
23.2992	3.54411	0.66867	5.30023	1.15658e-07	6.65772e-06	SPNS3
10.6322	3.53959	0.816174	4.33681	1.44563e-05	0.000293703	AIRE
202.242	3.53901	0.631544	5.60374	2.09775e-08	1.82654e-06	GCOM1
3.8565	3.53872	0.908591	3.89474	9.83061e-05	0.00131627	RGS7BP
51.6993	3.53344	0.532675	6.63339	3.2806e-11	2.5533e-08	GADD45G
44.9869	3.53145	0.788098	4.48098	7.43001e-06	0.000175991	ADH1C
10.0308	3.53127	0.995895	3.54582	0.000391388	0.00392202	IGKV2-40
108.811	3.5263	0.565025	6.24097	4.34867e-10	1.01256e-07	GPRC5C
205.079	3.52281	0.693485	5.07987	3.77703e-07	1.70898e-05	CLSTN2
17.5356	3.52008	0.864369	4.07243	4.65246e-05	0.000725455	SNORD113-3
223.534	3.5179	0.619084	5.68244	1.3279e-08	1.29802e-06	MEG3
34.0169	3.51214	0.629178	5.5821	2.37635e-08	1.97772e-06	WNT10A
3.09157	3.50497	1.01379	3.4573	0.000545625	0.00505453	TRBV10-2
5.58922	3.50067	0.823666	4.2501	2.13672e-05	0.000394294	CROCC2
3.11163	3.49587	1.5224	2.29628	0.0216599	0.0803972	ACSM2A
20.0345	3.49476	1.05021	3.32769	0.000875703	0.00729096	IGLV8-61
1341.67	3.49255	0.855087	4.08444	4.41833e-05	0.000698406	IGHA2
224.451	3.4918	0.97542	3.57979	0.000343873	0.00354793	IGHD
254.481	3.49049	0.783677	4.45399	8.42909e-06	0.0001943	CXADR
3.0551	3.4864	2.02425	1.72232	0.0850119	0.210846	CBLC
2.51042	3.48506	1.4923	2.33536	0.0195247	0.0745002	MIR889
135.257	3.48492	0.806432	4.32141	1.55038e-05	0.000309225	EPB41L4B
2.11531	3.4761	1.19225	2.91557	0.00355037	0.0209554	FRMD1
191.292	3.47221	0.695832	4.99001	6.03754e-07	2.45807e-05	CPZ
11.2058	3.47059	0.9594	3.61746	0.000297506	0.00316652	ANGPTL5
545.179	3.46836	0.546653	6.34471	2.22847e-10	6.99707e-08	CFD
3.66904	3.46823	0.873922	3.96858	7.23031e-05	0.00103191	AICDA
216.078	3.46573	0.861312	4.02378	5.72724e-05	0.000856936	IGLC7
1.6524	3.46279	1.43385	2.41502	0.0157343	0.0636841	ZPBP
5.16958	3.46017	0.986059	3.50909	0.000449645	0.0043481	MIR539
199.652	3.45847	0.869711	3.97657	6.99162e-05	0.00100616	DNASE2B
4.32683	3.45834	1.03617	3.33761	0.000845027	0.00707249	TDGF1
14.5513	3.45665	0.84405	4.09531	4.21596e-05	0.000675172	PRSS3P2
7.85971	3.45134	0.769932	4.48266	7.372e-06	0.000175195	FAM183BP
811.475	3.44912	0.687944	5.01366	5.34037e-07	2.21781e-05	ITGBL1
3.53777	3.4485	1.3469	2.56032	0.0104577	0.0470811	AGXT
37.3115	3.44505	0.751596	4.58364	4.56941e-06	0.000119259	FCER2
4.31254	3.44447	0.819414	4.20358	2.62725e-05	0.000462944	SLC25A47
471.164	3.44168	0.473839	7.26339	3.77505e-13	1.38863e-09	ME3
165.549	3.44146	0.877286	3.92284	8.75099e-05	0.00120018	CIDEC
194.603	3.43767	1.38029	2.49054	0.012755	0.0544542	DAZ4
4.51993	3.43625	1.07227	3.20464	0.00135229	0.0101095	ULBP1
1.62777	3.43585	1.13285	3.03292	0.00242198	0.0157042	LILRP2
3615.53	3.43369	0.843931	4.06868	4.72798e-05	0.000735442	APCDD1
95.9298	3.43294	0.523632	6.55601	5.52659e-11	3.01388e-08	RASD1
945.338	3.4324	0.684169	5.01689	5.25151e-07	2.19409e-05	AOX1
16.9212	3.4312	1.26821	2.70556	0.00681899	0.0342238	FGG
60.0532	3.4231	0.785073	4.36023	1.29924e-05	0.000272787	CD177
28.4542	3.42191	0.767981	4.45572	8.36108e-06	0.00019327	SPIB
44.4255	3.42088	1.01769	3.36142	0.000775426	0.00663466	IGKV1D-16
16.2401	3.41475	0.700447	4.8751	1.08756e-06	3.92638e-05	F2RL3
3.53561	3.41358	0.769279	4.43737	9.10649e-06	0.000205124	TRAJ54
21.8395	3.41315	0.927435	3.6802	0.000233047	0.002611	LY6K
4.39864	3.41085	0.961913	3.54591	0.000391265	0.00392202	TRBJ2-6
5.34456	3.40886	1.01654	3.3534	0.00079825	0.00676979	GPR39
34.4362	3.40776	0.804316	4.23684	2.26685e-05	0.000414981	FGF10
7.07844	3.40735	1.20021	2.83897	0.00452595	0.025098	FOXL2NB
6408.05	3.40622	0.764748	4.45404	8.42691e-06	0.0001943	IGHM
7.39263	3.40481	1.04491	3.25849	0.00112009	0.00879751	IGKV1-37
49.1822	3.4042	0.917133	3.71178	0.000205804	0.00236282	PITX1
113.919	3.39768	0.530476	6.40496	1.50404e-10	5.8808e-08	CES4A
8.301	3.39738	0.960573	3.53683	0.000404966	0.00403079	NPHS1
9.64058	3.39597	0.976454	3.47786	0.00050543	0.0047663	KCNK3
10.6427	3.39564	0.72277	4.69809	2.62606e-06	7.7082e-05	IDO2
592.171	3.39539	0.581816	5.83584	5.35189e-09	6.60367e-07	ACKR3
108.079	3.39459	0.615901	5.51159	3.5561e-08	2.65083e-06	RIC3
24.0798	3.39106	0.58693	5.77763	7.57622e-09	8.67414e-07	ASGR2
65.1112	3.38652	0.612083	5.53277	3.15213e-08	2.42831e-06	ALOX15B
8.10617	3.38647	1.01022	3.35221	0.000801679	0.00678921	SNORD114-1
88.8468	3.38103	0.810128	4.17345	3.00015e-05	0.000511705	PTGFR
70.8361	3.37749	0.49372	6.84091	7.86937e-12	1.25726e-08	LRRN2
12.0721	3.37598	1.23302	2.73798	0.00618175	0.031709	PADI1
65.4303	3.37409	0.540244	6.2455	4.22443e-10	1.00383e-07	IQCA1
5.40117	3.37275	1.0907	3.09228	0.00198625	0.0135265	IGKV1D-37
3.55722	3.37241	1.47626	2.28444	0.022346	0.0824271	EREG
1.55149	3.36888	1.24108	2.71448	0.00663803	0.0335512	MOGAT2
83.2734	3.36737	0.999498	3.36906	0.000754259	0.00648299	IGHV4-4
20.7187	3.3641	0.795745	4.22761	2.36186e-05	0.000427093	KCNK1
2.24851	3.36315	0.937864	3.58596	0.000335837	0.00348151	CBLL2
10.6815	3.36224	1.45259	2.31465	0.0206319	0.0777816	MUCL1
86.9484	3.36206	0.904428	3.71733	0.000201339	0.00232055	LMO3
1.55846	3.36058	1.35114	2.48723	0.0128743	0.0548171	MIR654
1.55004	3.35751	1.69861	1.97662	0.0480844	0.142168	CHAT
1.89958	3.35664	1.42074	2.36259	0.0181477	0.0706243	AQP2
111.561	3.3557	0.83646	4.01178	6.02616e-05	0.000893277	PDZRN4
1.89317	3.35297	1.38195	2.42625	0.0152556	0.0622082	TEX37
9.76205	3.3527	0.858823	3.90384	9.46801e-05	0.00127738	FAM189A1
42.9564	3.35123	0.747883	4.48096	7.43096e-06	0.000175991	GPR1
4.73174	3.35119	1.05801	3.16746	0.00153779	0.0110845	SNAP91
65.784	3.35002	0.672963	4.97802	6.42391e-07	2.57491e-05	KLHL4
2.78771	3.34927	1.31322	2.55042	0.0107592	0.0481042	SNORD113-6
3.88291	3.3446	1.12298	2.97833	0.00289828	0.0180557	IGKV3-7
2.78843	3.34322	1.20197	2.78146	0.00541153	0.0286581	VSTM1
1.52364	3.34095	1.38549	2.41138	0.0158921	0.0640724	MIR154
2.27328	3.33959	1.01679	3.28443	0.00102188	0.00820476	MTNR1B
3.96652	3.33939	1.32184	2.52633	0.0115262	0.0506268	OR2M5
918.144	3.33794	0.519856	6.42089	1.35481e-10	5.71058e-08	GPX3
1.88515	3.33676	2.08115	1.60332	0.108864	0.250805	C17orf77
18.1748	3.3327	0.684257	4.87055	1.11291e-06	3.98321e-05	TRBJ2-7
29.5185	3.33065	0.767733	4.3383	1.43591e-05	0.000293166	TNS4
12.6709	3.33053	1.07366	3.10202	0.00192205	0.0131977	IGKV1D-17
30.1381	3.32496	0.772449	4.30444	1.67411e-05	0.000329464	CD5L
1.83128	3.3239	1.33055	2.49815	0.0124844	0.0535862	IGFBPL1
2.74887	3.32329	1.27989	2.59655	0.00941639	0.0435766	MIR1245A
1.54332	3.32244	1.84064	1.80504	0.0710682	0.186778	APCS
1.54985	3.32016	1.27937	2.59516	0.00945475	0.0436955	IGHD3-9
1.84	3.31995	1.63283	2.03325	0.0420276	0.12945	RBMY1A1
1.50627	3.31983	1.1367	2.92058	0.00349378	0.0207276	MIR380
4.86891	3.31927	1.49694	2.21737	0.0265978	0.093899	SHOX
10.8374	3.3192	1.06132	3.12742	0.00176346	0.0123363	ADCY8
24.0507	3.31635	0.841318	3.94185	8.08552e-05	0.00112529	DRAXIN
11.684	3.3128	0.965976	3.42949	0.000604724	0.0054652	FAM90A8P
28.1032	3.31187	0.837629	3.95387	7.68975e-05	0.00108279	PRND
188.177	3.31081	0.635746	5.20775	1.91141e-07	9.87316e-06	SLC22A3
589.282	3.30989	1.02103	3.24172	0.00118811	0.0092076	IGHV3-48
84.9691	3.30823	0.576521	5.73828	9.56456e-09	1.01326e-06	INMT
508.419	3.3035	0.834555	3.95839	7.54562e-05	0.00106809	IGLV2-8
1.8177	3.30131	1.0078	3.27574	0.00105385	0.00840928	FAM181A
33.2222	3.30107	0.524248	6.29676	3.03927e-10	8.44354e-08	HCAR3
11.1463	3.30105	0.762508	4.3292	1.49651e-05	0.000299924	TMEM132B
8.47135	3.30049	1.05852	3.11802	0.00182068	0.0126398	SNORD114-10
13.4552	3.29628	0.81061	4.06642	4.77409e-05	0.00073886	NEFL
55.2885	3.29538	0.692611	4.75792	1.95601e-06	6.15089e-05	EMX2
1.51449	3.29291	1.19815	2.74832	0.0059902	0.0309718	WNT9B
2.15697	3.28743	1.13381	2.89944	0.00373831	0.0217977	MIR101-2
28.002	3.28716	0.673515	4.88061	1.05761e-06	3.84504e-05	SYN2
1.4933	3.28664	1.24194	2.64638	0.00813589	0.0391092	MIR300
29.5159	3.28408	0.641236	5.12149	3.03134e-07	1.44201e-05	TIFAB
8.38194	3.28208	0.767249	4.27772	1.88814e-05	0.000361674	CCDC68
61.0862	3.27832	0.653514	5.01645	5.26345e-07	2.19466e-05	CLEC17A
2.1807	3.27824	1.0331	3.1732	0.00150766	0.0109386	PRMT8
1017.76	3.27779	0.604966	5.41813	6.0224e-08	4.02588e-06	PODN
4.8329	3.27699	0.888955	3.68634	0.000227506	0.00256507	TRAV22
3.02292	3.27545	1.08773	3.01127	0.00260154	0.0165841	FOXB1
3.8286	3.27513	1.19295	2.7454	0.00604368	0.0311783	ANKRD30A
197.657	3.27412	0.577282	5.6716	1.41467e-08	1.35129e-06	GABRE
1.78901	3.27354	1.31344	2.49234	0.0126903	0.0542472	OR2M4
211.143	3.27282	0.851802	3.84224	0.000121919	0.00155297	ENTHD1
9035.08	3.26999	0.567238	5.76474	8.17815e-09	9.1116e-07	FBLN1
13.6215	3.26799	0.690982	4.72949	2.25087e-06	6.88891e-05	CCL23
539.06	3.26627	0.700508	4.66271	3.12078e-06	8.79891e-05	PLPPR4
111.798	3.26075	0.611925	5.32867	9.89327e-08	5.95983e-06	ZNF385D
13.4495	3.25875	0.901264	3.61576	0.000299473	0.00318421	FGD5P1
721.438	3.25863	0.642984	5.06798	4.0205e-07	1.80125e-05	RARRES2
157.265	3.25789	0.927413	3.51288	0.00044327	0.00430051	IGKV1-16
518.864	3.25756	0.875463	3.72096	0.00019847	0.00229708	IGHV3-23
1.76227	3.25735	1.30961	2.48727	0.0128728	0.0548171	HGC6.3
32.2333	3.25643	0.494415	6.58643	4.50514e-11	2.81071e-08	SMOC1
282.755	3.25568	1.31326	2.47908	0.0131722	0.0557531	DAZ1
1.76412	3.25562	1.59827	2.03697	0.0416533	0.128476	MPPED1
11.6164	3.25506	1.1426	2.84882	0.00438821	0.0245311	TCL1A
1.80625	3.25481	1.28153	2.53978	0.0110922	0.0492108	DIO3OS
493.183	3.2534	0.591999	5.49563	3.89323e-08	2.85086e-06	ZBTB16
5.74049	3.25153	0.790433	4.11361	3.89516e-05	0.000632597	SMCO2
455.666	3.25153	0.604417	5.37961	7.46477e-08	4.77446e-06	MFAP4
1.74871	3.24786	0.864182	3.75831	0.000171066	0.00204206	GML
897.081	3.24614	0.611962	5.30448	1.12993e-07	6.559e-06	SMOC2
16.6225	3.2377	0.765607	4.22893	2.34805e-05	0.000425341	THRSP
6.30512	3.23659	1.13113	2.86137	0.00421816	0.0238391	LOC644189
186.432	3.23423	0.741869	4.35957	1.3032e-05	0.00027311	MMP12
81.1545	3.23365	0.531341	6.08583	1.15887e-09	2.09269e-07	TSPAN2
1.74385	3.23365	1.18247	2.73466	0.00624448	0.0319596	FAM236A
29.2256	3.22821	0.736469	4.38336	1.1686e-05	0.000252523	SLC1A7
3.84267	3.22739	1.24558	2.59107	0.00956781	0.0440427	IGHD3-10
2.1333	3.22673	1.03608	3.11437	0.00184337	0.0127628	FCN2
8.35299	3.22473	0.77387	4.16702	3.08613e-05	0.000524212	TRDV1
4.62508	3.22395	1.03373	3.11875	0.00181618	0.0126128	GREM2
23.429	3.22382	0.544418	5.92158	3.18869e-09	4.33736e-07	ARL11
3.04937	3.21865	0.911772	3.53011	0.000415388	0.00411083	DMRTC1B
65.8848	3.21693	0.518092	6.2092	5.32564e-10	1.16172e-07	TPRG1
429.864	3.21528	0.780642	4.11876	3.8091e-05	0.000621998	TPSAB1
4.42561	3.21277	0.942227	3.40976	0.000650205	0.0057854	FRMPD4
13.4594	3.2095	1.11701	2.87331	0.004062	0.0232792	MMP27
4.8629	3.20935	0.992858	3.23244	0.00122739	0.00940649	SNORD112
3.84719	3.20692	1.18195	2.71325	0.00666278	0.0336435	SNORD114-9
3.0237	3.20368	0.947288	3.38195	0.000719723	0.00625884	DMRTC1
273.172	3.20049	0.527132	6.07151	1.26711e-09	2.1882e-07	SLC38A5
9.318	3.20032	1.08369	2.95318	0.00314522	0.0191701	PRSS22
1.70233	3.19782	1.18526	2.69798	0.00697607	0.0348098	FAM236B
4.92238	3.19744	1.16358	2.74794	0.00599718	0.0309847	IGHD2-8
1.40726	3.19424	1.47403	2.16701	0.0302345	0.102922	PP12613
4.2605	3.19135	1.0697	2.98341	0.00285058	0.0178521	RERGL
52.0948	3.18796	0.981228	3.24895	0.0011583	0.00903405	IGLV4-69
2.05908	3.17911	1.17558	2.70429	0.00684501	0.0342962	PDZK1IP1
2.5283	3.17877	1.24464	2.55397	0.0106504	0.0477104	APOA5
264.074	3.17583	0.995921	3.18884	0.00142846	0.0105196	IGLV3-25
193.021	3.17373	0.727153	4.3646	1.27358e-05	0.000268457	BLK
44.9433	3.17027	0.639855	4.95467	7.24528e-07	2.85445e-05	RTL1
4.38272	3.17023	1.01271	3.13043	0.00174552	0.0122494	SNORD114-7
34.0554	3.16999	0.767201	4.1319	3.59781e-05	0.000594557	HAND2
89.8415	3.16936	0.668267	4.74266	2.10929e-06	6.524e-05	HSH2D
361.6	3.16722	0.902276	3.51025	0.000447679	0.00433517	IGHV1-2
10.8118	3.16233	0.653087	4.84212	1.2846e-06	4.45163e-05	MFSD6L
19.6992	3.15968	0.766132	4.1242	3.72029e-05	0.000609933	KRT23
2.99962	3.15944	1.03642	3.0484	0.0023006	0.015111	ALPP
1.66242	3.15863	1.60406	1.96915	0.0489364	0.144009	SNORD115-1
1.67328	3.1566	1.2279	2.57074	0.0101482	0.0460842	KRTAP10-8
32.7215	3.15585	0.535215	5.89641	3.7149e-09	4.90343e-07	LAMP5
26.1867	3.15552	0.579797	5.44246	5.25501e-08	3.60595e-06	GLT1D1
5.06509	3.1532	0.869533	3.62631	0.000287495	0.00309333	TRBV6-6
74.0094	3.15307	0.573454	5.49839	3.83266e-08	2.82648e-06	SIGLEC8
1.99278	3.14823	1.34852	2.33457	0.0195657	0.0746243	RIPPLY3
1.99924	3.14766	1.21858	2.58305	0.00979315	0.0448791	OR1D4
4.96112	3.1454	0.993614	3.16561	0.00154756	0.0111316	C12orf40
12.9789	3.14164	0.679908	4.62068	3.82485e-06	0.000104155	SLC35F3
35.7192	3.14117	0.724679	4.33457	1.46045e-05	0.000295432	MMP28
14.7038	3.13813	1.0167	3.08659	0.00202464	0.0136979	KCNA1
9.79457	3.13741	0.953673	3.28982	0.00100251	0.00808362	KERA
35.455	3.1374	0.944713	3.32101	0.000896932	0.00742297	ROS1
1.62314	3.13643	1.73485	1.8079	0.070622	0.185912	RBMY1E
13.1371	3.13233	0.838035	3.7377	0.000185709	0.00218042	TMEFF2
480	3.13219	0.846462	3.70033	0.00021532	0.00244766	MMP13
8.20016	3.1317	0.576459	5.43265	5.55228e-08	3.76805e-06	OIT3
525.06	3.13165	0.623248	5.02473	5.04138e-07	2.12342e-05	HTRA3
5.16171	3.12987	0.84074	3.72276	0.000197058	0.00228904	ACOD1
769.382	3.12888	0.460702	6.79154	1.10939e-11	1.53266e-08	ST14
47.4812	3.12863	0.73023	4.28445	1.83196e-05	0.000353808	RASAL1
67.8608	3.12822	0.471733	6.63133	3.3267e-11	2.5533e-08	MYCL
2.44456	3.12744	1.28437	2.435	0.0148919	0.0612188	INSM1
5.25604	3.12613	0.965654	3.23732	0.00120659	0.00929525	KRT73
42.5259	3.12593	0.515924	6.0589	1.37056e-09	2.34728e-07	SOCS1
28.5926	3.1254	0.733235	4.26248	2.02172e-05	0.000376764	KNDC1
3.61414	3.12099	0.938024	3.3272	0.000877248	0.00729928	ZIM2
3.52236	3.11991	1.08885	2.86533	0.00416578	0.0236449	SNORD114-14
55.5039	3.11604	0.537274	5.79973	6.64233e-09	7.82096e-07	MIR142
518.668	3.11315	0.495062	6.28841	3.20744e-10	8.44354e-08	RUNX1T1
2.90499	3.1067	1.07215	2.89763	0.00375993	0.0218929	OR2C3
1.90689	3.10457	1.49357	2.07862	0.037652	0.119838	NLRP10
1.97214	3.10379	1.22824	2.52701	0.0115037	0.0505532	MIR758
91.4468	3.10259	0.660508	4.69728	2.63655e-06	7.72784e-05	DACH1
501.208	3.10253	0.562617	5.51445	3.49871e-08	2.61747e-06	PALMD
41.4308	3.10061	0.648635	4.7802	1.75118e-06	5.62632e-05	ST18
1.28914	3.0984	1.55441	1.9933	0.0462291	0.13836	WNT7B
14.077	3.09816	0.741767	4.17673	2.95725e-05	0.000508152	C9orf139
3.48807	3.09689	1.02092	3.03342	0.00241799	0.0156965	BRINP1
25.5967	3.09162	0.638542	4.84168	1.28743e-06	4.454e-05	PAPPA2
50.6498	3.08779	0.731087	4.22356	2.40469e-05	0.000433325	AGTR1
5.75225	3.08765	0.874798	3.52956	0.000416254	0.00411351	TMEM52B
190.03	3.08662	0.696434	4.43204	9.3346e-06	0.000209758	XPNPEP2
274419	3.08458	0.624193	4.94172	7.74376e-07	3.0019e-05	COL1A1
67.1122	3.08458	0.591166	5.21778	1.81079e-07	9.50002e-06	MRGPRF
39.4191	3.08453	0.669124	4.60981	4.03035e-06	0.000108328	ADAMTS8
65.82	3.07978	0.542881	5.67304	1.40286e-08	1.35129e-06	TRABD2A
3.98524	3.07942	1.00546	3.06271	0.00219343	0.0145828	ELANE
33.4973	3.07888	0.686134	4.48728	7.21382e-06	0.000172425	SCN5A
8.36484	3.07828	1.06135	2.90034	0.00372755	0.0217595	OR2T35
3.86956	3.07475	0.806605	3.81196	0.000137867	0.00171284	KRT36
1078.29	3.07475	0.485699	6.33056	2.44274e-10	7.33457e-08	FGD5
632.596	3.07464	0.483925	6.35354	2.1041e-10	6.92114e-08	CARD11
540.767	3.07279	0.511877	6.00298	1.93725e-09	2.99594e-07	PDE2A
241.845	3.0726	0.585875	5.24447	1.56733e-07	8.54734e-06	PDE1C
3.41035	3.07193	1.14894	2.67371	0.00750166	0.0366471	IGHD2-15
8.814	3.07185	0.731466	4.19958	2.67412e-05	0.000469625	TRBV4-2
406.37	3.07149	0.818219	3.75388	0.000174119	0.00207134	CA8
37.232	3.0714	0.672911	4.56434	5.01058e-06	0.000129147	SIGLEC6
259.466	3.06999	0.488706	6.28187	3.34521e-10	8.55836e-08	APOBR
479.633	3.06962	0.486733	6.30658	2.85267e-10	8.14402e-08	PPP1R16B
3.42544	3.06933	0.82485	3.72107	0.000198378	0.00229708	DNMT3L
327.176	3.06668	0.79672	3.84914	0.000118535	0.00152476	TPSB2
21.2686	3.06384	0.845935	3.62184	0.000292513	0.00313106	SNORD114-21
125.443	3.06338	0.533882	5.73794	9.58347e-09	1.01326e-06	TOX2
16.876	3.05971	0.711511	4.30031	1.70563e-05	0.000334397	CRLF2
2.29146	3.05934	1.01106	3.02589	0.00247904	0.0159792	LIPF
22.1766	3.05709	0.818564	3.7347	0.00018794	0.00220039	KCNJ6
32.0276	3.05496	0.682674	4.47498	7.64176e-06	0.000179547	LARGE2
456.908	3.05434	0.488249	6.2557	3.95738e-10	9.5359e-08	DPP4
96.429	3.05203	0.68938	4.42721	9.54607e-06	0.000213632	TIMP4
23.6409	3.05039	0.610162	4.99931	5.75357e-07	2.35635e-05	TACSTD2
194.226	3.0501	0.790497	3.85845	0.000114107	0.00147698	SLC19A3
2.81505	3.04991	1.37695	2.21498	0.0267613	0.0942834	GDF3
3.92102	3.04874	1.19467	2.55197	0.0107117	0.0479126	CHRNA9
110.627	3.04836	0.649841	4.69093	2.71971e-06	7.92693e-05	HMCN2
1.53967	3.04798	1.47966	2.05992	0.0394059	0.123942	POM121L2
202.776	3.04697	0.507022	6.00954	1.86046e-09	2.94308e-07	HID1
40.3135	3.04274	0.593498	5.1268	2.94716e-07	1.42137e-05	FUT7
7.49411	3.04253	0.851399	3.57356	0.000352162	0.00361279	SLC13A5
50.4966	3.04126	1.3672	2.22444	0.0261185	0.0926171	KRT15
33.1515	3.03921	0.673106	4.5152	6.32563e-06	0.000155684	TRPV6
22.5123	3.03732	0.930326	3.26479	0.00109544	0.00864258	KRT2
1.54866	3.03385	1.21013	2.50704	0.0121746	0.0526382	IFNE
7.3081	3.031	0.697361	4.34639	1.38397e-05	0.000285488	TRAV3
100.981	3.03092	0.864048	3.50781	0.000451804	0.00436287	IGHV1-24
375.499	3.0302	0.459683	6.59193	4.34157e-11	2.81071e-08	ZNF423
548.207	3.02888	0.544338	5.56433	2.63156e-08	2.10555e-06	PRF1
95.4481	3.02779	0.555132	5.45417	4.92012e-08	3.43298e-06	CD7
2.23076	3.02039	0.934009	3.2338	0.00122157	0.00937105	MIR329-2
65.2418	3.01955	0.501694	6.01871	1.75812e-09	2.8243e-07	RAI2
2.61197	3.01793	1.01098	2.98514	0.00283446	0.0177726	LINC00922
11.8272	3.0179	0.675946	4.4647	8.01806e-06	0.000186485	ZNF385B
6.58983	3.01752	0.783218	3.85272	0.000116815	0.00150638	TRBV11-2
7.45762	3.01666	0.842504	3.58059	0.000342824	0.00354331	C10orf105
4.28488	3.0152	0.966307	3.12034	0.00180645	0.0125584	MROH2B
16.9123	3.01332	1.02623	2.9363	0.00332155	0.0199804	IGLV7-43
15.9958	3.01233	0.71715	4.20042	2.66418e-05	0.000468276	RGS7
15.0693	3.01226	0.735197	4.09721	4.18156e-05	0.000672475	ADRB1
1.82309	3.01172	1.16022	2.59583	0.00943639	0.043643	MIR196A1
1.83575	3.01151	1.08063	2.7868	0.00532307	0.0283064	TRBV7-4
49.6834	3.01145	0.696141	4.32592	1.51893e-05	0.000304124	SCNN1B
1.2264	3.00944	1.37879	2.18267	0.0290602	0.100102	OR2G6
8.40543	3.00767	1.78323	1.68664	0.0916732	0.221881	FBXL21P
3931.79	3.00649	0.530099	5.67156	1.415e-08	1.35129e-06	ABI3BP
57.7736	3.00555	0.564332	5.32585	1.0048e-07	6.03548e-06	MICALCL
513.288	3.00417	0.490648	6.12287	9.19065e-10	1.73144e-07	FGR
1.84292	3.00367	1.62263	1.85111	0.0641532	0.173602	USP26
8.63103	3.00193	0.8695	3.45248	0.000555463	0.00511822	UGT2B17
88.6241	3.00121	0.485314	6.18407	6.24695e-10	1.27336e-07	GPR68
4.96584	2.99666	1.09243	2.7431	0.00608622	0.0313431	FAM95C
241.489	2.99503	1.02105	2.93327	0.00335413	0.0201221	IGLV1-44
12.2198	2.99425	0.77133	3.88194	0.000103628	0.00137219	KLHDC8A
3002.21	2.99007	0.607112	4.92507	8.43288e-07	3.21832e-05	SLIT3
126.176	2.98936	0.547225	5.46276	4.68779e-08	3.30426e-06	BCL11B
1.46269	2.98537	1.83216	1.62943	0.103223	0.241213	RBMY1B
6.73675	2.98526	0.784729	3.80419	0.000142271	0.00175807	SERPINI2
170.108	2.98385	0.671489	4.44364	8.84494e-06	0.000201201	CXCR2P1
3.8773	2.98356	0.935391	3.18964	0.00142451	0.0105049	HTR1D
1.19245	2.98286	1.7522	1.70235	0.0886906	0.21684	TMEM196
4.96219	2.98098	0.96774	3.08035	0.00206757	0.0139156	VSIG10L2
9.12372	2.98055	1.02299	2.91357	0.00357317	0.021042	IGKV6D-21
11.5198	2.97794	0.910302	3.27138	0.00107024	0.00847478	SV2C
1.42064	2.97623	1.27172	2.34032	0.0192672	0.0737485	DGCR5
1.23242	2.97583	1.65261	1.80068	0.0717529	0.187887	MIR1247
27.1691	2.97475	0.636486	4.6737	2.95817e-06	8.46714e-05	SCUBE1
41.9691	2.97325	0.766336	3.87983	0.000104531	0.00138238	ST6GAL2
1.18909	2.97284	1.77289	1.67684	0.0935745	0.225063	CHIA
1.1854	2.97025	1.83179	1.62151	0.104909	0.244433	CD300LD
36.824	2.9678	0.693819	4.27749	1.89014e-05	0.000361674	LRRC4C
8.5118	2.96709	1.12458	2.63841	0.00832967	0.039764	CYP4F24P
69.0026	2.96625	0.541008	5.48283	4.18576e-08	3.04356e-06	TIMD4
3.22519	2.96501	0.815334	3.63656	0.000276304	0.00300254	CPLX2
21.5816	2.96309	0.666612	4.445	8.78913e-06	0.000200591	RFLNA
1.76161	2.96229	1.03433	2.86397	0.00418365	0.0237073	TMEM252
184.745	2.96221	0.691909	4.28121	1.85883e-05	0.000357333	ADRA2A
20.4164	2.96208	0.603859	4.90525	9.33068e-07	3.47769e-05	CRYBG2
1.45662	2.96079	1.40475	2.10771	0.0350565	0.113868	IGHD5-12
1889.11	2.95935	0.630808	4.69136	2.71395e-06	7.9213e-05	TNXA
5.20735	2.95605	0.837547	3.52942	0.000416479	0.00411377	TRBV30
8.34083	2.95265	0.779555	3.78761	0.000152101	0.00185958	IL12B
24.727	2.95062	0.657483	4.48775	7.19793e-06	0.000172243	TMEM30B
19.6759	2.95002	0.936951	3.14853	0.00164095	0.0116937	BCORP1
126.2	2.9494	0.621137	4.74839	2.05038e-06	6.37031e-05	S100A9
44.1532	2.94888	0.606846	4.85936	1.17769e-06	4.1435e-05	COL23A1
32.7789	2.94595	0.724203	4.06785	4.7449e-05	0.000735442	GSDMA
2.36467	2.94418	1.33703	2.20204	0.0276628	0.0966933	CRISP2
2.12114	2.94325	1.03243	2.85081	0.00436087	0.024431	EFCAB1
11.963	2.94288	0.655979	4.48625	7.24888e-06	0.000173063	MIR223
722.09	2.94207	0.487487	6.03518	1.58781e-09	2.62922e-07	RASGRP2
10.8537	2.94066	0.739838	3.97474	7.04576e-05	0.00101021	KIR3DX1
83.8031	2.94045	0.618316	4.75558	1.97879e-06	6.21188e-05	INSRR
233.147	2.93966	0.462623	6.35432	2.09354e-10	6.92114e-08	GATA3
5.11323	2.93864	1.02109	2.87794	0.00400282	0.0230052	BTC
73.1227	2.93821	0.779929	3.76728	0.000165038	0.00197578	MS4A2
136.966	2.93735	0.914349	3.2125	0.00131584	0.00991255	IGHV4-31
31.1966	2.93669	0.5819	5.04673	4.49438e-07	1.95256e-05	PRR29
28.5846	2.93607	0.611027	4.80514	1.54643e-06	5.07871e-05	STYK1
29.651	2.93597	0.508567	5.77302	7.7861e-09	8.86546e-07	ERMN
2.61239	2.93597	1.59906	1.83606	0.0663488	0.177917	PADI3
1.4267	2.93543	1.68627	1.74078	0.0817222	0.205248	KRTAP10-10
1.16636	2.93525	1.46339	2.0058	0.0448778	0.135411	MIR543
5.9339	2.93225	0.7068	4.14863	3.34478e-05	0.000560338	MEP1A
4.32566	2.93211	1.35312	2.16693	0.0302402	0.102922	GC
6.10369	2.93075	1.03402	2.83434	0.00459209	0.0253494	OR5AK2
3092.39	2.93014	0.560707	5.22579	1.73412e-07	9.19081e-06	EFEMP1
343.202	2.92989	0.658131	4.45184	8.51378e-06	0.000196035	KCP
72.4585	2.92919	1.07211	2.73216	0.00629208	0.0321397	KRT6A
100.077	2.92878	0.776935	3.76965	0.000163474	0.00196159	ALDH1L1
2.08126	2.92419	1.17845	2.48139	0.0130871	0.0555518	SNORD114-26
443.226	2.924	1.01022	2.89442	0.00379858	0.0220869	IGHV3-15
19.3547	2.92379	0.736509	3.9698	7.19344e-05	0.00102807	DPEP1
2.55467	2.92182	0.993868	2.93985	0.00328372	0.0198334	KRT40
1.40233	2.92109	2.43363	1.2003	0.230022	0.413277	KRT34
421.038	2.92097	0.433632	6.73605	1.62753e-11	1.68636e-08	SLCO2A1
120.002	2.91979	0.734562	3.97487	7.04183e-05	0.00101021	DCSTAMP
49.8805	2.91895	1.08203	2.69765	0.00698302	0.0348194	CST1
17.5135	2.91893	1.07598	2.71281	0.00667144	0.0336712	LCN2
642.721	2.91873	0.472133	6.18201	6.32902e-10	1.27336e-07	CCDC69
3.69982	2.9134	0.965014	3.01903	0.00253589	0.0162899	LGI1
31.5446	2.90843	0.527295	5.51577	3.47266e-08	2.60739e-06	ABO
253.32	2.90821	0.468113	6.21263	5.21056e-10	1.16106e-07	CEBPA
9130.55	2.90801	0.471079	6.17308	6.69726e-10	1.32178e-07	ITGB2
129.745	2.90748	0.688657	4.22196	2.42191e-05	0.000434118	TENM2
3.82463	2.90623	0.909864	3.19414	0.0014025	0.0104098	TRBV6-9
2.01935	2.90621	1.12531	2.58258	0.00980639	0.0449299	DRD1
128.367	2.90572	0.433808	6.69816	2.11056e-11	2.07948e-08	BASP1
108.101	2.90524	0.588585	4.93597	7.97522e-07	3.06057e-05	TMEM119
159.846	2.90213	0.709651	4.08952	4.3227e-05	0.000689071	POU2AF1
23.2858	2.90099	0.705097	4.11431	3.88332e-05	0.000631168	PACSIN1
224.597	2.90035	0.74333	3.90184	9.54639e-05	0.00128628	MMRN1
496.942	2.89988	0.540095	5.36921	7.90845e-08	4.96626e-06	FCN1
27.1361	2.8988	0.829071	3.49645	0.000471499	0.00451937	BCO1
1.37969	2.89867	1.19019	2.43548	0.0148721	0.0611647	C15orf56
379.428	2.89862	0.567634	5.1065	3.28188e-07	1.54569e-05	ADAMDEC1
62.1963	2.89781	0.592759	4.88869	1.01511e-06	3.70354e-05	CLDN5
13.9853	2.89733	0.6844	4.23338	2.30203e-05	0.000419937	TRAJ43
2.06018	2.89719	1.16844	2.47953	0.0131556	0.055712	SSTR3
8090.08	2.89646	0.627973	4.61239	3.9807e-06	0.000107272	TNXB
2.53742	2.89634	2.84738	1.01719	0.309062	0.500288	CALML3
21.6714	2.89633	0.643516	4.50078	6.77035e-06	0.000163522	TNFSF14
11.3938	2.89582	0.666678	4.34365	1.40134e-05	0.000287524	SLC6A13
7.18407	2.89536	0.730599	3.96299	7.40156e-05	0.00105273	PHGR1
2.07048	2.89298	1.36125	2.12524	0.0335666	0.110761	TBC1D27P
16.0423	2.89249	0.691004	4.18593	2.84005e-05	0.000491682	DUOXA1
85.8862	2.89135	0.894576	3.23209	0.00122887	0.00941092	IGLV1-47
44.2134	2.89065	0.551774	5.23884	1.61591e-07	8.7661e-06	C16orf54
370.953	2.88739	0.586924	4.91952	8.67567e-07	3.29278e-05	P2RX5
622.472	2.88671	0.520555	5.54545	2.932e-08	2.29451e-06	FBP1
1.71837	2.88665	0.955845	3.02	0.00252777	0.0162529	MIR492
2965.7	2.8865	0.88146	3.27468	0.00105781	0.0084182	IGKV2D-28
2984.21	2.88534	0.88174	3.27232	0.00106668	0.00845958	IGKV2-28
7.21579	2.88452	0.848668	3.39888	0.000676618	0.0059819	MIR544A
32.3839	2.88277	0.947536	3.04238	0.00234715	0.0153535	CLEC4C
697.161	2.88276	0.460038	6.26635	3.69608e-10	9.11832e-08	THBD
3.46336	2.882	0.949507	3.03526	0.00240329	0.0156221	RTP5
320.882	2.88077	0.543343	5.30194	1.14581e-07	6.63256e-06	CD52
38.1547	2.87991	1.04755	2.74918	0.00597452	0.0309293	ITGB6
10.3835	2.87947	0.924242	3.11549	0.0018364	0.0127319	FAM90A9P
551.838	2.87906	0.600698	4.79286	1.64417e-06	5.35726e-05	ALPL
35.0044	2.87865	0.722771	3.98279	6.81097e-05	0.00098358	TNFAIP8L3
4.17558	2.87671	1.04987	2.74007	0.00614266	0.0315554	TSHB
1.12541	2.87642	1.94069	1.48217	0.138296	0.294725	CLC
708.745	2.87625	0.555164	5.1809	2.20815e-07	1.11169e-05	AOC3
38.5758	2.87593	0.484886	5.93114	3.00843e-09	4.12873e-07	CLIC3
6.88296	2.87482	0.887716	3.23845	0.00120182	0.00926883	TAT
4.83271	2.87231	0.998248	2.87735	0.00401025	0.0230334	ARHGDIG
144.759	2.87227	0.539835	5.32064	1.03401e-07	6.12224e-06	SNCAIP
4.64444	2.86965	0.838027	3.42429	0.0006164	0.00555135	CYP8B1
8.86674	2.86891	0.705666	4.06554	4.79224e-05	0.000741116	SLC8A3
242.779	2.86808	0.580023	4.94478	7.62318e-07	2.96946e-05	CLEC3B
33.3205	2.8675	0.525823	5.45337	4.94248e-08	3.43701e-06	UNC5A
313.078	2.86747	0.498461	5.75266	8.78503e-09	9.68363e-07	HLA-DOA
2.4696	2.86651	1.74727	1.64057	0.100887	0.237227	SPRR2D
8.19123	2.86582	0.687194	4.17032	3.04166e-05	0.000517083	TRAJ20
1.11194	2.86429	1.74354	1.6428	0.100424	0.236434	SHANK2-AS3
19.0046	2.86334	0.684748	4.1816	2.89466e-05	0.000500719	TRAJ29
163.319	2.86246	0.763261	3.7503	0.000176625	0.00209633	SCARA5
24.9172	2.85877	0.613002	4.66356	3.10784e-06	8.77434e-05	SCTR
481.728	2.85589	0.496584	5.75108	8.86759e-09	9.72292e-07	IL2RB
1.36315	2.85568	1.34333	2.12583	0.0335175	0.11062	SNORD115-21
2302.87	2.85476	0.467959	6.10045	1.05768e-09	1.93968e-07	LSP1
164.983	2.85433	0.696726	4.09678	4.18938e-05	0.000672475	MASP1
1686.74	2.8541	0.712303	4.00687	6.15294e-05	0.000908173	PRG4
19.4171	2.854	0.699759	4.07855	4.53168e-05	0.000711439	ACSM1
15.8456	2.85375	1.09943	2.59566	0.00944101	0.0436515	IGLV7-46
1.09291	2.85064	2.1556	1.32244	0.186023	0.359235	UGT1A4
99.4256	2.8467	0.94738	3.00482	0.00265739	0.0168459	IGKV1-6
52.7827	2.84395	1.23222	2.30798	0.0210001	0.0787522	TRIM29
11.4452	2.84246	0.755829	3.76071	0.000169429	0.00202484	TRBJ2-2
1.0857	2.8413	2.38414	1.19175	0.233361	0.417214	UGT1A5
3.76586	2.84095	1.30752	2.17278	0.0297969	0.10181	SLC6A2
5.2342	2.83693	0.888387	3.19335	0.00140632	0.0104234	SNORD113-4
10.9136	2.8369	0.748982	3.78767	0.000152067	0.00185958	TRAV23DV6
1.99983	2.8365	1.18787	2.3879	0.0169451	0.0671293	F9
147.551	2.8361	0.502773	5.64091	1.6915e-08	1.57189e-06	EPHA1
140.291	2.8351	0.56157	5.04853	4.45214e-07	1.94235e-05	PDCD1
1.12184	2.83428	0.98738	2.87051	0.00409809	0.0234122	GDF5
23.9046	2.83377	0.588141	4.81818	1.4487e-06	4.84216e-05	PRDM6
6.17209	2.83259	0.875952	3.23373	0.00122186	0.00937105	KRT72
1.07364	2.83152	1.25897	2.24908	0.0245072	0.0882778	TUBAL3
1.06201	2.8314	1.17468	2.41036	0.0159366	0.0641765	KRTAP10-3
1.06805	2.83074	1.53934	1.83893	0.0659259	0.177127	SNORD115-39
9.12095	2.82864	0.798581	3.54208	0.000396989	0.00396664	TRBV6-1
1.3902	2.82759	0.911065	3.10361	0.00191174	0.0131473	ADAD2
22.9099	2.8264	0.876882	3.22324	0.00126749	0.00965316	DPP6
3.33151	2.82578	1.17131	2.4125	0.0158434	0.0639259	SNORD114-2
14.401	2.82478	1.11123	2.54202	0.0110212	0.0489483	IGHD5-18
83.0976	2.82475	0.610656	4.62577	3.73214e-06	0.000102033	PIK3CD-AS1
5.11622	2.8247	0.942332	2.99756	0.00272149	0.0171786	OR11L1
7.85262	2.82284	0.754043	3.7436	0.0001814	0.00214441	TRAJ46
24.2477	2.82274	0.696994	4.04988	5.1244e-05	0.000782506	ABCC6P1
4.13916	2.82242	1.55412	1.81609	0.069357	0.183608	LINC02203
85.1581	2.82172	0.521301	5.41284	6.20327e-08	4.1202e-06	DOC2B
123.272	2.82157	0.766544	3.68089	0.000232418	0.00260695	FRMPD3
2.02386	2.82142	0.888141	3.17677	0.00148924	0.01084	ASIC2
98.135	2.81972	0.539413	5.22738	1.71925e-07	9.15e-06	PTPRN2
727.466	2.81852	0.465669	6.05262	1.42506e-09	2.40093e-07	ADCY4
1.32769	2.81801	2.77522	1.01542	0.309907	0.500945	RBMY1A3P
11.5065	2.81631	0.699079	4.0286	5.6111e-05	0.000842979	NUP62CL
264.991	2.81612	0.650066	4.33206	1.47721e-05	0.000298075	MEOX2
1.33647	2.81602	1.06436	2.64574	0.00815121	0.0391647	MIR218-2
96.4411	2.81578	0.687522	4.09555	4.21162e-05	0.000675	PTGER3
144.183	2.81296	0.655041	4.29432	1.7523e-05	0.000341287	MUC16
5.77421	2.81212	0.694582	4.04866	5.15127e-05	0.000785188	TRAJ41
1.07933	2.81134	2.18019	1.2895	0.197226	0.373374	KRTAP22-1
31.9176	2.81108	0.564232	4.98214	6.28841e-07	2.54025e-05	FFAR4
46.2214	2.80992	1.0232	2.7462	0.00602902	0.0311181	IGHV1-3
21.9491	2.80991	0.609091	4.61329	3.9635e-06	0.000106955	KCNT1
1.32032	2.80911	1.98185	1.41742	0.156361	0.319963	SPRR3
3.83968	2.80877	0.722014	3.89019	0.000100167	0.00133147	MIR1203
82.7429	2.80819	0.674681	4.16225	3.15124e-05	0.000533087	DUOX2
9.09997	2.80778	0.632993	4.43573	9.17621e-06	0.00020647	WNT9A
12.1126	2.80752	0.94979	2.95593	0.00311725	0.0190444	NCCRP1
4.03806	2.80685	0.830643	3.37912	0.000727176	0.00630777	CHRNA2
1.93846	2.80583	2.07486	1.3523	0.176279	0.345996	CSN1S2AP
31066.4	2.80578	0.416143	6.74233	1.55864e-11	1.68636e-08	CD74
13.5094	2.80527	1.06079	2.64451	0.00818094	0.0392885	GOLGA6L1
4.77218	2.8051	0.941504	2.97938	0.00288829	0.0180229	HMSD
136.028	2.80426	0.601649	4.66095	3.14758e-06	8.86242e-05	HLA-DQB2
39.614	2.80418	0.530371	5.28721	1.24196e-07	7.01284e-06	ADTRP
1.94774	2.80292	0.986429	2.84148	0.00449046	0.0249115	ANKRD62
63.2046	2.80228	0.539737	5.19193	2.08129e-07	1.05741e-05	TBX21
209.177	2.80193	0.60018	4.66848	3.03439e-06	8.62575e-05	ZBP1
6.42262	2.80041	0.877943	3.18974	0.00142402	0.0105049	KRT85
37.6005	2.80031	0.653375	4.28592	1.81984e-05	0.000352124	FMN2
474.775	2.79899	0.438336	6.38549	1.70851e-10	6.25614e-08	SPINT2
134.82	2.79889	0.525836	5.32275	1.0221e-07	6.104e-06	NR5A2
145.449	2.79886	0.537427	5.20789	1.91002e-07	9.87316e-06	ABCC6
4.15317	2.79753	0.736921	3.79625	0.000146904	0.0018067	VIP
9.50866	2.79737	0.800682	3.49373	0.000476314	0.00455288	TMEM100
1.28238	2.79571	1.66847	1.67561	0.093814	0.22543	RBMY1J
16.951	2.79518	0.772045	3.62048	0.000294052	0.00314164	MEOX1
1.28623	2.79461	1.98214	1.4099	0.15857	0.322843	SNORD115-9
7.72705	2.7942	0.899087	3.10782	0.00188471	0.0130016	TPSD1
2.35294	2.79382	0.995082	2.80763	0.00499073	0.0269471	RIMS4
7579.01	2.79366	0.746437	3.74266	0.000182081	0.00215071	CDR1
107.237	2.79252	0.595543	4.68903	2.74508e-06	7.96726e-05	UNC79
7.02969	2.79199	0.890033	3.13696	0.00170712	0.0120304	CACNG8
3.54232	2.79093	1.1159	2.50106	0.0123823	0.0532917	XKR4
29.2943	2.78933	0.6614	4.21732	2.47226e-05	0.000442041	REEP1
1.29913	2.78902	2.02678	1.37608	0.168796	0.336374	KRTAP6-1
452.545	2.78837	0.56813	4.90799	9.20154e-07	3.44716e-05	CREB3L1
72.7257	2.78766	0.485107	5.74648	9.11181e-09	9.88607e-07	WNT5A
352.329	2.78719	0.44064	6.32533	2.52693e-10	7.37543e-08	SASH3
83.3071	2.78707	0.569714	4.89204	9.97947e-07	3.65976e-05	C5AR2
32.8897	2.78695	1.00084	2.78462	0.00535906	0.0284394	SLC7A10
5248.28	2.78401	0.62897	4.4263	9.58639e-06	0.000213841	LUM
1141.72	2.7823	0.488386	5.69693	1.21983e-08	1.22118e-06	CDH23
11.2975	2.78207	0.682844	4.07424	4.61649e-05	0.000720544	SLCO4C1
58.2572	2.78145	0.625249	4.44854	8.6457e-06	0.000197972	NCR1
857.211	2.78117	0.43375	6.41193	1.43685e-10	5.72611e-08	NHS
5966.92	2.78096	0.688368	4.03993	5.34661e-05	0.000807564	CD36
139.869	2.7809	0.595258	4.67176	2.98633e-06	8.5242e-05	JAKMIP1
55.8418	2.78086	0.60424	4.60224	4.17972e-06	0.000111619	SNCG
139.233	2.78005	0.473994	5.86516	4.48707e-09	5.7755e-07	POM121L9P
86.2379	2.77953	0.456747	6.0855	1.16132e-09	2.09269e-07	PECAM1
1.82439	2.77813	1.22499	2.26788	0.0233367	0.085217	TRBV11-1
2336.88	2.77777	0.422983	6.56711	5.13022e-11	2.95315e-08	SIGLEC1
9.27928	2.77763	1.25825	2.20754	0.027276	0.0956119	IGLV5-45
34.9081	2.77671	0.534423	5.19571	2.03942e-07	1.04114e-05	LINGO3
249.743	2.77548	0.43243	6.41832	1.37784e-10	5.71058e-08	SLC49A3
4.71463	2.77538	1.1844	2.34328	0.0191148	0.0733005	SLC6A11
1.25668	2.77459	1.28883	2.1528	0.0313347	0.105585	MIR509-3
77.288	2.77388	0.44731	6.20125	5.60162e-10	1.20919e-07	CD300C
1.05453	2.77327	2.13977	1.29606	0.194954	0.370577	AFM
1.26206	2.77249	1.66627	1.66389	0.0961336	0.229302	RBMY1F
5.60493	2.77171	0.836681	3.31274	0.00092386	0.00758524	TRAV24
659.455	2.771	0.606553	4.56844	4.91373e-06	0.000127125	CHI3L1
569.393	2.76916	0.495042	5.59378	2.22181e-08	1.88699e-06	RASAL3
1.83364	2.76696	1.13161	2.44516	0.0144787	0.0598886	TRAV18
83.5785	2.76624	0.904313	3.05894	0.00222123	0.0147157	FDCSP
2219.17	2.76616	0.894495	3.09243	0.00198525	0.0135241	IGKV1-5
7.73456	2.76287	1.20578	2.29136	0.0219426	0.0812719	SDR16C5
149.536	2.76267	0.553727	4.98923	6.06217e-07	2.45844e-05	NKG7
3.35959	2.76108	0.996065	2.77199	0.00557148	0.0292965	AKR1D1
9018.06	2.76026	0.452424	6.10104	1.0538e-09	1.93968e-07	LYZ
35.0176	2.75968	1.22387	2.25487	0.0241416	0.0872794	HTN1
37.3588	2.75769	0.635308	4.34071	1.42021e-05	0.00029082	AOC4P
1.54666	2.75506	1.40007	1.96781	0.04909	0.144379	IQCF1
1.51846	2.75462	1.50213	1.8338	0.0666832	0.178423	LRTM1
33.783	2.75371	0.52057	5.2898	1.22449e-07	6.9712e-06	POM121L1P
255.673	2.75354	0.423096	6.50808	7.61167e-11	3.84724e-08	NFAM1
33.3309	2.7534	1.08884	2.52875	0.011447	0.0503642	IGHV3-66
1.01423	2.74989	1.39485	1.97145	0.0486721	0.143455	MIR381
3.75647	2.74978	0.986934	2.78618	0.00533326	0.0283533	UGT3A2
20.2967	2.74842	1.34038	2.05047	0.0403184	0.126	HTN3
32.3877	2.74791	0.538634	5.10162	3.36758e-07	1.57888e-05	CD70
1041.32	2.74733	0.424747	6.46815	9.92086e-11	4.56866e-08	ANPEP
5.46734	2.74646	1.57477	1.74404	0.0811518	0.204165	KRT16P2
181.67	2.74497	0.636512	4.31253	1.614e-05	0.00031976	LIPG
13.2178	2.74446	0.7374	3.72181	0.000197797	0.00229365	TRBV7-8
4.23173	2.74441	1.2063	2.27507	0.0229018	0.0839692	KCNA10
40.7449	2.74232	1.01044	2.71398	0.00664797	0.0335851	MMP7
52.0364	2.74229	0.510482	5.37196	7.78849e-08	4.93581e-06	CACNA2D3
1.00491	2.74205	1.63756	1.67447	0.094038	0.225706	LDC1P
24.1819	2.74163	0.742991	3.68999	0.000224266	0.00253544	KCNB1
168.015	2.74011	0.481847	5.68667	1.2954e-08	1.27831e-06	CHRD
20139.9	2.7398	0.554859	4.93783	7.89957e-07	3.0428e-05	COL5A1
1.57161	2.73779	1.02198	2.67892	0.00738609	0.0362792	SNORD114-12
89.7306	2.73748	0.43727	6.2604	3.83991e-10	9.3617e-08	SNX20
4.45347	2.73738	0.99631	2.74752	0.00600476	0.0310161	SNORD113-9
14.429	2.73707	0.850718	3.21737	0.00129372	0.00978745	DAZL
833.937	2.7367	0.413428	6.61955	3.60303e-11	2.66663e-08	CSF3R
2.38141	2.73644	0.854768	3.20138	0.00136772	0.0102028	BMS1P21
19.8526	2.73641	0.70329	3.89087	9.98838e-05	0.00133147	EPHX4
327.603	2.73484	0.43494	6.28785	3.21884e-10	8.44354e-08	ID3
775.944	2.73409	0.414057	6.60316	4.02474e-11	2.78016e-08	PIK3R5
542.389	2.73392	0.431439	6.33675	2.34663e-10	7.15137e-08	SH2D3C
14.6891	2.7333	0.681247	4.0122	6.01543e-05	0.000892964	TRAJ48
1.88285	2.73321	1.27393	2.1455	0.0319132	0.106857	IQCJ
77.9886	2.73223	0.566498	4.82302	1.41403e-06	4.76469e-05	TP73
12.3951	2.73037	0.988112	2.76322	0.00572338	0.0299523	ADGRG4
5.48926	2.72964	0.897856	3.04018	0.0023644	0.0154504	GCSAML
859.584	2.72953	0.499178	5.46806	4.5499e-08	3.22902e-06	CCL3
14.952	2.7291	0.756376	3.60812	0.00030842	0.00325593	TRBV5-6
113.522	2.72676	0.540559	5.04433	4.55106e-07	1.96893e-05	IL18R1
1058.47	2.72521	0.510267	5.34075	9.25634e-08	5.67512e-06	ADAMTS10
151.231	2.72318	0.509453	5.34531	9.02613e-08	5.56692e-06	TMEM37
1.21494	2.7217	1.43512	1.8965	0.0578937	0.162016	LOC100506869
775.383	2.72094	0.522023	5.21229	1.86523e-07	9.76091e-06	CGNL1
0.998608	2.71981	1.95268	1.39286	0.163662	0.328937	SNORD115-31
2.30918	2.71881	1.03152	2.63574	0.0083954	0.0400041	TRAV40
37.6289	2.71787	0.624218	4.35404	1.3365e-05	0.000277797	PGR
74.3485	2.71679	0.588071	4.61983	3.84051e-06	0.000104445	GALNT14
14.8578	2.71654	0.667989	4.06675	4.76743e-05	0.000738382	KRT222
27.5956	2.71609	0.510808	5.31724	1.05355e-07	6.20245e-06	S1PR4
1.01424	2.71591	1.11608	2.43345	0.0149557	0.0613718	MIR412
134.215	2.71495	0.427273	6.35413	2.09609e-10	6.92114e-08	MATK
1.48664	2.71419	1.26437	2.14668	0.0318189	0.106644	KRTAP10-11
410.902	2.71246	0.512989	5.28756	1.23957e-07	7.01284e-06	LOC100129697
1.24224	2.71228	1.68504	1.60962	0.107481	0.248641	RNF186
850.563	2.71179	0.578967	4.68385	2.81537e-06	8.10317e-05	MEGF6
1438.97	2.71069	0.558926	4.84982	1.23575e-06	4.29672e-05	PREX2
7436.93	2.7103	0.44601	6.07676	1.22638e-09	2.15375e-07	CIITA
221.266	2.71002	0.49033	5.52693	3.25887e-08	2.47376e-06	PLCH2
1.00329	2.70951	2.41254	1.12309	0.261399	0.448201	SHISA9
23.668	2.70781	0.669193	4.04638	5.20147e-05	0.00079025	FAM153B
10.0193	2.70734	0.943441	2.86965	0.00410931	0.0234593	CES1P2
73.3659	2.7052	0.651487	4.15234	3.2909e-05	0.000552205	PKP1
6.81785	2.70461	0.820505	3.29628	0.000979755	0.00795591	ADRB3
9.28752	2.70347	0.678551	3.98418	6.77149e-05	0.000979244	ITIH1
23.7221	2.70286	0.733994	3.6824	0.000231051	0.00259516	BSPRY
102.799	2.70144	0.559793	4.82578	1.39453e-06	4.71433e-05	ABCA4
239.924	2.70075	0.558474	4.83595	1.32511e-06	4.55395e-05	ATP6V1C2
71.4108	2.6982	0.648645	4.15975	3.18593e-05	0.000538077	S100A8
29.9654	2.69807	0.617819	4.36709	1.25912e-05	0.000266005	SIX2
46.1361	2.69765	0.601002	4.48859	7.1695e-06	0.000171761	CD300E
1.69963	2.69617	1.45807	1.84913	0.0644386	0.17417	CLEC4GP1
226.586	2.69164	0.421597	6.38439	1.72079e-10	6.25614e-08	CDYL2
20.6123	2.69141	0.977293	2.75394	0.00588826	0.0306128	AADAC
339.679	2.69121	0.653348	4.1191	3.80348e-05	0.000621998	IL1RN
4.35265	2.69089	0.890157	3.02293	0.00250336	0.0161209	C17orf99
29.3062	2.69021	0.416316	6.46195	1.03364e-10	4.65654e-08	C11orf45
7.30692	2.68961	1.05948	2.53861	0.0111293	0.0493282	OR2T33
73.788	2.68919	0.864388	3.11109	0.00186397	0.01288	ZFP57
466.783	2.68867	0.428814	6.27	3.61044e-10	9.01436e-08	SPOCK2
10.0139	2.68726	0.689053	3.89994	9.62181e-05	0.00129476	GRM6
206.21	2.68488	0.476489	5.63472	1.75338e-08	1.60776e-06	ARHGEF15
145.585	2.68479	0.719416	3.7319	0.000190038	0.00222244	MZB1
524.996	2.68351	0.483725	5.54759	2.89641e-08	2.29093e-06	STON2
28.1898	2.68348	0.52737	5.08842	3.6106e-07	1.65904e-05	KIF19
1.47057	2.68228	1.06827	2.51087	0.0120434	0.0522696	GAS2L2
5976.87	2.6816	0.434716	6.16862	6.88881e-10	1.34676e-07	C1R
3.35638	2.68088	1.15608	2.31894	0.0203982	0.0771089	LMX1A
13.3125	2.67937	1.0284	2.60539	0.00917696	0.0427358	GOLGA6L6
106.176	2.6791	0.392071	6.8332	8.30428e-12	1.25726e-08	P2RY8
1.77365	2.67873	0.910081	2.9434	0.00324632	0.0196706	FGF8
187.333	2.67859	0.54906	4.8785	1.06898e-06	3.87281e-05	IL21R
16.6111	2.67767	0.751748	3.56193	0.00036814	0.00373602	PLIN5
4.19413	2.67424	0.965943	2.76853	0.00563104	0.0295724	PPP2R2C
32.1236	2.67381	0.600899	4.44968	8.59968e-06	0.000197355	IL1RL2
0.969963	2.6706	1.77661	1.5032	0.132787	0.286903	HTR3C
145.961	2.66985	0.591145	4.51641	6.28973e-06	0.000155169	PDPN
4.5158	2.66941	1.49476	1.78584	0.0741247	0.192203	C8B
67.1673	2.66688	0.909721	2.93153	0.00337292	0.0202073	PAX5
54.4628	2.66625	0.596003	4.47355	7.69325e-06	0.000180144	CPAMD8
3.81364	2.66537	0.960103	2.77613	0.00550107	0.0290147	HTR4
1.46684	2.66395	0.877049	3.0374	0.0023863	0.0155336	ZNF516-DT
1.4567	2.66143	1.38127	1.92679	0.0540055	0.154542	SNORD115-22
9.3654	2.66109	0.604364	4.40313	1.067e-05	0.00023349	PTPN5
88.3461	2.66104	0.552937	4.81256	1.49007e-06	4.9406e-05	TDRD10
11.2816	2.66053	0.668193	3.98167	6.84327e-05	0.000987556	CXCR2
75.6601	2.65916	0.565729	4.70041	2.59638e-06	7.63343e-05	SOX17
638.961	2.65735	0.673762	3.94405	8.01153e-05	0.001118	PLXNA4
21.6386	2.65724	0.801555	3.3151	0.000916095	0.0075454	RHCG
5.98833	2.65652	0.863598	3.0761	0.00209727	0.0140653	BEND4
10.6996	2.65604	1.02854	2.58234	0.00981327	0.0449514	CYP2C9
553.941	2.65546	0.498837	5.32331	1.01898e-07	6.10297e-06	PPARG
199.643	2.65473	0.525565	5.05118	4.39078e-07	1.92368e-05	HLA-DOB
11.954	2.65348	0.63574	4.17385	2.99494e-05	0.000511236	PTPRT
66.6708	2.65305	0.616251	4.30514	1.66877e-05	0.000328725	XIRP1
94.6331	2.65233	0.761704	3.48211	0.000497485	0.00470748	PPP1R1B
1639.15	2.65143	0.954416	2.77807	0.00546834	0.0288715	IGKV3-11
17.7244	2.65098	0.686517	3.86149	0.0001127	0.00146333	KHDRBS2
266.457	2.65061	0.441772	5.99995	1.97376e-09	3.0298e-07	TNFRSF10A
1.17389	2.64902	1.47198	1.79963	0.0719199	0.188182	LINC00619
0.953197	2.6485	3.07651	0.86088	0.389304	0.580191	DEFB4A
356.227	2.64689	0.483045	5.47959	4.26303e-08	3.08891e-06	ALS2CL
117.547	2.64644	0.548211	4.82741	1.38322e-06	4.68903e-05	ARRDC5
129.566	2.64633	0.613014	4.31692	1.58224e-05	0.000314498	PEG3
32.2823	2.6445	0.739655	3.57532	0.0003498	0.00359569	ATP6V0D2
2692.36	2.64435	0.46439	5.69423	1.23929e-08	1.22879e-06	ADAMTS2
4.04828	2.64317	0.936134	2.8235	0.00475028	0.0260314	LY6H
3224.88	2.64155	0.443162	5.96069	2.51168e-09	3.66547e-07	WDFY4
611.92	2.64153	0.427438	6.1799	6.41433e-10	1.27812e-07	FGD3
0.949751	2.6414	1.48942	1.77344	0.0761554	0.195973	IGHD4-23
306.057	2.64135	0.54352	4.8597	1.17562e-06	4.14328e-05	CSMD2
21.5625	2.6413	0.886656	2.97895	0.0028924	0.0180376	ACY3
2.13128	2.6401	1.66665	1.58407	0.113177	0.257636	NF1P2
21.5211	2.64005	0.560786	4.70776	2.50457e-06	7.43584e-05	ZBED2
700.01	2.63897	0.58344	4.52312	6.09342e-06	0.000151954	TREM2
1.73989	2.63786	1.42067	1.85677	0.0633434	0.172192	OPN1LW
10.3348	2.63716	0.750195	3.5153	0.000439256	0.00427885	VNN3
119.37	2.63177	0.511843	5.14175	2.7219e-07	1.33212e-05	CCR7
25.874	2.6314	0.774731	3.39654	0.00068244	0.00602565	GALNT13
49.3268	2.63104	0.653508	4.02602	5.67278e-05	0.00085063	LAMB4
211.335	2.63077	0.512166	5.13657	2.79801e-07	1.36431e-05	PRAM1
1.74109	2.63054	0.783775	3.35624	0.000790099	0.00672412	IFNL1
115.96	2.62915	0.502618	5.23091	1.68674e-07	9.0555e-06	ATP1A3
658.428	2.62748	0.432357	6.07712	1.22363e-09	2.15375e-07	PSTPIP1
228.993	2.62636	0.527538	4.97852	6.40712e-07	2.57376e-05	HSPA12B
7.69866	2.62601	0.759197	3.45893	0.00054232	0.00503066	TRAV26-2
1532.1	2.62414	0.413936	6.33949	2.3053e-10	7.13025e-08	LILRB4
331.549	2.62409	0.46394	5.6561	1.54853e-08	1.47203e-06	CARMIL2
3.05894	2.62176	0.835727	3.13711	0.00170624	0.0120304	MIR95
52.4318	2.621	0.543667	4.82097	1.42862e-06	4.79347e-05	CLEC4E
328.201	2.61974	0.485635	5.39447	6.87264e-08	4.45068e-06	RTN1
1.13603	2.61715	1.64343	1.5925	0.111273	0.254772	CRISP3
33.9725	2.61651	0.848827	3.0825	0.00205271	0.0138246	DMBT1
13.1729	2.61523	0.670919	3.89798	9.6999e-05	0.00130189	SPIC
4.92345	2.61469	0.918232	2.84752	0.00440611	0.0245899	CFAP221
196.379	2.61419	0.407654	6.41276	1.42908e-10	5.72611e-08	SECTM1
342.812	2.61247	0.49584	5.26879	1.37327e-07	7.6501e-06	ANO9
2.91728	2.61199	1.4179	1.84216	0.0654514	0.176195	ACSM2B
1.39743	2.61163	1.50574	1.73444	0.0828393	0.207128	IGFBP1
20.1658	2.61128	0.601621	4.3404	1.42225e-05	0.00029095	NCR3
10.1416	2.60956	0.694513	3.7574	0.000171689	0.00204713	TRAJ7
28.467	2.60944	1.0135	2.57469	0.010033	0.0457054	ATP12A
4.01112	2.60928	1.35123	1.93104	0.0534778	0.153536	QRFPR
26.6062	2.60906	0.605755	4.30712	1.65396e-05	0.00032674	ACKR2
1116.49	2.60636	0.474018	5.49845	3.83144e-08	2.82648e-06	ARHGAP9
25.2193	2.60593	0.558565	4.66541	3.08003e-06	8.71959e-05	TAL1
1.41064	2.60533	1.33855	1.94638	0.0516085	0.149599	CCKAR
288.129	2.60513	1.13049	2.30442	0.0211993	0.0791273	IGLV3-19
1328.48	2.60495	0.571441	4.55856	5.15063e-06	0.000132427	CYP1B1
217.089	2.60467	0.362898	7.17741	7.10434e-13	1.84029e-09	PTAFR
327.881	2.60375	0.699617	3.72168	0.000197899	0.00229365	CXCL13
81.3002	2.60275	0.727235	3.57897	0.000344953	0.00355468	PKP2
178.158	2.60024	0.620201	4.19257	2.75807e-05	0.000481918	CD19
7.75686	2.59977	1.012	2.56895	0.0102008	0.0462562	IGLV1-36
973.257	2.59955	0.393206	6.61116	3.8133e-11	2.72493e-08	SPI1
734.529	2.5991	0.464825	5.59156	2.25039e-08	1.89572e-06	CD93
156.408	2.59905	1.01521	2.5601	0.0104641	0.0470898	COL20A1
252.749	2.59845	0.43353	5.9937	2.05121e-09	3.10271e-07	TP53I11
161.125	2.59757	0.46627	5.57095	2.53356e-08	2.05894e-06	NPNT
38.6461	2.59753	0.678824	3.82651	0.000129973	0.00163423	FAM131B
234.511	2.5966	0.38445	6.75406	1.43762e-11	1.68636e-08	EPHB6
36.3685	2.59602	0.552049	4.70251	2.56977e-06	7.58595e-05	SGSM1
36.7451	2.59529	0.600035	4.32524	1.52365e-05	0.000304775	FOXF1
184.255	2.59527	0.594832	4.36303	1.28276e-05	0.000269875	UBASH3A
9.36916	2.59408	0.816014	3.17897	0.00147801	0.0107972	CYP4Z2P
7.92235	2.59313	0.660978	3.92318	8.73896e-05	0.00119932	POM121L4P
79.6921	2.59295	0.565167	4.58793	4.47662e-06	0.000117299	TNIP3
184.709	2.59268	0.632843	4.09688	4.18765e-05	0.000672475	MUC4
706.62	2.59173	0.605027	4.28366	1.83846e-05	0.000354733	CILP
42.6706	2.59167	0.888203	2.91788	0.00352419	0.0208763	IGKV3D-11
58.1716	2.59111	0.510889	5.07176	3.94145e-07	1.77177e-05	CXCR3
24.1201	2.59035	0.745366	3.47528	0.000510321	0.00479392	TRAV12-3
259.085	2.59019	0.412784	6.27493	3.49788e-10	8.83983e-08	NAPSB
2434.04	2.58998	0.38705	6.69159	2.20762e-11	2.07948e-08	TNFAIP2
94.3145	2.58987	0.513847	5.04015	4.65158e-07	1.98752e-05	SIRPB2
2.11544	2.58908	1.04367	2.48075	0.0131107	0.0556	FABP12
1.09794	2.58695	1.17056	2.21001	0.0271041	0.0951837	TTLL2
8.46549	2.58675	0.990278	2.61214	0.00899769	0.0421663	IGFL3
25.8771	2.58636	0.474645	5.44904	5.06422e-08	3.4982e-06	FXYD2
21.6378	2.58504	0.606414	4.26284	2.01848e-05	0.000376498	FAM90A15P
72.5005	2.58463	0.607592	4.25389	2.10085e-05	0.000388073	SLC12A3
69.6711	2.58426	0.589835	4.38132	1.17961e-05	0.000253843	PGBD5
1.37504	2.5842	1.9998	1.29223	0.196279	0.37231	UGT2B4
130.197	2.58117	0.479955	5.37794	7.5344e-08	4.80417e-06	TBX1
309.775	2.58077	0.396828	6.50349	7.84757e-11	3.86725e-08	DOK2
66.6104	2.58075	0.547487	4.71381	2.43122e-06	7.30175e-05	GPR84
1098.78	2.58002	0.562345	4.58797	4.47572e-06	0.000117299	CCL5
45.0906	2.57982	0.594807	4.33724	1.44283e-05	0.000293575	FAM90A20P
42.1364	2.57952	0.522044	4.9412	7.76447e-07	3.00192e-05	SIT1
23.763	2.57886	0.692082	3.72624	0.000194356	0.00226145	KRT81
675.767	2.5763	0.424262	6.07242	1.25998e-09	2.1882e-07	CCDC88B
50.645	2.57419	0.652566	3.94473	7.98912e-05	0.00111638	KLHDC7B
3243.98	2.5736	0.553468	4.64996	3.32e-06	9.24679e-05	CDH11
0.895512	2.57316	2.13655	1.20435	0.228454	0.411797	FOXI1
73.7091	2.57292	1.05772	2.43252	0.0149941	0.0614562	ANKRD18B
1.12325	2.57112	1.66352	1.54559	0.122204	0.271199	IGHJ2
51.3898	2.56899	0.624809	4.11165	3.92843e-05	0.000637501	FAM124B
29.135	2.56812	0.826465	3.10735	0.00188772	0.0130181	SIM1
437.505	2.56793	0.506715	5.0678	4.02441e-07	1.80125e-05	THSD7A
1415.51	2.56789	0.414778	6.19099	5.97873e-10	1.25149e-07	CSF2RB
33.1487	2.56723	0.44231	5.80413	6.46993e-09	7.70554e-07	HOPX
194.27	2.56711	0.659679	3.89146	9.96439e-05	0.00133135	BANK1
158.752	2.56609	0.708548	3.62162	0.000292769	0.00313219	CCL21
26.1992	2.5658	0.79302	3.23549	0.00121436	0.00933775	SYT12
30.5392	2.56553	0.53375	4.80661	1.5351e-06	5.05711e-05	CATSPERB
15.8656	2.56475	0.633536	4.04831	5.15884e-05	0.000785188	FAM155A
17.2697	2.56449	0.677377	3.78592	0.000153143	0.00187011	FAM90A14P
12.6487	2.56417	0.732861	3.49886	0.000467258	0.00448702	KIR2DL3
40.6864	2.56132	0.576174	4.44538	8.77348e-06	0.000200591	GCNT4
1909.45	2.56098	0.390515	6.55796	5.45471e-11	3.01388e-08	FMNL1
81.7929	2.5603	0.65521	3.9076	9.32174e-05	0.00126093	NIBAN3
3.2896	2.56	1.01145	2.53101	0.0113736	0.0501411	GLP2R
135.694	2.55915	0.472908	5.41152	6.24919e-08	4.13744e-06	MALL
14.1754	2.55875	0.624222	4.09911	4.14737e-05	0.00066884	TRAJ42
714.83	2.55796	0.52555	4.8672	1.13188e-06	4.03022e-05	IL4I1
2.35537	2.5566	1.48596	1.72051	0.0853394	0.211314	LOC401589
127.976	2.5555	0.618569	4.13132	3.60691e-05	0.000595586	TNFRSF11B
408.936	2.5551	0.539847	4.73301	2.21214e-06	6.81162e-05	F3
2.19675	2.55442	1.11778	2.28527	0.0222968	0.0822908	CBY2
323.173	2.55428	0.426524	5.98861	2.11642e-09	3.17816e-07	PDE1B
1529.01	2.55424	0.940831	2.71487	0.00663009	0.0335296	IGKV3-15
23.0835	2.55245	0.599621	4.25677	2.07404e-05	0.000384096	CXCL3
1.97684	2.5516	0.977115	2.61136	0.00901826	0.0422263	MIR655
14.2978	2.55058	0.936021	2.72492	0.00643174	0.0327723	OR2T2
51.7768	2.5504	0.733141	3.47874	0.000503786	0.00475625	NRK
98.3857	2.54995	0.455126	5.60273	2.11006e-08	1.82712e-06	GIMAP1
25.6917	2.54981	0.557822	4.57101	4.85368e-06	0.000125778	TMEM63C
119.415	2.54927	0.5038	5.06008	4.19078e-07	1.85567e-05	MPP7
522.036	2.54879	0.553911	4.60144	4.19577e-06	0.000111904	NPR1
3225.95	2.54832	0.537547	4.74066	2.13027e-06	6.57906e-05	CXCL12
1.08543	2.54798	1.24949	2.03922	0.0414276	0.128069	CNPY1
364.903	2.54778	0.507461	5.02065	5.1498e-07	2.15595e-05	ERG
52.1265	2.54464	0.799267	3.18372	0.00145396	0.0106734	IGHV4-61
23.0684	2.54417	0.431823	5.8917	3.82242e-09	4.98189e-07	SMCO4
1558.29	2.54367	0.504576	5.04121	4.62608e-07	1.98071e-05	SYNPO2
40.6509	2.5433	0.619845	4.10312	4.07615e-05	0.000658379	EFCC1
876.231	2.5431	0.410238	6.19909	5.67906e-10	1.21327e-07	MYO1G
27.9163	2.54196	0.691158	3.67782	0.000235235	0.0026265	CXCR5
3.18947	2.54057	0.792333	3.20645	0.00134385	0.0100573	NSG2
81.6625	2.54057	0.716071	3.54793	0.00038827	0.00389763	FCRL2
14.5284	2.53912	0.656909	3.86526	0.00011097	0.00144904	TMEM92
203.629	2.53786	0.530782	4.78136	1.74114e-06	5.61146e-05	KCNQ3
304.46	2.53746	0.525661	4.82718	1.38478e-06	4.68903e-05	LAG3
5.38319	2.53637	0.856329	2.96191	0.0030574	0.0187865	DLX3
2.89693	2.53616	1.12797	2.24843	0.0245489	0.0883382	IGHV4-28
2.55864	2.53544	1.18583	2.13812	0.032507	0.108285	OR2T11
46.1726	2.53457	0.5247	4.8305	1.3619e-06	4.65719e-05	HCP5
8.24874	2.53445	1.16171	2.18164	0.0291359	0.100313	FOXQ1
4.79802	2.53406	1.2647	2.00369	0.0451035	0.135953	FOXL2
111.823	2.53337	0.468414	5.4084	6.35905e-08	4.19677e-06	CBFA2T3
103.797	2.53307	0.59402	4.26429	2.00537e-05	0.000375541	FASLG
0.871198	2.53301	1.69009	1.49874	0.13394	0.288589	GPR26
22.4376	2.53289	0.54364	4.65913	3.17555e-06	8.92903e-05	DCANP1
158.216	2.53155	0.577775	4.38155	1.17836e-05	0.000253837	ZNF831
39.2291	2.53045	0.580766	4.35709	1.31801e-05	0.000275334	NGEF
1606.97	2.52937	0.380038	6.65557	2.82198e-11	2.43666e-08	ACE
249.678	2.5284	0.405424	6.23644	4.47638e-10	1.03071e-07	PIK3R6
1.9766	2.52725	1.16159	2.17568	0.0295789	0.101316	KRTAP10-12
39.61	2.52678	0.560012	4.51201	6.4215e-06	0.000157482	FOLR1
8.04602	2.52662	0.835881	3.0227	0.00250529	0.0161233	SLC6A20
0.871242	2.52583	1.47589	1.71139	0.0870096	0.214069	MIR1197
70.056	2.52522	0.659381	3.82969	0.000128306	0.00161831	TRAJ26
3.66711	2.52498	0.70376	3.58785	0.000333421	0.0034634	FGF9
288.87	2.52492	0.388441	6.50014	8.0245e-11	3.86725e-08	GIMAP6
199.214	2.52443	0.394682	6.39611	1.59384e-10	6.11651e-08	RIPK3
126.572	2.52437	0.638758	3.952	7.74997e-05	0.00109031	NUGGC
383.071	2.52346	0.441595	5.71442	1.10078e-08	1.12928e-06	SLAMF8
113.537	2.52323	1.10325	2.28708	0.022191	0.0820308	OR7A5
4.84049	2.52234	0.770208	3.27488	0.00105709	0.00841619	C4orf50
1138.61	2.52196	0.577372	4.368	1.25388e-05	0.000265726	PRUNE2
32.3085	2.5216	0.524963	4.80338	1.56009e-06	5.11546e-05	PLA2G5
79.0031	2.52099	0.526696	4.78643	1.69778e-06	5.49737e-05	ADD2
1.35044	2.52094	0.925253	2.7246	0.00643803	0.0327963	LINC01558
17.3866	2.52063	0.71979	3.50189	0.00046197	0.00444654	TRBV9
1820.34	2.51994	0.409982	6.14646	7.92331e-10	1.53453e-07	IRF8
90.9003	2.51976	0.541102	4.65672	3.21291e-06	9.00962e-05	GPIHBP1
19.9244	2.51962	0.757878	3.32457	0.000885561	0.00734647	GRIA1
16.4033	2.51886	0.747988	3.36752	0.000758487	0.00650854	TRAV21
17.3135	2.51877	0.684296	3.68083	0.000232478	0.00260695	SLC5A5
1.60347	2.51861	1.10195	2.28559	0.022278	0.0822497	TRBV10-1
2.6148	2.51848	0.875836	2.87552	0.00403369	0.0231423	AKR1C8P
2.67221	2.51832	1.05522	2.38653	0.0170082	0.0673149	CNGA3
247.041	2.51759	0.458836	5.4869	4.09041e-08	2.98471e-06	CCL3L1
1257.69	2.51699	0.584002	4.3099	1.63332e-05	0.000322969	TRBC2
6.97051	2.51697	0.979302	2.57017	0.0101649	0.0461238	PPBP
11259.1	2.51695	0.863351	2.91533	0.00355314	0.0209658	IGHA1
382.927	2.51679	0.390427	6.44624	1.14658e-10	5.05544e-08	CCND2
586.733	2.51666	0.468652	5.36998	7.87432e-08	4.95987e-06	PLAU
0.871145	2.51613	1.51104	1.66517	0.0958796	0.228775	LINC01750
3402.59	2.51501	0.572623	4.39208	1.12271e-05	0.000243877	MMP9
11.877	2.51419	0.958302	2.62359	0.00870085	0.0411473	CYP4F3
359.906	2.51369	0.430588	5.83781	5.28903e-09	6.60367e-07	ADRB2
1391.82	2.51334	0.482549	5.20845	1.90423e-07	9.87316e-06	IL32
1378	2.51328	0.415141	6.05403	1.41266e-09	2.39955e-07	PARVG
11.162	2.51307	1.15354	2.17857	0.0293633	0.100794	GOLGA6L22
1.28552	2.51203	1.02804	2.44352	0.0145448	0.0600663	SNORD113-5
25.2076	2.51124	0.73634	3.41044	0.000648578	0.00578086	PTCRA
60.6407	2.51116	0.501549	5.0068	5.53414e-07	2.28234e-05	RSPO3
1.33591	2.51025	1.00358	2.5013	0.0123738	0.053277	LOC100506731
193781	2.50928	0.578474	4.33775	1.43947e-05	0.000293575	COL3A1
14.641	2.50926	0.940202	2.66885	0.0076111	0.0370943	FRMPD2
54.8022	2.50916	0.817766	3.06831	0.00215273	0.0143767	B3GAT1
2.4158	2.50907	1.04396	2.40341	0.0162431	0.065007	NR1H4
124.809	2.50881	0.405738	6.18332	6.27667e-10	1.27336e-07	ID1
19.0903	2.50859	0.613883	4.08643	4.38064e-05	0.000695265	SHISA6
183.922	2.50738	0.686609	3.65183	0.000260382	0.00286863	MLXIPL
365.49	2.50709	0.444209	5.64395	1.66193e-08	1.55838e-06	GGT5
875.175	2.50656	0.464147	5.40034	6.65134e-08	4.34813e-06	TENM4
4.07424	2.50382	0.85428	2.93091	0.00337969	0.020242	CYS1
110.406	2.50326	0.472253	5.30067	1.15381e-07	6.65772e-06	ACSM5
17.9745	2.5032	1.16318	2.15203	0.0313953	0.105738	IGLV3-27
150.967	2.5022	0.510829	4.89831	9.66662e-07	3.58357e-05	LTB
324.051	2.50198	0.427729	5.84947	4.93152e-09	6.26968e-07	CD300A
1.64096	2.50143	1.17602	2.12703	0.033418	0.11045	CHST8
87.4017	2.50107	0.530649	4.71323	2.43816e-06	7.31203e-05	TCIM
689.738	2.49943	0.442103	5.65349	1.57221e-08	1.48771e-06	PSD4
36.2875	2.49936	0.583922	4.28031	1.86636e-05	0.000358449	ANKRD33B
436.145	2.49864	0.54466	4.58751	4.48553e-06	0.000117366	PCSK5
1.59584	2.49831	1.28111	1.95011	0.0511633	0.148787	SNORD114-16
367.714	2.49564	0.481716	5.18073	2.21019e-07	1.11169e-05	NHSL2
182.765	2.49465	0.613052	4.06923	4.71697e-05	0.000734408	DIO2
8.73481	2.49358	0.652639	3.82077	0.000133035	0.00166535	FAM153CP
8.66541	2.49044	1.2223	2.03751	0.0415992	0.128359	C5orf46
268.541	2.49018	0.68605	3.62973	0.000283713	0.00306686	OLR1
11.2234	2.49016	0.812646	3.06426	0.00218206	0.0145258	RHAG
1.5222	2.4898	1.11524	2.23252	0.0255809	0.0911475	SRD5A2
3.08714	2.48932	1.10979	2.24305	0.0248935	0.0892504	FAM83F
7.99886	2.48904	1.04663	2.37815	0.0173999	0.0684339	OR2T29
1.05762	2.48819	1.17192	2.12318	0.0337389	0.111098	FAM163B
1.27543	2.48811	0.878376	2.83262	0.00461679	0.0254655	PCAT19
7.99447	2.48779	0.819239	3.0367	0.00239181	0.0155621	CARD17
2732.73	2.48741	0.377517	6.58887	4.43178e-11	2.81071e-08	PTPN6
7.43018	2.48655	0.744372	3.34047	0.000836376	0.00702278	TRBV5-4
8.74838	2.4863	0.688147	3.61304	0.000302625	0.00321111	MIR126
184.695	2.48613	0.598213	4.15592	3.2398e-05	0.000545397	RGS11
2.22781	2.48601	0.955268	2.60243	0.0092567	0.0430104	MIR585
43.3514	2.48576	0.684841	3.62968	0.000283771	0.00306686	THSD7B
1.77202	2.48557	1.26896	1.95875	0.050142	0.146785	SYT8
11.1274	2.48507	0.778426	3.19242	0.00141084	0.0104425	TRAV26-1
1.25924	2.48393	1.15952	2.1422	0.032177	0.107497	SOWAHB
7.42154	2.48182	0.906113	2.73897	0.00616321	0.0316453	TTLL10-AS1
2.33757	2.48046	1.10254	2.24976	0.024464	0.0881836	MT3
51.4913	2.48022	0.544623	4.55401	5.2634e-06	0.000134992	FGF14
18.9071	2.47993	0.818522	3.02977	0.00244739	0.0158492	MYL3
7.97793	2.4799	0.620754	3.99499	6.46976e-05	0.000946162	IL27
34.9813	2.47925	0.526966	4.70477	2.54149e-06	7.53467e-05	SLC27A2
67.4403	2.47747	0.4928	5.02732	4.97376e-07	2.10118e-05	CXCL2
3.55068	2.47597	0.875042	2.82955	0.00466136	0.0256498	GBA3
226.299	2.47591	0.497593	4.97578	6.49852e-07	2.59478e-05	LMO2
202.689	2.47469	0.465867	5.31201	1.08421e-07	6.32904e-06	CCL3L3
2.65501	2.47438	0.863376	2.86594	0.00415777	0.0236322	GLIS3-AS1
30.4813	2.47279	0.53766	4.59918	4.24159e-06	0.000112835	GSC
20.5096	2.47121	0.724665	3.41014	0.000649289	0.0057847	ABCB11
1.84652	2.47121	0.845023	2.92443	0.0034509	0.020574	FAM167A-AS1
44.1581	2.47054	0.671616	3.6785	0.000234611	0.00262154	GREM1
21.9816	2.4685	0.578713	4.2655	1.99451e-05	0.000375066	FAM153A
65.1813	2.46784	0.470362	5.24669	1.54855e-07	8.49686e-06	KCNMB1
16589.2	2.46629	0.437109	5.64229	1.67807e-08	1.56643e-06	C1S
109.892	2.46616	0.49817	4.95044	7.40458e-07	2.903e-05	CYP2S1
305.753	2.46517	0.640781	3.84714	0.000119505	0.00153344	CTLA4
491.83	2.46456	0.681945	3.61401	0.000301499	0.00320244	AKR1C2
1.54102	2.46448	1.48791	1.65634	0.0976537	0.231515	MISP
19.6911	2.46421	0.687682	3.58336	0.000339203	0.00350939	TRBV19
511.818	2.46394	0.430457	5.724	1.04047e-08	1.07808e-06	NLRC3
59.1926	2.46368	0.48912	5.03696	4.7298e-07	2.01264e-05	PTGDR
28.015	2.46244	0.876347	2.80989	0.00495579	0.0268073	RORB
2.69925	2.46189	1.00294	2.45466	0.0141016	0.0587	GPR31
3.90641	2.461	0.766193	3.21198	0.00131821	0.00991915	ARL5C
101.61	2.46029	0.533306	4.61327	3.96379e-06	0.000106955	TIGIT
3.38457	2.45887	0.796915	3.08549	0.0020322	0.0137221	GDF7
93.1703	2.4577	0.519655	4.72948	2.25096e-06	6.88891e-05	CACNA1A
0.830879	2.45761	2.10986	1.16482	0.24409	0.428958	KRTAP9-2
139.418	2.45754	0.673696	3.64785	0.000264443	0.00290565	BCL11A
9.54734	2.45739	0.812103	3.02596	0.00247849	0.0159792	KCNK17
279.097	2.45647	0.490645	5.00661	5.53983e-07	2.28234e-05	A4GALT
21.1853	2.4558	0.655556	3.74613	0.000179581	0.00212634	C10orf55
10.1085	2.45548	0.811959	3.02414	0.00249342	0.0160669	BTNL3
94.7224	2.45487	0.583471	4.20736	2.58375e-05	0.000456853	NLRP12
5.99004	2.45331	0.722673	3.39476	0.000686876	0.0060545	TREML2
952.837	2.45231	0.445224	5.50803	3.62866e-08	2.69523e-06	OLFML2B
15.6444	2.45182	0.573558	4.27476	1.91346e-05	0.000364454	BDKRB2
780.469	2.45066	0.416899	5.87832	4.14449e-09	5.36789e-07	FGD2
67.2168	2.44946	0.726049	3.37369	0.000741681	0.00639964	BBOX1
32.636	2.44849	0.910212	2.69002	0.00714474	0.035395	CA6
139.217	2.44801	0.707384	3.46065	0.000538876	0.00500768	PLA2G2D
3004.61	2.4472	0.633965	3.86014	0.00011332	0.00146887	GJA1
59.6143	2.44704	0.613489	3.98873	6.64282e-05	0.000965352	KIR2DL4
271.481	2.44542	0.507916	4.81462	1.4748e-06	4.90567e-05	PMEPA1
9.62038	2.44506	0.590973	4.13735	3.51345e-05	0.000583407	CEACAM4
32.1285	2.44488	0.638547	3.82882	0.000128759	0.00162205	NETO1
904.372	2.44488	0.424051	5.76552	8.14042e-09	9.1116e-07	ALOX5
375.067	2.44484	0.517348	4.72571	2.29314e-06	6.94748e-05	CCL4L2
7.77761	2.44436	1.08008	2.26313	0.0236279	0.0859066	OR2T5
0.832024	2.44424	2.68548	0.910169	0.362733	0.553743	KRTAP19-3
1.82859	2.44247	1.28131	1.90623	0.0566208	0.159618	TCEAL2
2317.33	2.44233	0.498016	4.90412	9.38479e-07	3.49158e-05	ITGAL
1218.59	2.44191	0.421477	5.7937	6.88524e-09	8.01589e-07	VAV1
1.24341	2.44186	1.03057	2.36944	0.0178152	0.0696706	DEFB124
11.4116	2.4412	0.830239	2.94036	0.00327832	0.0198124	KRT27
3.44799	2.43981	1.13585	2.148	0.0317136	0.106429	NCMAP
44.1807	2.43975	0.639054	3.81775	0.000134672	0.00167919	GAPT
3.48767	2.43847	1.82019	1.33968	0.180349	0.351753	GOLGA6L2
18.6556	2.43832	0.88774	2.74666	0.00602048	0.0310818	TFF3
1.00139	2.43811	1.69362	1.43958	0.149986	0.311288	EVPLL
20.3145	2.43691	0.572274	4.25828	2.06004e-05	0.000382097	FAM90A5P
10.779	2.43679	1.13303	2.15069	0.0315007	0.105972	GLYAT
9.33101	2.43487	0.581097	4.19014	2.78787e-05	0.000484674	SIRPD
10.0085	2.4348	0.933927	2.60706	0.00913239	0.0425952	SNORD114-20
5.94764	2.43442	0.585197	4.15999	3.1826e-05	0.000537953	MIR342
416.696	2.43437	0.513116	4.74428	2.09248e-06	6.48345e-05	CCL4L1
0.836089	2.43427	1.93288	1.2594	0.207887	0.386718	APOH
376.482	2.43391	0.558779	4.35576	1.32604e-05	0.000276455	LCK
16.0036	2.43255	0.636965	3.81896	0.000134013	0.001674	TRGV9
78.5396	2.43162	0.560921	4.33504	1.45732e-05	0.000295432	VIPR1
237.554	2.43046	0.698886	3.47761	0.0005059	0.00476752	DNAH9
7.10775	2.43022	0.652021	3.72722	0.000193605	0.00225524	GP5
2.78564	2.43013	1.13835	2.13478	0.0327794	0.108935	TRPC7
16.5441	2.42978	0.700108	3.47057	0.000519353	0.00486265	FAM90A12P
37.6374	2.42933	0.722255	3.36354	0.000769494	0.00659208	TNFSF11
2746.65	2.42923	0.386541	6.28454	3.28831e-10	8.51796e-08	CORO1A
3361.03	2.42834	0.590934	4.10933	3.96815e-05	0.000642939	HSPA7
73.3778	2.42796	1.27617	1.90254	0.0571012	0.160634	KRTAP19-1
14.949	2.42751	0.628323	3.86347	0.000111789	0.00145607	NKAPL
670.991	2.42739	0.445426	5.44958	5.04876e-08	3.4982e-06	IKZF1
2.60166	2.42561	1.5413	1.57374	0.115547	0.261017	KCNQ2
8.75267	2.42474	0.775138	3.12814	0.00175919	0.0123161	ENTPD2
51.2713	2.42453	0.657566	3.68713	0.000226796	0.00255846	LRP1B
1.23872	2.4245	1.40564	1.72484	0.0845566	0.210069	NEUROG3
38.0719	2.42323	0.630257	3.84482	0.000120641	0.00154228	AOC1
352.477	2.42197	0.421817	5.74174	9.37059e-09	1.00096e-06	HCST
3334.3	2.4212	0.56695	4.27058	1.94967e-05	0.000369992	PDGFRA
180.179	2.42073	0.398082	6.08097	1.19454e-09	2.13401e-07	DPEP2
1.53977	2.42003	1.42316	1.70046	0.0890441	0.217396	DAW1
1.03896	2.41997	1.45877	1.65891	0.0971332	0.230674	HMGB4
250.941	2.41967	0.431491	5.60769	2.05051e-08	1.81385e-06	ABI3
23.5055	2.41886	0.47849	5.05519	4.29952e-07	1.88823e-05	GNGT2
1.56198	2.41801	1.0021	2.41293	0.0158247	0.0638753	DMBX1
406.344	2.41778	0.511243	4.72922	2.25386e-06	6.88891e-05	TRPC6
1474.55	2.41721	0.524657	4.60722	4.08095e-06	0.000109263	FBLN5
7.87923	2.41646	0.937725	2.57694	0.00996782	0.0454884	DNER
1005.86	2.41573	0.926222	2.60815	0.00910331	0.0425019	IGKV3D-15
310.286	2.41528	0.890476	2.71234	0.00668092	0.0336956	IGHV1-18
826.935	2.41482	0.695835	3.47039	0.000519709	0.00486265	CCN3
1046.05	2.41449	0.585246	4.1256	3.69777e-05	0.000607202	CD3E
12.3508	2.41444	0.695384	3.4721	0.000516408	0.00484451	CLEC6A
4846.22	2.4139	0.471316	5.12163	3.02908e-07	1.44201e-05	ITGAX
2100.72	2.41352	0.416382	5.79642	6.77458e-09	7.93162e-07	PLXDC2
0.811385	2.41338	2.68372	0.899267	0.36851	0.559502	SNORD115-29
1.01782	2.41326	1.54234	1.56467	0.117659	0.264207	DPRX
534.218	2.41298	0.404048	5.97202	2.34341e-09	3.4937e-07	VDR
518.473	2.41135	0.422605	5.70591	1.15723e-08	1.16544e-06	LFNG
1487.01	2.40946	0.414865	5.80782	6.32912e-09	7.5814e-07	SERPINA1
274.019	2.409	0.542315	4.44208	8.90947e-06	0.000202224	CLEC10A
100.12	2.40888	0.521808	4.6164	3.90451e-06	0.000105769	RAB37
2.83775	2.40886	1.42092	1.69529	0.0900212	0.219085	KRT16P3
650.323	2.40846	0.486898	4.94654	7.55429e-07	2.95373e-05	SDK1
0.978396	2.4083	1.94752	1.2366	0.216235	0.397114	CLDN8
773.657	2.40784	0.549499	4.38188	1.17659e-05	0.00025372	CD3D
378.351	2.40705	0.37483	6.42171	1.34755e-10	5.71058e-08	VSIR
163.76	2.40677	0.706676	3.40576	0.000659811	0.00585579	PLCH1
34.9243	2.40615	0.644251	3.73481	0.000187858	0.00220039	ASXL3
9.40466	2.40496	0.668513	3.59747	0.00032133	0.0033699	CERS3
1.55602	2.40481	1.20807	1.99063	0.046522	0.138916	CYP1A2
1.00293	2.40425	1.70378	1.41113	0.158207	0.322372	TAC1
115.988	2.40308	0.429184	5.59918	2.15367e-08	1.83665e-06	SLA2
4.64893	2.40249	0.937488	2.56269	0.0103865	0.0468421	FOXN4
5.29523	2.40077	0.917366	2.61702	0.00887001	0.0416831	SLC16A9
16.1807	2.40019	0.612398	3.91933	8.87955e-05	0.0012162	OSM
170.513	2.40011	0.426823	5.6232	1.87449e-08	1.68161e-06	TSPAN18
57.3271	2.39994	0.498157	4.81764	1.45264e-06	4.84752e-05	TMEM150B
0.996583	2.39988	1.51452	1.58458	0.113062	0.257546	IRAG1-AS1
1.20292	2.39969	1.66705	1.43949	0.150012	0.311288	ANKRD26P3
106.716	2.39947	0.479761	5.00139	5.69182e-07	2.33792e-05	CD244
354.788	2.39866	0.605398	3.96212	7.42878e-05	0.00105515	FGF7
4.74074	2.39855	0.853225	2.81116	0.00493629	0.0267113	SNORD114-4
60.7995	2.39815	0.572109	4.19178	2.76776e-05	0.000482405	DKK2
326.039	2.39796	0.40392	5.93672	2.90784e-09	4.04424e-07	ROBO4
0.959806	2.39705	1.29109	1.85662	0.0633657	0.172194	MIR30C1
3.91564	2.39682	0.848957	2.82325	0.00475391	0.0260416	FAM83E
1.50756	2.39648	1.49596	1.60197	0.109162	0.251324	CFAP299
841.522	2.39544	0.426364	5.6183	1.92845e-08	1.71516e-06	LAIR1
993.899	2.3948	0.425804	5.62417	1.86398e-08	1.68161e-06	JAML
372.785	2.39427	0.488742	4.89884	9.64018e-07	3.58017e-05	CD247
191.279	2.39426	0.613509	3.90256	9.51791e-05	0.00128328	SIRPG
0.974751	2.39406	1.62472	1.47352	0.140611	0.298116	CDH9
106.498	2.39362	0.530494	4.51206	6.41995e-06	0.000157482	DMGDH
1.23306	2.3932	1.4901	1.60606	0.10826	0.249789	FABP1
706.524	2.39292	0.512952	4.665	3.08616e-06	8.72505e-05	CDH13
1069.48	2.39242	0.374345	6.39093	1.64877e-10	6.21227e-08	WAS
57.9197	2.38912	0.563032	4.24331	2.20251e-05	0.000404633	TNFRSF8
178.971	2.38904	0.742497	3.21757	0.00129279	0.00978502	PTX3
22586.8	2.38692	0.793749	3.00715	0.0026371	0.0167583	IGHG3
400.072	2.38686	0.569357	4.1922	2.76262e-05	0.000482307	IKZF3
1.18461	2.3867	1.8763	1.27202	0.203365	0.381147	SNORD114-22
740.369	2.38646	0.395858	6.02859	1.654e-09	2.69889e-07	SLA
81.735	2.38432	0.548587	4.3463	1.38453e-05	0.000285488	LRRC18
4.9662	2.38371	1.4095	1.69117	0.0908045	0.220577	KRT3
0.996958	2.38338	1.96748	1.21138	0.225749	0.408683	KRTAP20-4
15.653	2.38325	0.584793	4.07537	4.59406e-05	0.000717969	SCN3B
3.68471	2.38249	1.58695	1.50129	0.133279	0.287523	MYT1L
0.968378	2.38215	1.64613	1.44712	0.147862	0.308265	RBMY1D
312.6	2.38161	0.388486	6.13047	8.76179e-10	1.66579e-07	RBM47
179.098	2.38067	0.990819	2.40273	0.0162733	0.0651153	IGKV1-27
1914.38	2.38062	0.549616	4.33142	1.48153e-05	0.000298365	FBLN2
2907.08	2.38022	0.589792	4.0357	5.44399e-05	0.000821674	GBP5
38.8375	2.38011	0.610024	3.90168	9.55288e-05	0.00128632	VENTX
1476.49	2.37976	0.382583	6.22025	4.96372e-10	1.12896e-07	MAN1A1
347.912	2.37923	0.453998	5.24061	1.60049e-07	8.70526e-06	OLFML3
6.0312	2.37813	1.86524	1.27498	0.202318	0.379905	KRT13
19.0024	2.37694	0.601088	3.9544	7.67281e-05	0.00108166	SUSD4
852.215	2.37688	0.601801	3.9496	7.82804e-05	0.00109757	IL7R
26.0447	2.3751	0.544892	4.35884	1.30752e-05	0.000273694	SHISAL2A
1.45887	2.37448	1.2275	1.9344	0.0530638	0.152674	HSFY1
3.87298	2.37345	0.972148	2.44145	0.0146282	0.0603626	SNORD114-15
1496.6	2.37228	0.510231	4.64942	3.32872e-06	9.24679e-05	DUSP1
18.2232	2.37186	0.956728	2.47913	0.0131702	0.0557531	EZHIP
15.1419	2.37181	0.969561	2.44628	0.0144341	0.0597279	EDN3
1.00743	2.37174	1.43729	1.65014	0.0989135	0.233834	CCL1
0.779875	2.37168	2.1002	1.12926	0.258786	0.445491	NPY
2.54762	2.37162	1.64634	1.44054	0.149714	0.310905	ZNF479
0.787334	2.37127	1.7539	1.352	0.176375	0.346119	TMEM213
761.614	2.37102	0.433	5.4758	4.35535e-08	3.11649e-06	NOD2
1.80966	2.37088	1.31548	1.8023	0.0714986	0.187424	MIR1185-2
12581.5	2.37086	0.631959	3.7516	0.000175711	0.002088	DCN
22.1687	2.37053	1.01745	2.32988	0.0198123	0.0753479	PCDHA1
336.71	2.36951	0.42869	5.52733	3.25146e-08	2.47376e-06	IRAG1
1423.86	2.36897	0.717751	3.30054	0.000964984	0.0078523	ASS1
1.45294	2.36889	1.08151	2.19034	0.0284994	0.0987945	CCL25
8.73961	2.36846	0.69898	3.38845	0.000702878	0.0061414	SLC6A7
3.8846	2.36824	1.78554	1.32634	0.184726	0.357631	LOC440910
2.48815	2.36803	0.986579	2.40024	0.0163842	0.0654577	TRDV3
29.3723	2.36775	0.845118	2.80167	0.00508382	0.0273635	DRD2
25.5856	2.36764	0.552985	4.28156	1.85584e-05	0.000357333	FAM90A13P
10.5415	2.36752	0.616055	3.84304	0.000121519	0.00155064	RASL10A
589.163	2.36746	0.505354	4.68475	2.80295e-06	8.07866e-05	CCL4
11.192	2.3673	1.04765	2.25963	0.0238441	0.086521	IGHD6-6
1459.57	2.36673	0.525288	4.50559	6.61883e-06	0.000160988	IL1R1
2526.68	2.36352	0.399272	5.91958	3.22761e-09	4.33736e-07	INPP5D
71.1976	2.36301	0.464377	5.08856	3.60801e-07	1.65904e-05	ZC3H12D
1252.52	2.36271	0.427861	5.52214	3.34891e-08	2.52362e-06	CYTH4
1.17771	2.3621	2.18068	1.08319	0.278722	0.468172	UGT2B28
1.44397	2.3616	1.13509	2.08054	0.0374763	0.11937	PRKACG
88.5975	2.3611	0.728896	3.23928	0.00119833	0.00924877	FOXC2
636.007	2.3606	0.488833	4.82905	1.37188e-06	4.68361e-05	IL12RB1
1.44912	2.36017	1.14142	2.06776	0.038663	0.122043	IGLV5-48
1.49276	2.35986	1.01802	2.3181	0.0204439	0.0772115	CDH22
13.6627	2.35898	0.856471	2.75431	0.00588168	0.0305862	GPR15
171.29	2.35893	0.425454	5.54451	2.94784e-08	2.29655e-06	POU2F2
35.9369	2.35861	0.569102	4.14443	3.40653e-05	0.000568844	ILDR1
3.75177	2.35857	0.808233	2.91818	0.00352077	0.0208698	TRAV27
251.511	2.35771	0.549342	4.29188	1.77167e-05	0.000344089	PDGFRL
14726.9	2.35743	0.484508	4.86562	1.141e-06	4.04879e-05	STAB1
2.55447	2.35702	1.74721	1.34902	0.177331	0.347567	PLCZ1
405.988	2.35553	0.470992	5.00121	5.6973e-07	2.33792e-05	SIGLEC9
21.5781	2.35495	0.839706	2.8045	0.0050395	0.027175	C2orf72
449.531	2.3538	0.590734	3.98454	6.7611e-05	0.000979107	ISM1
1.7869	2.3538	1.62137	1.45173	0.146576	0.306491	VWC2
1.15749	2.35183	1.10814	2.12232	0.0338105	0.111215	SP9
8904.09	2.35121	0.435646	5.39708	6.7736e-08	4.41413e-06	HLA-DPA1
648.067	2.34938	0.542059	4.33417	1.46309e-05	0.000295513	ADAMTSL1
894.223	2.34881	0.394165	5.95894	2.53886e-09	3.67922e-07	CDH5
1083.94	2.34833	0.343828	6.82996	8.49376e-12	1.25726e-08	SELPLG
77.7238	2.34741	0.511591	4.58846	4.4653e-06	0.000117299	DTX1
1698.71	2.34725	0.88185	2.66174	0.00777379	0.0377009	IGHV3-30
105.184	2.34697	0.484897	4.84013	1.29754e-06	4.48148e-05	SLC6A12
51.463	2.34691	0.486422	4.82484	1.40117e-06	4.72907e-05	IL18RAP
97.0842	2.34681	0.836235	2.80639	0.00500994	0.0270367	FAM30A
1774.66	2.34577	0.416762	5.62856	1.81725e-08	1.65171e-06	NCF1
1.14106	2.34562	1.03683	2.26229	0.0236792	0.0860282	MIR15B
6.67166	2.34548	0.797266	2.9419	0.00326205	0.0197459	SMTNL2
14.2933	2.3447	0.739813	3.16932	0.00152797	0.0110332	HSD3B2
1751.87	2.34408	0.409507	5.72415	1.03952e-08	1.07808e-06	SLCO2B1
2968.72	2.34262	0.813384	2.88009	0.00397559	0.0228851	HLA-DQB1
42.623	2.34253	0.578656	4.04823	5.16058e-05	0.000785188	XCR1
2.27989	2.33903	0.937923	2.49384	0.012637	0.0541047	RAD51AP2
155.926	2.33857	0.603012	3.87815	0.000105255	0.0013893	GALNT15
623.073	2.33807	0.376448	6.21089	5.26861e-10	1.16151e-07	LILRB3
0.767642	2.33774	1.3337	1.75282	0.0796327	0.201468	MIR1185-1
23.2019	2.3376	0.950131	2.46029	0.0138824	0.0579914	DSG1
115.348	2.33664	0.422972	5.52433	3.30739e-08	2.50143e-06	CFP
236.751	2.3364	0.459468	5.085	3.67619e-07	1.67801e-05	JAM2
620.249	2.33589	0.429173	5.44277	5.24592e-08	3.60595e-06	HAVCR2
1.13323	2.3351	1.01231	2.30672	0.0210706	0.0788986	MIR503
1.42145	2.33459	1.22	1.9136	0.0556719	0.157759	HSFY2
310.819	2.33417	0.465927	5.00974	5.45026e-07	2.2544e-05	PRKCQ
1.17454	2.33412	1.09914	2.1236	0.033704	0.111023	RACGAP1P1
26.3557	2.33406	0.658844	3.54266	0.000396119	0.00396177	TRBV6-5
213.756	2.3314	0.528699	4.4097	1.03515e-05	0.000227965	CD79B
3.39231	2.33076	0.935437	2.49162	0.0127161	0.054333	SPTSSB
1.42788	2.32815	1.6447	1.41555	0.156909	0.320547	NPY2R
31.5605	2.32814	0.723774	3.21667	0.00129688	0.00980016	EPCAM
110.93	2.32746	0.652231	3.56846	0.000359083	0.00366927	CD8B
490.87	2.3274	0.552555	4.21208	2.53035e-05	0.000450098	CP
5.38758	2.3272	0.680127	3.42172	0.000622274	0.00559939	CEACAM16
56.8345	2.32534	0.49546	4.6933	2.68827e-06	7.85742e-05	PFKFB1
26.7382	2.32507	0.647087	3.59313	0.000326729	0.00340729	TRAJ31
0.759618	2.3248	1.43816	1.61651	0.105984	0.246332	OTOP2
1.39881	2.32426	1.2198	1.90545	0.0567216	0.159815	VTCN1
68.125	2.32399	0.479654	4.84513	1.26528e-06	4.39204e-05	SYT15
0.766211	2.32223	1.71643	1.35294	0.176075	0.345727	LINC00671
11.2252	2.32118	0.836493	2.7749	0.00552187	0.0290972	SLC15A5
22.553	2.32061	0.470676	4.93037	8.20759e-07	3.13812e-05	CDA
138.972	2.32029	0.390999	5.93425	2.95187e-09	4.07811e-07	MEFV
10.9487	2.31888	0.794029	2.92039	0.00349589	0.0207342	OR51E2
833.729	2.31847	0.446557	5.19188	2.08186e-07	1.05741e-05	LILRB1
180.034	2.31807	0.530358	4.37076	1.23813e-05	0.000262887	ABCD2
0.757295	2.31803	2.10785	1.09971	0.271457	0.459442	LOC389602
0.955185	2.31741	1.63156	1.42036	0.155502	0.318792	HBM
1.42386	2.3171	1.3937	1.66256	0.0964003	0.229727	SNORD114-5
70.8651	2.31481	0.574498	4.02928	5.59487e-05	0.000841383	EPPK1
5.75961	2.31481	0.779375	2.97008	0.00297719	0.0184113	PGPEP1L
469.311	2.31465	0.73374	3.15459	0.00160726	0.0115071	ABCC11
325.09	2.31394	0.476025	4.86096	1.16815e-06	4.12395e-05	PLAGL1
17.0694	2.31332	0.716432	3.22894	0.00124248	0.00948641	TRAV8-3
165.572	2.31273	0.578115	4.00047	6.32177e-05	0.000928463	PTH1R
548.066	2.31198	0.55121	4.19437	2.73626e-05	0.000478815	SLFN12L
31.0078	2.31137	0.782141	2.95518	0.00312487	0.0190741	TBX20
43.2534	2.31068	0.639441	3.61359	0.000301984	0.00320595	NLRP7
4774.02	2.31001	0.412338	5.60224	2.11605e-08	1.82712e-06	C1QC
2.0541	2.30988	1.56555	1.47544	0.140093	0.297424	CST4
18.9446	2.30971	0.738401	3.12798	0.0017601	0.0123183	XDH
15.1863	2.30914	0.573903	4.02357	5.7322e-05	0.000857059	BTNL8
8007.55	2.30913	0.423359	5.4543	4.91664e-08	3.43298e-06	CD163
3.91193	2.30849	1.41537	1.63101	0.102887	0.240566	IGHV1-58
11.1718	2.30826	0.565689	4.08044	4.495e-05	0.000707288	CHODL
138.696	2.30754	0.63947	3.60853	0.00030794	0.00325417	ANKRD22
418.252	2.30754	0.603998	3.82044	0.000133216	0.00166604	ADGRD1
1246.5	2.30658	0.428349	5.38482	7.25185e-08	4.66708e-06	PLEK
157.922	2.30622	0.563053	4.09593	4.20486e-05	0.000674437	PLAC8
78.2475	2.30609	0.924736	2.49378	0.0126391	0.0541047	MAPK4
2.66002	2.30393	0.998504	2.30738	0.0210336	0.0788068	MIRLET7C
2.62721	2.30365	1.5109	1.52469	0.127337	0.279033	SNORD115-6
5.77735	2.30339	1.0592	2.17466	0.0296559	0.101463	IGHD4-11
20.4516	2.30288	0.525309	4.38385	1.16601e-05	0.000252226	DBH
6.87039	2.30252	1.05106	2.19067	0.0284757	0.0987784	SOX21
5.46305	2.30218	0.888079	2.59231	0.00953344	0.0439416	PVALB
23451.5	2.30199	0.803322	2.86558	0.00416241	0.0236322	IGHG2
4.60865	2.30103	0.78864	2.91772	0.00352606	0.0208763	FAM90A7P
1.11473	2.30026	1.09689	2.09707	0.0359871	0.115999	AQP12A
551.237	2.30004	0.461997	4.97848	6.40862e-07	2.57376e-05	HK3
347.583	2.29871	0.441703	5.2042	1.9483e-07	1.00185e-05	MAPK13
64.2407	2.29682	0.657813	3.4916	0.000480134	0.00458305	OSR2
4.81376	2.29622	0.976028	2.35262	0.0186417	0.0719977	SNORD114-11
0.740927	2.29603	1.22225	1.87853	0.0603081	0.166436	GOT1L1
0.750015	2.29567	1.17047	1.96133	0.0498409	0.146096	MIR411
26.945	2.29495	0.615856	3.72644	0.000194206	0.00226097	TRAV8-2
150.779	2.29469	0.487274	4.70924	2.4864e-06	7.41066e-05	GNLY
33.6955	2.29451	0.640938	3.57993	0.000343693	0.00354793	FIBIN
144.314	2.29336	0.394719	5.8101	6.24351e-09	7.52234e-07	ZNF366
236.189	2.29228	0.431194	5.31612	1.06005e-07	6.22308e-06	S1PR1
69.4881	2.29177	0.548089	4.18139	2.89737e-05	0.000500769	CDS1
35.1912	2.29168	0.598278	3.83046	0.000127904	0.00161422	ISLR2
2.53598	2.29159	1.38918	1.6496	0.0990241	0.233988	C8A
1.40024	2.29122	1.0788	2.12386	0.0336818	0.110989	DEFA1
1.40024	2.29122	1.0788	2.12386	0.0336818	0.110989	DEFA1B
54.3085	2.29088	0.517063	4.43057	9.3984e-06	0.000210555	NTN1
335.227	2.29062	0.652828	3.50876	0.0004502	0.00435145	CD79A
0.740739	2.29042	2.64617	0.86556	0.386731	0.577936	SNORD115-7
402.027	2.28975	0.418739	5.46821	4.54614e-08	3.22902e-06	SIGLEC14
550.812	2.28974	0.381163	6.00724	1.88711e-09	2.96262e-07	TAGAP
340.79	2.28933	0.477303	4.79638	1.61555e-06	5.28061e-05	SIGLEC10
11.1282	2.28846	0.983286	2.32735	0.0199464	0.0757745	MMP10
243.763	2.28837	0.363564	6.29426	3.08871e-10	8.44354e-08	IL15RA
62.3032	2.28821	0.557559	4.10397	4.06115e-05	0.000656468	BTLA
5.38807	2.28807	1.20839	1.89348	0.0582935	0.162715	FEZF1
1.37849	2.28765	1.3282	1.72237	0.0850025	0.210846	SNORD115-4
16.6874	2.28721	1.02783	2.22528	0.0260626	0.0924503	KRT79
30.6075	2.28676	0.496819	4.60281	4.16829e-06	0.000111458	THPO
11.6649	2.2853	0.644986	3.54318	0.000395329	0.00395577	OR51E1
14.3205	2.28423	0.587303	3.88936	0.00010051	0.00133517	TSKS
0.915601	2.28368	1.76271	1.29555	0.195129	0.370774	FRRS1L
809.488	2.2824	0.58654	3.89128	9.97154e-05	0.00133144	CCDC141
1637.14	2.2818	0.405121	5.63239	1.77726e-08	1.62248e-06	ADA2
7.84322	2.28126	1.23849	1.84197	0.0654797	0.176248	OPN5
17.0143	2.28025	0.558494	4.08284	4.44878e-05	0.000701613	CUX2
0.754869	2.2795	1.44121	1.58166	0.113728	0.258447	NKX2-6
5.15076	2.27869	0.903005	2.52345	0.0116209	0.0508597	LRRC55
6.29644	2.27857	0.748475	3.04429	0.00233232	0.0152806	NYAP2
10.2892	2.27836	0.851812	2.67472	0.00747923	0.0365548	UBE2QL1
2397.07	2.27729	0.466077	4.88608	1.02861e-06	3.74621e-05	ZNF469
0.730535	2.27697	2.10198	1.08325	0.278697	0.468172	OR5B17
1.142	2.27663	1.35069	1.68552	0.0918875	0.222166	GRP
489.45	2.2766	0.474781	4.79507	1.62621e-06	5.30707e-05	EPHA4
8.16539	2.27629	0.862414	2.63944	0.0083043	0.039695	RPH3A
1267.78	2.27626	0.532966	4.27093	1.94663e-05	0.000369752	AXIN2
5.61943	2.27605	0.710028	3.20557	0.00134795	0.0100843	A1CF
590.34	2.27603	0.485732	4.68576	2.78919e-06	8.05018e-05	ZAP70
5.51734	2.27556	0.926276	2.45668	0.0140228	0.0584343	TMEM130
13.4501	2.27548	0.7513	3.02873	0.00245587	0.0158842	ADRA1A
14.0083	2.27547	0.66652	3.41395	0.000640288	0.0057242	WDR86-AS1
2.37434	2.27497	1.14209	1.99194	0.0463782	0.138606	CSH1
1803.22	2.27451	0.637009	3.57061	0.000356144	0.00364297	CD8A
131.379	2.2735	0.40343	5.63544	1.74616e-08	1.60776e-06	TNFRSF10D
19.3192	2.2726	0.569593	3.98986	6.61119e-05	0.00096278	ASMT
0.74397	2.27233	2.12115	1.07127	0.284047	0.474626	VENTXP7
4.49103	2.2721	0.799252	2.84279	0.0044721	0.0248593	TRBV5-5
8.6452	2.272	0.669312	3.39454	0.000687443	0.00605693	LOC400553
3.21875	2.2711	0.936878	2.42412	0.0153456	0.0624709	PADI4
322.621	2.27063	0.392128	5.79054	7.01624e-09	8.12276e-07	SIGLEC5
1064.64	2.27059	0.419149	5.41715	6.05565e-08	4.03509e-06	LILRB2
1201.52	2.27044	0.407731	5.56847	2.5699e-08	2.07222e-06	NCF1B
1.99236	2.26898	2.14441	1.05809	0.290014	0.480412	IGHV3OR16-8
10.1246	2.26852	0.857973	2.64405	0.00819201	0.0393083	OR2T8
157.408	2.26769	0.649536	3.49125	0.000480774	0.00458705	USP17L18
0.93368	2.26731	1.51925	1.49239	0.135596	0.291164	OR13C9
2.66899	2.2657	1.11953	2.02379	0.0429917	0.131559	OR2T3
1561.38	2.26565	0.437157	5.1827	2.18702e-07	1.10541e-05	APBB1IP
104.235	2.2649	0.658065	3.44175	0.000577955	0.00526808	GLDN
0.881712	2.26291	1.48239	1.52653	0.126879	0.278351	KRT26
9.19529	2.2608	0.663696	3.40639	0.000658286	0.00584475	TRAJ45
27.3628	2.25964	0.646605	3.49462	0.000474732	0.00454196	GCKR
5969.22	2.25751	0.428217	5.27189	1.35023e-07	7.54202e-06	IL10RA
500.786	2.25732	0.501796	4.49849	6.84391e-06	0.000164723	CACNA1H
113.41	2.25673	0.844893	2.67103	0.00756196	0.0368808	MLIP
842.05	2.25666	0.465206	4.85088	1.22913e-06	4.2881e-05	IL2RG
24.7408	2.25489	0.723269	3.11763	0.00182312	0.0126483	TRAJ8
1.10083	2.25482	1.57609	1.43064	0.152534	0.314775	PAX4
8.15194	2.25471	0.719176	3.13512	0.00171782	0.0120836	FAM110D
6009.48	2.25465	0.423896	5.31886	1.04418e-07	6.16484e-06	C1QA
375.604	2.25371	0.468907	4.80631	1.53741e-06	5.05711e-05	RIMBP3B
55.4917	2.25311	0.639049	3.52572	0.000422333	0.00415049	TRAJ38
695.499	2.25269	0.580774	3.87878	0.000104982	0.00138746	CD2
727.489	2.2516	0.475844	4.7318	2.2254e-06	6.83214e-05	GIMAP8
4332.85	2.25146	0.410933	5.4789	4.27988e-08	3.09031e-06	CSF1R
371.59	2.25112	0.473475	4.75446	1.98976e-06	6.22867e-05	RIMBP3C
9916.89	2.25037	0.533087	4.22138	2.42808e-05	0.000434516	HLA-DRB1
105.218	2.25024	0.603583	3.72814	0.000192898	0.00224954	IGSF21
4.71581	2.2496	0.828628	2.71485	0.00663052	0.0335296	FGF23
119.797	2.2481	1.30421	1.72373	0.0847559	0.210397	DAZ2
652.424	2.24771	0.400917	5.60641	2.06567e-08	1.81385e-06	TNFSF10
968.008	2.24727	0.401293	5.60008	2.14251e-08	1.83468e-06	CD84
1.88659	2.24712	1.1327	1.98387	0.0472705	0.140523	SBK3
169.089	2.24634	0.531956	4.22279	2.41294e-05	0.000433647	SDS
32.9975	2.24509	0.495138	4.53428	5.7799e-06	0.000145714	NEURL1
8510.36	2.24448	0.529952	4.23526	2.28291e-05	0.000417185	MXRA5
221.017	2.24443	0.579972	3.8699	0.000108881	0.00142987	FMO2
115.465	2.24434	0.476417	4.71087	2.4666e-06	7.37596e-05	LOXHD1
2.89605	2.24258	1.0425	2.15115	0.0314644	0.105902	PGM5P4
0.721775	2.24257	1.71892	1.30464	0.192015	0.366875	ACTL9
11.3931	2.24242	0.776374	2.88833	0.00387294	0.0224062	OPN4
6.83546	2.24232	0.990249	2.2644	0.0235495	0.0857515	CRABP1
232.32	2.24213	0.753975	2.97375	0.00294188	0.0182365	P4HA3
38.1094	2.2415	0.635579	3.5267	0.000420773	0.00414039	TRAJ18
3868.54	2.24114	0.383961	5.83689	5.31832e-09	6.60367e-07	MYO1F
1065.96	2.24087	0.440838	5.08322	3.71091e-07	1.68643e-05	BIN2
246.583	2.24059	0.58292	3.84374	0.000121174	0.00154815	TRPM6
16.6922	2.24041	0.563447	3.97626	7.0009e-05	0.0010068	SULT1B1
455.497	2.23819	0.523442	4.27591	1.90354e-05	0.000363191	LOXL1
445.449	2.238	0.403813	5.54217	2.98741e-08	2.31865e-06	MMRN2
1.64281	2.23634	1.07432	2.08164	0.0373753	0.119121	FLJ40194
2.16295	2.23594	1.19383	1.87291	0.0610809	0.167853	OLFM4
5.14067	2.23583	1.09687	2.03837	0.041513	0.128227	FCRL4
258.51	2.23509	0.551801	4.05054	5.10997e-05	0.000780928	CCR2
386.15	2.23495	0.506868	4.40934	1.03688e-05	0.000228102	CD6
2.03387	2.23412	0.926698	2.41084	0.015916	0.0641064	ASCL2
4.16405	2.23368	0.846289	2.63939	0.00830563	0.039695	CRB3
16.2955	2.23317	0.629686	3.54647	0.000390424	0.00391615	NAP1L2
879.228	2.23285	0.476376	4.68717	2.77014e-06	8.00635e-05	FCGR1B
104.219	2.23211	0.632843	3.52711	0.000420121	0.00413594	USP17L6P
1901.8	2.23207	0.463013	4.82076	1.43012e-06	4.79347e-05	ATP2A3
148.265	2.23204	0.626603	3.56213	0.000367851	0.00373492	FST
827.142	2.23184	0.381667	5.84761	4.98682e-09	6.30134e-07	HCK
14.7661	2.23129	0.98712	2.2604	0.0237963	0.0863877	IL20RA
1.60513	2.23105	1.2653	1.76325	0.077858	0.19875	TMEM125
35.0253	2.23104	0.589467	3.78485	0.000153804	0.00187502	WDR86
73.9336	2.23097	0.649344	3.43573	0.000590968	0.00535493	CLIC6
1174.85	2.23054	0.477298	4.67327	2.96442e-06	8.47332e-05	JCAD
2072.9	2.2302	0.476325	4.6821	2.83953e-06	8.16139e-05	KIAA1217
10643	2.23015	0.648431	3.43931	0.000583195	0.005303	HLA-DQA1
2.99473	2.22916	0.980599	2.27326	0.0230104	0.0842481	LINC01554
208.988	2.2291	0.641169	3.47662	0.00050777	0.00477645	GZMK
2127.36	2.22889	0.5489	4.06066	4.89348e-05	0.000753598	LAMA3
9.92551	2.22873	0.692484	3.21846	0.0012888	0.00977428	TRAJ24
1.04861	2.22793	1.14509	1.94563	0.0516988	0.149735	MIR541
1.06516	2.22623	1.04887	2.1225	0.0337958	0.111202	MSX2P1
263.05	2.22607	0.374837	5.93876	2.87188e-09	4.02121e-07	CEBPD
9.92547	2.22547	0.670046	3.32137	0.000895761	0.00741624	TUBA4B
2.26863	2.22334	1.68008	1.32336	0.185717	0.358779	SERPINB4
15077.2	2.22266	0.414501	5.36224	8.21944e-08	5.11506e-06	VWF
71.5466	2.22225	0.540751	4.10956	3.96416e-05	0.000642796	TMPRSS3
1.63155	2.22201	1.01235	2.19491	0.0281699	0.0979949	SAA4
0.717007	2.2219	3.1317	0.709487	0.478022	0.657118	KRTAP20-1
654.682	2.22053	0.455329	4.87675	1.07849e-06	3.90045e-05	KIF21B
1010.01	2.21891	0.384748	5.76718	8.06079e-09	9.1116e-07	PRDM1
1069.9	2.21884	0.493236	4.49853	6.84242e-06	0.000164723	CD248
18.5277	2.21867	0.627571	3.53533	0.000407274	0.00405182	KCNA6
2.59641	2.21809	1.14525	1.93677	0.0527734	0.152082	SERPINB7
5094	2.21788	0.384929	5.7618	8.32215e-09	9.22245e-07	TYROBP
5.01917	2.21628	0.926063	2.39323	0.0167006	0.0664132	GPR25
3.87884	2.21529	0.716832	3.09039	0.00199893	0.013586	ANGPT4
73.4635	2.21529	0.441157	5.02155	5.12565e-07	2.15018e-05	LPAR5
1101.31	2.21511	0.399998	5.5378	3.06303e-08	2.36848e-06	NCF1C
10.5849	2.21466	0.699064	3.16803	0.00153475	0.011074	IGFL2
24.0199	2.21459	0.689312	3.21275	0.00131472	0.00991255	CDH8
582.749	2.21363	0.397251	5.57237	2.513e-08	2.05027e-06	TMEM176A
1138.82	2.21353	0.488398	4.53222	5.83667e-06	0.000146788	FCGR1CP
28.7279	2.21327	0.518464	4.2689	1.96436e-05	0.000370918	POM121L8P
1.0265	2.21269	1.34623	1.64362	0.100255	0.236142	TMEM179
81.4128	2.21241	1.37445	1.60967	0.107469	0.248641	DAZ3
5.64187	2.21211	0.915863	2.41532	0.0157212	0.0636435	SLC27A6
16.1541	2.21208	1.16958	1.89135	0.0585778	0.163267	ACP7
2.5288	2.21156	1.14754	1.92722	0.0539526	0.15445	OXGR1
153.277	2.20991	0.582904	3.79122	0.000149912	0.00183933	KCNH1
21.2511	2.20958	0.71478	3.09127	0.00199304	0.0135549	NPTX2
57.7253	2.20941	0.506116	4.36542	1.2688e-05	0.000267754	NIPAL4
47.1423	2.20936	0.750034	2.94569	0.0032224	0.0195485	FSD1
115.256	2.2088	0.603523	3.65984	0.000252374	0.00279079	LVRN
5.76647	2.20872	0.590344	3.7414	0.000182995	0.00215589	CHST13
13.0863	2.20816	0.55365	3.98836	6.65323e-05	0.000966187	SLC4A10
605.707	2.20815	0.387006	5.70572	1.15853e-08	1.16544e-06	GMFG
1344.23	2.20742	0.42219	5.2285	1.70894e-07	9.12744e-06	TAGLN
152.609	2.20658	0.536191	4.11529	3.86701e-05	0.00063	HLA-DRB6
4861.99	2.20566	0.750414	2.93926	0.00329001	0.0198483	HLA-DRB5
2013.52	2.20559	0.452496	4.87429	1.09202e-06	3.93565e-05	AOAH
13.7232	2.20555	0.743065	2.96818	0.00299571	0.0184927	FAM90A19P
365.208	2.20502	0.402685	5.47579	4.35552e-08	3.11649e-06	FAM107B
854.488	2.20378	0.452612	4.86903	1.12146e-06	4.00689e-05	ADAM28
2.33707	2.20365	1.19998	1.8364	0.066298	0.177838	MIR924
2488.99	2.20281	0.815505	2.70116	0.00690978	0.0345539	SFRP2
100.387	2.20239	0.669256	3.29081	0.000998988	0.00806468	HS3ST2
163.522	2.20229	0.58258	3.78025	0.000156674	0.00190202	KLRD1
599.834	2.2016	0.511375	4.30525	1.66799e-05	0.000328725	PARP15
1576.18	2.20104	0.405471	5.42836	5.68746e-08	3.82667e-06	CD4
0.686385	2.20095	1.6742	1.31463	0.188635	0.36259	FAM71E2
137.084	2.20087	0.65853	3.3421	0.000831463	0.00699334	COL21A1
82.8389	2.19991	0.565421	3.89076	9.99327e-05	0.00133147	CRTAM
18.2262	2.19858	0.47109	4.667	3.05631e-06	8.67614e-05	FCN3
20.5163	2.19782	1.00628	2.1841	0.028955	0.0998892	ZNF560
23.0871	2.19766	0.626395	3.50842	0.000450776	0.00435498	PKP3
0.703769	2.19717	2.07577	1.05848	0.289835	0.480308	UCN3
2.94113	2.19677	1.43187	1.53419	0.124982	0.275532	ELF5
479.565	2.19658	0.393992	5.5752	2.4725e-08	2.03892e-06	PSTPIP2
178.845	2.19621	0.65199	3.36847	0.000755865	0.00649142	USP17L20
29.6687	2.19604	0.595105	3.69018	0.000224097	0.00253492	LGR6
170.151	2.19604	0.523104	4.1981	2.69169e-05	0.00047231	LY9
296.597	2.19526	0.48939	4.48571	7.2673e-06	0.000173303	GRAP
37.0197	2.19512	0.412457	5.32206	1.02601e-07	6.10978e-06	PRPH2
300.107	2.19478	0.607006	3.61575	0.000299476	0.00318421	GZMA
255.46	2.19435	0.426732	5.14223	2.71498e-07	1.33212e-05	SPNS2
127.55	2.19404	0.511253	4.29149	1.77481e-05	0.000344229	C15orf48
923.435	2.19387	0.384142	5.7111	1.12249e-08	1.14027e-06	SYK
38.3166	2.19183	0.741429	2.95622	0.00311435	0.019042	DUSP9
2.5065	2.19147	0.808956	2.70901	0.00674838	0.0339599	RNF222
3438.5	2.19051	0.375358	5.83579	5.35355e-09	6.60367e-07	LGALS9
0.853699	2.19021	1.02638	2.13393	0.0328487	0.109108	MIR33A
3.71532	2.18993	1.14718	1.90897	0.0562657	0.158855	NOS1
1433.29	2.18938	0.432223	5.06539	4.07569e-07	1.81635e-05	VSIG4
680.918	2.18873	0.829699	2.63798	0.00834005	0.0398045	ADCY2
99.0186	2.18817	0.402205	5.44045	5.31459e-08	3.63479e-06	NOVA2
55.867	2.18767	0.487079	4.49141	7.07532e-06	0.000169847	SUSD3
0.853533	2.18761	1.95191	1.12075	0.262394	0.449198	SNORD115-27
50.7947	2.18752	0.446919	4.89467	9.84704e-07	3.6292e-05	PTGER2
43.5556	2.18748	0.620464	3.52555	0.0004226	0.00415049	C11orf21
158.431	2.18733	0.63299	3.45556	0.000549155	0.00507304	USP17L24
158.425	2.18728	0.632987	3.45549	0.000549298	0.00507304	USP17L30
23.3673	2.18719	0.627166	3.48742	0.000487712	0.00463192	CD1E
158.41	2.18712	0.632968	3.45535	0.000549581	0.00507304	USP17L25
158.41	2.18712	0.632968	3.45535	0.000549581	0.00507304	USP17L27
158.41	2.18712	0.632968	3.45535	0.000549581	0.00507304	USP17L28
1975.88	2.18634	0.387927	5.63595	1.74093e-08	1.60776e-06	TMEM176B
158.304	2.18608	0.632863	3.45427	0.00055179	0.00509116	USP17L26
14.3766	2.18579	0.659977	3.31193	0.000926558	0.00759837	TRAJ49
446.44	2.18534	0.483473	4.52009	6.18125e-06	0.000153774	RIMBP3
1106.73	2.18484	0.453659	4.81605	1.46427e-06	4.87846e-05	CRISPLD2
95.8479	2.18468	0.625426	3.49311	0.000477434	0.00456149	OTOF
44.1439	2.1846	0.516574	4.22902	2.34713e-05	0.000425341	BMP2
158.118	2.18424	0.632726	3.45211	0.000556212	0.00511933	USP17L29
65.0124	2.1836	0.482006	4.53023	5.89197e-06	0.000147999	MN1
329.4	2.18331	0.429496	5.08341	3.7071e-07	1.68643e-05	RGCC
444.178	2.18324	0.599502	3.64176	0.000270779	0.00295811	MARCO
2.78414	2.18306	1.31248	1.66332	0.0962493	0.229446	KLK10
25.4177	2.18244	0.629792	3.46533	0.000529581	0.0049368	TRAJ33
0.685349	2.18152	1.48279	1.47122	0.141231	0.299135	TLX1
456.034	2.18142	0.440359	4.95373	7.28046e-07	2.86287e-05	CYTIP
214.341	2.18128	0.533302	4.09014	4.31108e-05	0.000687748	TESPA1
985.983	2.18087	0.66279	3.29044	0.0010003	0.00807214	COL4A4
35.7802	2.18073	0.612072	3.56287	0.000366818	0.00372992	GRIK4
24.2707	2.18011	0.747311	2.91728	0.00353099	0.0208826	CLDN10
10.4021	2.17967	0.769955	2.8309	0.00464175	0.0255759	PLCXD3
1.59669	2.17948	1.14832	1.89797	0.0577004	0.161701	OR1D2
186.478	2.17912	0.426325	5.11139	3.19793e-07	1.50958e-05	PGM5
201.784	2.17857	0.428117	5.08873	3.60465e-07	1.65904e-05	FPR1
2.26644	2.17769	0.975115	2.23327	0.0255314	0.091041	C12orf54
201.152	2.17689	0.642165	3.38993	0.000699102	0.00613097	INHBA
0.838329	2.17677	1.20385	1.80818	0.0705788	0.185846	KRTAP16-1
87.5874	2.17603	0.388473	5.6015	2.12506e-08	1.82728e-06	ELAPOR1
5690.42	2.17569	0.414692	5.24653	1.54988e-07	8.49686e-06	IFI30
435.934	2.17568	0.389972	5.57907	2.41804e-08	2.00436e-06	RCSD1
72454.8	2.17543	0.514795	4.22583	2.38061e-05	0.00042936	COL6A3
3.24192	2.17523	1.32773	1.63831	0.101357	0.238004	CBLN2
178.738	2.17517	0.416355	5.22431	1.74807e-07	9.21875e-06	MMP19
63.015	2.17483	0.503825	4.31664	1.58424e-05	0.000314498	TSSC2
113.104	2.17422	0.422877	5.1415	2.72556e-07	1.33212e-05	TMEM273
1.03887	2.17408	1.16473	1.86659	0.0619582	0.1695	AQP12B
46.1375	2.17405	0.455235	4.77568	1.79105e-06	5.72777e-05	SH2D3A
471.265	2.17346	0.710873	3.05745	0.00223229	0.0147583	LYVE1
5.15214	2.17307	0.823548	2.63867	0.00832319	0.0397529	CST6
2.11858	2.1721	0.928191	2.34014	0.0192765	0.0737703	SLC22A12
147.335	2.17159	0.635788	3.41559	0.000636441	0.00569371	USP17L5
7.03488	2.17022	0.905141	2.39766	0.0165003	0.0658202	TPRXL
20.9588	2.16992	0.514939	4.21394	2.50952e-05	0.000447546	SH3RF3-AS1
9.60653	2.16968	0.66964	3.24007	0.00119498	0.00923956	HTR2A
18.5516	2.16961	0.601303	3.60818	0.000308358	0.00325593	TRAV2
34.5774	2.16951	0.507672	4.27345	1.9247e-05	0.000365922	CD300LB
26.0802	2.1688	0.573501	3.78169	0.000155768	0.00189213	TRAJ5
3.735	2.16856	0.825798	2.62602	0.00863903	0.0409266	TRAJ56
1871.06	2.16761	0.363235	5.96752	2.40894e-09	3.56574e-07	ADCY7
816.79	2.16718	0.551797	3.92749	8.58359e-05	0.00118034	TRAC
117.799	2.16645	0.458492	4.72517	2.29928e-06	6.95591e-05	VSTM4
51.5421	2.16405	0.43372	4.98952	6.05306e-07	2.45844e-05	POM121L10P
312.243	2.16383	0.535074	4.04399	5.25486e-05	0.000796609	SLAMF6
46.8086	2.16309	0.784392	2.75767	0.0058215	0.0303647	VWDE
1608.68	2.163	0.47028	4.59938	4.23756e-06	0.000112835	FCGR1A
17.0786	2.1629	0.624104	3.46561	0.000529021	0.0049338	TRAJ28
0.833223	2.16275	2.1138	1.02315	0.306235	0.497111	WFDC6
5.28217	2.16119	0.951186	2.2721	0.0230804	0.0844746	ATP13A5
239.311	2.15995	0.45584	4.73838	2.15429e-06	6.64334e-05	CARD9
1507.18	2.15983	0.423655	5.09809	3.43095e-07	1.60134e-05	FOSL2
20.9967	2.15982	1.13017	1.91105	0.0559979	0.158314	LGALS7B
114.884	2.15978	0.654915	3.29781	0.000974429	0.00792196	USP17L21
309.583	2.1592	0.660002	3.27151	0.00106975	0.00847478	FMO1
9.98774	2.15904	0.797032	2.70885	0.00675171	0.0339601	KIR3DL1
24.3104	2.15872	0.519541	4.15505	3.25209e-05	0.000546579	EBI3
5.44055	2.15852	1.15779	1.86435	0.0622729	0.170248	GABRA5
1.26238	2.15832	1.57443	1.37086	0.170419	0.33831	KRTAP10-1
1.24856	2.15804	1.03469	2.08569	0.0370067	0.118364	ISM2
27.3696	2.15767	0.603556	3.57493	0.000350325	0.0035993	GSDMC
14.6095	2.15585	0.50489	4.26993	1.95531e-05	0.000370623	TCTEX1D4
6.11456	2.15538	1.2292	1.75348	0.079519	0.201352	GP2
18.7949	2.15521	0.61978	3.47737	0.000506349	0.00476958	TRAJ32
81.4014	2.15461	0.675227	3.19093	0.00141814	0.0104779	MT1M
1.94838	2.15317	1.02121	2.10845	0.0349918	0.113711	OR6B1
31.6579	2.15173	0.682128	3.15443	0.00160809	0.0115071	INSYN1
91.5105	2.15167	0.415993	5.17236	2.31153e-07	1.15773e-05	CD300LF
15.3288	2.1515	0.598174	3.59677	0.000322193	0.00337383	CCIN
32.3734	2.15126	0.544855	3.94832	7.87023e-05	0.00110199	FLJ44635
998.518	2.15074	0.549206	3.91609	8.99968e-05	0.00122934	ITK
25.6431	2.15062	0.618485	3.47724	0.000506608	0.00476985	MCF2
6.34767	2.15049	0.941725	2.28357	0.0223971	0.0825717	TCERG1L
258.398	2.15019	0.4997	4.30296	1.68534e-05	0.00033136	GRAPL
0.832696	2.14964	1.36156	1.5788	0.114381	0.25942	FAM201A
6274.44	2.14859	0.515123	4.17102	3.03236e-05	0.000516101	LTBP2
16.2754	2.14829	0.595328	3.60858	0.000307876	0.00325417	TRAV13-1
45.6788	2.14824	0.610872	3.51667	0.00043699	0.00426755	PID1
4621.4	2.14761	0.40546	5.29672	1.179e-07	6.74043e-06	HLA-DPB1
12.6849	2.14751	0.711845	3.01682	0.00255443	0.0163764	L1TD1
1.28431	2.14685	1.23245	1.74193	0.0815209	0.204852	LOC100507053
1.02181	2.14678	1.15648	1.85631	0.0634098	0.172194	OLAH
344.788	2.14574	0.362534	5.91874	3.24417e-09	4.33736e-07	IRF5
1.01683	2.14563	1.767	1.21428	0.224641	0.407366	KRT25
534.562	2.14376	0.443983	4.82847	1.37586e-06	4.68903e-05	LOX
1.08121	2.14357	1.2177	1.76033	0.078351	0.199468	BTBD17
219.722	2.14336	0.510699	4.19693	2.70563e-05	0.000474354	COL8A2
11.8632	2.14334	0.625801	3.42496	0.0006149	0.00554025	CYP11B1
748.143	2.14226	0.509649	4.2034	2.62937e-05	0.000462944	PLAAT4
38.8036	2.14217	0.512437	4.18035	2.91063e-05	0.000502223	ANKRD35
0.824829	2.14216	1.61621	1.32542	0.185031	0.357987	SNORD115-17
6.78212	2.14146	0.77847	2.75086	0.00594386	0.0308168	TRAV29DV5
2.4045	2.14139	1.28128	1.67128	0.0946661	0.226715	SNORD114-6
0.676106	2.14015	1.23325	1.73538	0.082674	0.206974	RLN3
990.03	2.14	0.396256	5.40055	6.64374e-08	4.34813e-06	NCF4
50.3662	2.13968	0.530718	4.03167	5.53811e-05	0.000833451	RHOH
280.722	2.13936	0.383762	5.57471	2.4794e-08	2.03892e-06	FXYD6
9.39942	2.13899	0.80161	2.66836	0.00762215	0.0371092	KIR2DS4
229.071	2.13866	0.546165	3.91579	9.01097e-05	0.00122934	LAX1
1172.25	2.1382	0.444213	4.81345	1.48346e-06	4.92655e-05	SLC15A3
95.9107	2.13788	0.490391	4.35953	1.30341e-05	0.00027311	OSCAR
487.558	2.13781	0.675555	3.16452	0.00155337	0.0111578	IDO1
0.879407	2.13775	1.64	1.30351	0.192402	0.367325	KRTAP6-3
3.58887	2.13731	0.857747	2.49178	0.0127106	0.054321	SNORD114-3
31.504	2.13695	0.692479	3.08594	0.00202912	0.0137192	FAM216B
4.1186	2.13628	0.753337	2.83576	0.00457173	0.025264	GPA33
2.63431	2.13626	1.01701	2.10052	0.0356831	0.115307	KRTAP5-10
35.5629	2.13576	0.533324	4.00462	6.21168e-05	0.000915539	DLGAP3
1312.32	2.13569	0.487329	4.38244	1.17358e-05	0.000253334	IGFBP4
2668.8	2.13533	0.438386	4.87088	1.11101e-06	3.98321e-05	ARHGAP30
44.4774	2.13526	0.542456	3.93628	8.27556e-05	0.00114713	STAP1
6554.54	2.13431	0.448165	4.76233	1.91366e-06	6.04525e-05	C1QB
63.8593	2.1331	0.422553	5.04813	4.46152e-07	1.94236e-05	TNFSF8
403.566	2.13299	0.42103	5.06612	4.06012e-07	1.81332e-05	PBX1
32.4736	2.13253	0.573328	3.71957	0.000199563	0.00230392	KLB
9.78779	2.13186	0.983904	2.16673	0.0302551	0.102935	GRHL2
55.2402	2.1318	0.66394	3.21083	0.00132353	0.00995184	SHANK2
29.185	2.13148	0.593337	3.59236	0.000327701	0.00341426	GRIN1
18.1982	2.1314	0.653781	3.26012	0.00111366	0.00875839	TRAJ34
18621.9	2.13112	0.42113	5.06049	4.18175e-07	1.85564e-05	HLA-DRA
385.934	2.13079	0.572258	3.72348	0.000196496	0.00228378	CD3G
75.8843	2.13048	0.496073	4.29468	1.74946e-05	0.000341054	BOK
4586.32	2.13033	0.399446	5.33321	9.64942e-08	5.85783e-06	NCKAP1L
1.49376	2.12999	1.13935	1.86948	0.0615565	0.16878	BMP3
0.817147	2.12994	1.43704	1.48217	0.138295	0.294725	RPL10L
45.5083	2.12834	0.406437	5.23659	1.63567e-07	8.82708e-06	PNMA8B
0.839409	2.12814	1.19816	1.77617	0.0757042	0.195224	OR13C3
218.67	2.12807	0.435064	4.8914	1.00123e-06	3.65976e-05	CST7
25.6002	2.12787	0.649643	3.27545	0.00105493	0.00841469	CCR6
619.903	2.12777	0.50731	4.19423	2.738e-05	0.000478815	ADGRL4
0.964759	2.12713	1.09254	1.94696	0.05154	0.149484	HCG26
507.014	2.1269	0.420453	5.0586	4.22346e-07	1.86616e-05	GIMAP7
2.85947	2.12515	0.812873	2.61436	0.00893937	0.0419404	LIM2
1331.38	2.12426	0.341591	6.21873	5.01201e-10	1.12896e-07	IL4R
25.6879	2.12389	0.493745	4.30158	1.69581e-05	0.000333102	PPIAL4F
1811.41	2.12326	0.414592	5.12133	3.0339e-07	1.44201e-05	CD14
490.124	2.12288	0.604755	3.51032	0.000447574	0.00433517	COL8A1
232.053	2.12265	0.473794	4.48012	7.46018e-06	0.000176481	SKAP1
895.871	2.12226	0.424682	4.99728	5.81454e-07	2.37662e-05	CD34
239.233	2.12206	0.483958	4.38481	1.1609e-05	0.000251382	GALNT18
113.465	2.12122	0.592564	3.57973	0.000343955	0.00354793	CD1C
2.07587	2.12009	0.958472	2.21195	0.0269704	0.0947945	TMPRSS11E
41.1261	2.11977	0.464389	4.56464	5.00349e-06	0.000129147	PHOSPHO1
4.42268	2.11852	0.870173	2.4346	0.0149084	0.0612525	MAGEE2
5.30538	2.11774	0.652964	3.24327	0.00118164	0.00916779	RLN1
38.4293	2.11759	0.516854	4.09708	4.18401e-05	0.000672475	HAVCR1
1.03328	2.1166	1.09727	1.92896	0.0537353	0.154019	MARCHF4
11.3074	2.1164	0.747713	2.8305	0.00464757	0.0256012	TARP
69.7509	2.11555	0.761763	2.77718	0.00548332	0.0289358	VIT
37.085	2.11513	0.590838	3.57988	0.000343752	0.00354793	PTGIR
9.85392	2.11365	0.740442	2.85457	0.00430949	0.0242217	TGM5
7.55478	2.11314	0.605296	3.49108	0.000481066	0.00458773	LANCL3
1584.2	2.11221	0.438158	4.82066	1.43087e-06	4.79347e-05	ITGAM
233.165	2.11209	0.475206	4.44457	8.80662e-06	0.00020077	SPN
225.748	2.11121	0.525363	4.01857	5.85523e-05	0.000873563	GNAL
1.86189	2.11039	1.08607	1.94313	0.052	0.150355	PPP1R17
0.646809	2.11035	2.35669	0.895473	0.370534	0.561526	GAD2
5236.92	2.11007	0.383831	5.49739	3.85463e-08	2.83261e-06	DOCK2
5095.77	2.10966	0.322564	6.5403	6.13956e-11	3.26231e-08	HLA-F
271.706	2.10929	0.68714	3.06966	0.00214303	0.0143305	FCRL3
74.6382	2.10868	0.558844	3.77329	0.000161111	0.00194876	ADH1A
8.33256	2.10839	0.958157	2.20047	0.0277738	0.0970092	OR1C1
77.8854	2.1083	0.434527	4.85195	1.22255e-06	4.27234e-05	IL9R
9.56286	2.10823	0.72708	2.89958	0.00373659	0.0217938	CD1B
245.179	2.10822	0.532044	3.9625	7.41699e-05	0.0010542	IL33
54.1704	2.1082	0.569136	3.70421	0.000212049	0.0024171	DNAH5
10.6269	2.10806	0.699796	3.01239	0.002592	0.0165478	TRBV4-1
28.1703	2.108	0.482228	4.37138	1.23466e-05	0.000262689	SPATC1
27.272	2.1077	0.615308	3.42544	0.000613807	0.00553281	ZNF99
137.095	2.10769	0.636836	3.30963	0.000934192	0.00764584	USP17L22
14.669	2.10745	0.518043	4.0681	4.73991e-05	0.000735442	ALOX12B
8.64926	2.1054	0.934439	2.25311	0.024252	0.0876022	IGLON5
6578.22	2.10539	0.448971	4.68937	2.74053e-06	7.96726e-05	C2
25.8651	2.1035	0.485287	4.33454	1.46064e-05	0.000295432	PPIAL4D
136.092	2.10211	0.465292	4.51782	6.24786e-06	0.000154504	ECSCR
5.27772	2.10057	0.532267	3.94646	7.93158e-05	0.00110983	C20orf197
44.1036	2.10017	0.554892	3.78483	0.000153816	0.00187502	FPR2
3.68876	2.09858	0.956402	2.19425	0.0282177	0.0980804	RXFP3
268.977	2.09833	0.485837	4.319	1.5674e-05	0.000312019	MEI1
4.1711	2.09826	1.12625	1.86305	0.0624548	0.170565	SNORD114-18
115.914	2.09755	0.40573	5.16981	2.3433e-07	1.17012e-05	RASL11A
76.8436	2.09725	0.42441	4.94156	7.74992e-07	3.0019e-05	CD1D
2.29111	2.09693	1.03836	2.01946	0.0434395	0.132477	KRTAP10-2
77.9285	2.09633	0.736294	2.84714	0.00441146	0.0246014	RGS22
463.598	2.09586	0.437505	4.79048	1.66379e-06	5.41268e-05	TNFRSF11A
2111.16	2.09537	0.38579	5.43136	5.59257e-08	3.77507e-06	CD53
145.237	2.09469	0.470813	4.44909	8.62347e-06	0.000197682	CACNB4
20.1423	2.0945	0.719619	2.91057	0.00360772	0.0212092	TRAV8-4
0.645113	2.09443	1.86801	1.12121	0.262198	0.448903	DYTN
110.429	2.09322	0.48108	4.35109	1.35459e-05	0.000280713	PLD4
21.2665	2.09161	0.575104	3.63693	0.000275904	0.00299977	RAB27B
28.9537	2.09157	0.955779	2.18834	0.0286449	0.0991664	SCEL
7212.33	2.09125	0.576921	3.62484	0.000289137	0.00310778	FCGR2C
946.264	2.09017	0.371789	5.62193	1.88837e-08	1.68676e-06	TNFRSF1B
5053.8	2.08986	0.432874	4.82787	1.38004e-06	4.68903e-05	TCF4
5.20161	2.08867	1.01616	2.05546	0.0398351	0.124849	SLC15A1
120.758	2.0886	0.596853	3.49936	0.000466376	0.00448063	ADGRG5
43.3424	2.08784	0.471993	4.42346	9.71317e-06	0.000215972	TMEM178A
251.802	2.0865	0.505126	4.13066	3.6172e-05	0.000596808	TNFRSF25
723.252	2.08605	0.345566	6.03663	1.5737e-09	2.62922e-07	THEMIS2
222.908	2.08586	0.414326	5.03433	4.79521e-07	2.03629e-05	DAPP1
2.12982	2.08498	1.06894	1.95051	0.051115	0.148709	SNORD114-31
2323.21	2.08437	0.48882	4.26408	2.00725e-05	0.000375541	HMOX1
1.49983	2.08436	0.851557	2.4477	0.0143771	0.0595518	PLA2G2C
162.515	2.08406	0.360594	5.7795	7.49236e-09	8.62579e-07	ZMYND15
9.50624	2.08399	0.770586	2.70442	0.00684232	0.0342962	CPA5
73.5317	2.08332	0.571595	3.64475	0.000267649	0.0029331	LRRC2
368.714	2.0832	0.517784	4.0233	5.73872e-05	0.000857415	SDC1
20463.3	2.08296	0.824691	2.52574	0.0115454	0.0506466	IGHG4
401.041	2.08253	0.450831	4.61931	3.85013e-06	0.000104569	DENND1C
1186.75	2.08194	0.424304	4.90672	9.26139e-07	3.45809e-05	H2BC6
30.2847	2.08159	0.673657	3.08998	0.00200168	0.0135921	TRAJ36
1968.85	2.08151	0.52447	3.96878	7.22402e-05	0.00103173	SVEP1
259.148	2.08149	0.803923	2.58917	0.00962077	0.0442359	CKMT1A
91.1178	2.0807	0.405619	5.12969	2.90221e-07	1.4052e-05	NEURL1B
7896.33	2.07895	0.619533	3.35568	0.000791704	0.00672949	F13A1
15.0062	2.07837	0.844616	2.46073	0.0138657	0.0579427	SP5
411.094	2.07708	0.419143	4.95553	7.21339e-07	2.8473e-05	ALOX5AP
49.7608	2.07636	0.631671	3.2871	0.00101227	0.00814964	CCBE1
10.7082	2.07616	0.72013	2.88303	0.00393867	0.0227103	TRAV12-1
25.3802	2.07504	0.600484	3.45562	0.000549031	0.00507304	NGF
521.851	2.07493	0.370093	5.60652	2.0644e-08	1.81385e-06	LILRA6
1311.26	2.07405	0.43872	4.7275	2.27301e-06	6.9137e-05	ALDH2
10.7101	2.07311	0.673442	3.07839	0.00208125	0.013985	MIR24-2
357.651	2.07283	0.636358	3.25733	0.00112467	0.00882485	HSPB6
27.44	2.07275	0.623827	3.32264	0.000891698	0.00739146	SAMD12
0.643254	2.07152	2.66614	0.776973	0.437175	0.621434	CEACAM7
221.576	2.07085	0.409135	5.06154	4.15894e-07	1.84948e-05	RIPOR3
56.018	2.07055	0.582856	3.55242	0.000381706	0.00384545	SIGLEC16
185.709	2.07016	0.644417	3.21245	0.00131609	0.00991255	USP17L9P
0.625058	2.06972	1.37355	1.50684	0.131853		MIR487A
13.0389	2.06955	0.470044	4.40288	1.06821e-05	0.000233508	PEAK3
160.73	2.06954	0.422625	4.89686	9.73801e-07	3.60359e-05	DIPK2B
80.5898	2.06945	0.531911	3.89059	9.99991e-05	0.00133147	DHRS9
617.242	2.06899	0.60012	3.44762	0.000565548	0.00518373	SPOCK1
4.47785	2.06845	1.03522	1.99808	0.0457084	0.137377	MAS1L
4.04738	2.0678	0.846293	2.44336	0.0145511	0.06008	CEBPE
325.793	2.06731	0.465359	4.4424	8.89618e-06	0.000202144	NUAK1
71.8435	2.06675	0.58095	3.55753	0.000374353	0.00378801	CLEC5A
0.802104	2.06631	1.22464	1.68728	0.091549	0.221762	MIR323A
4.38011	2.06596	1.36598	1.51244	0.130423	0.283545	SMIM43
30.6149	2.06595	0.634891	3.25402	0.00113783	0.00890971	BNC1
2882.63	2.06546	0.392761	5.25882	1.44985e-07	8.03351e-06	HCLS1
48.5891	2.06507	0.468747	4.40552	1.05531e-05	0.000231666	TNF
342.458	2.06499	0.434381	4.75387	1.99559e-06	6.23749e-05	ESAM
24.1488	2.06463	0.501295	4.1186	3.81189e-05	0.000621998	PPIAL4E
102.664	2.06442	0.601162	3.43404	0.000594655	0.00538359	IFNLR1
120.795	2.06401	0.644806	3.20097	0.00136964	0.0102085	USP17L19
157.976	2.06364	0.363695	5.67409	1.3943e-08	1.35019e-06	CLEC14A
248.481	2.06354	0.444277	4.64471	3.4055e-06	9.43478e-05	TBC1D10C
265.751	2.06304	0.383365	5.3814	7.3907e-08	4.74171e-06	SOX18
25.8316	2.06293	0.712001	2.89737	0.00376307	0.0219051	FCAR
186.638	2.06284	0.952649	2.16537	0.0303595	0.103205	GABRP
29.6969	2.06262	0.526019	3.92119	8.81127e-05	0.00120765	TRPC3
185.093	2.06261	0.654943	3.14929	0.00163668	0.0116714	USP17L15
216.141	2.06235	0.460501	4.47849	7.51712e-06	0.000177625	CCR5
60.6623	2.06144	0.505623	4.07702	4.56162e-05	0.000714516	TREML1
110.459	2.06018	0.443296	4.64742	3.3612e-06	9.32452e-05	NTRK1
4.1435	2.05972	0.929965	2.21483	0.0267715	0.0943033	SNORD114-13
27.5182	2.05853	0.597127	3.44738	0.000566043	0.00518572	CACNA1I
2.43358	2.05763	0.971827	2.11728	0.0342357	0.112266	OR5AK4P
33.1914	2.05724	0.49269	4.17553	2.97294e-05	0.000509581	VSIG2
3397.09	2.05718	0.436219	4.71592	2.40616e-06	7.23698e-05	MSR1
1701.01	2.05712	0.38661	5.32092	1.03246e-07	6.12224e-06	NCF2
582.662	2.05598	0.598412	3.43572	0.000590972	0.00535493	SLC2A5
319.045	2.05562	0.465981	4.41139	1.02711e-05	0.000226675	CMPK2
3.29119	2.05525	1.6847	1.21995	0.222483	0.404716	IGHD4-17
1.17952	2.05479	1.38499	1.48361	0.137911	0.294311	OTOG
364.697	2.05322	0.351907	5.83455	5.39358e-09	6.61368e-07	BTG2
182969	2.05302	0.824956	2.48865	0.012823	0.0546547	IGHG1
0.934979	2.0528	0.91399	2.24598	0.0247055	0.0887299	RPP38-DT
1180.23	2.05275	0.677448	3.03012	0.00244457	0.0158359	NTRK2
3.74872	2.05251	0.650138	3.15703	0.00159383	0.0114327	CSF2
0.952042	2.05226	1.49459	1.37313	0.169713	0.337456	UBTFL1
149.601	2.05225	0.466922	4.39528	1.10631e-05	0.000240819	PCED1B
70.0671	2.05224	0.509898	4.02481	5.70212e-05	0.000853793	ANKRD29
[truncated: 21,742 more rows]

## Sheet: Riaz anti-PD1 melanoma
Genes with positive log2FC are enriched in C1 and C2 tumors
baseMean	log2FoldChange	lfcSE	stat	pvalue	padj	gene symbol
88.7804	24.6957	3.84504	6.42275	1.33838e-10	1.49751e-08	DCD
79.1936	24.527	1.746	14.0475	7.97682e-45	1.53514e-40	TPTE
37.2366	23.5203	2.49185	9.43888	3.76768e-21	2.41697e-17	LORICRIN
33.4167	23.3761	2.61109	8.95261	3.47188e-19	1.33633e-15	KLK5
33.1267	23.3653	3.0896	7.56257	3.95174e-14	3.45586e-11	CALML5
31.0647	23.279	2.07802	11.2025	3.96351e-29	3.81389e-25	SEPTIN7P11
25.0871	22.9355	2.9509	7.77239	7.70181e-15	8.23452e-12	UNC93A
23.8988	22.925	3.84521	5.96198	2.49207e-09	1.63129e-07	C1orf68
22.4105	22.8125	3.84522	5.93268	2.98025e-09	1.86646e-07	C10orf99
16.4357	22.4143	2.63377	8.51035	1.73409e-17	3.70806e-14	GPR87
15.8097	22.3595	3.28904	6.79821	1.0593e-11	2.03863e-09	KLK8
15.7178	22.3489	2.52149	8.86336	7.76416e-19	2.49036e-15	SERPINB3
17.1352	22.2071	3.84529	5.77512	7.6896e-09	4.08802e-07	MIR205HG
14.2412	22.2065	3.62598	6.12427	9.11e-10	7.2149e-08	CYP2C19
22.6809	22.1582	2.97043	7.45958	8.67996e-14	5.7602e-11	IYD
35.1402	22.1398	2.80923	7.8811	3.24511e-15	4.16348e-12	NAA11
13.2461	22.1209	2.61305	8.46554	2.54963e-17	4.90676e-14	FGFBP1
11.6032	21.9495	2.54987	8.60807	7.42979e-18	1.78733e-14	PRR9
13.8318	21.8464	2.43544	8.97021	2.95948e-19	1.33633e-15	HAO1
28.3362	21.5471	2.57575	8.36537	5.9929e-17	1.04849e-13	LGALS7B
1205.11	11.1144	2.22123	5.00373	5.62308e-07	1.53935e-05	MAGEA4
73.3702	9.58163	3.23396	2.96282	0.00304837	0.0165769	PSAPL1
130.757	9.29864	1.79247	5.18763	2.12993e-07	6.85459e-06	CEACAM6
57.4886	9.17014	3.51112	2.61174	0.00900824	0.0381942	SULT2A1
104.655	9.08638	1.31466	6.91155	4.79378e-12	1.13897e-09	COL6A5
233.296	8.9795	1.92314	4.66919	3.02385e-06	6.17117e-05	HMGCS2
55.9364	8.84457	2.09099	4.22985	2.33843e-05	0.00032611	CLEC4M
95.2263	8.78344	2.486	3.53316	0.000410629	0.0033302	IVL
75.6811	8.78253	2.30063	3.81745	0.000134838	0.00135507	UGT2B15
135.24	8.75408	2.19108	3.99532	6.46072e-05	0.00074453	MAGEB2
25.1352	8.58169	2.11208	4.06315	4.84145e-05	0.000582699	IL36RN
54.9756	8.17159	1.64418	4.97001	6.695e-07	1.78952e-05	SLC15A1
472.335	8.15959	1.74243	4.68288	2.82877e-06	5.82243e-05	TAT
113.184	8.13476	1.69095	4.81076	1.5036e-06	3.44485e-05	SPRR2D
26.4035	8.0584	2.65488	3.03532	0.00240284	0.0137545	CEACAM5
30.3169	8.04255	2.90504	2.76848	0.00563178	0.0266495	KPRP
16.8134	8.04204	2.35497	3.41492	0.000637998	0.00474065	CYP1A2
197.384	8.03886	1.84077	4.36712	1.25895e-05	0.000198107	KLK6
116.338	7.91232	1.58933	4.9784	6.41125e-07	1.72566e-05	AKR1B10
22.0907	7.90102	2.31972	3.40602	0.000659167	0.00486787	SLCO1B1
134.768	7.81185	2.64393	2.95463	0.0031304	0.0169321	CALML3
18.6703	7.65853	2.49268	3.07241	0.00212339	0.0124625	AFM
85.4223	7.58765	1.63805	4.63214	3.61911e-06	7.15091e-05	MBL2
19.2712	7.52472	3.84526	1.95688	0.0503614	0.14178	MYL1
35.2429	7.51633	1.59107	4.72407	2.31172e-06	4.98198e-05	SERPINA12
42.8183	7.48505	3.67043	2.03928	0.0414217	0.122661	SPRR2G
48.8121	7.4674	2.89829	2.57648	0.00998117	0.0413181	SLC2A2
116.228	7.44277	1.41739	5.25104	1.51241e-07	5.09745e-06	PIGR
49.3318	7.36174	2.23245	3.29761	0.000975129	0.00668317	CXCL17
189.806	7.34857	2.00483	3.66544	0.000246915	0.00221121	CTAG2
380.362	7.33613	1.81878	4.03354	5.49417e-05	0.000646012	KRT16
13.76	7.33084	3.76858	1.94525	0.0517446	0.144595	SERPINA7
15.8166	7.31526	2.81365	2.59992	0.00932463	0.0391989	LINC00261
94.1921	7.29476	2.61958	2.7847	0.00535768	0.0256616	SPRR2E
61.5627	7.28748	1.41904	5.1355	2.81395e-07	8.60963e-06	SLC13A5
210.845	7.19641	1.53302	4.69425	2.67584e-06	5.57322e-05	APOH
29.8945	7.16653	1.79209	3.99898	6.3617e-05	0.000734439	CASP14
240.891	7.14617	1.79685	3.97706	6.97735e-05	0.000791274	GC
25.9572	7.11796	1.86796	3.81055	0.000138658	0.00138622	CREB3L3
103.88	7.07781	2.50172	2.82918	0.00466677	0.0230587	KLK11
39.3456	7.03031	2.16355	3.24943	0.00115638	0.00764496	UGT2B4
22.6367	6.99157	2.5113	2.78405	0.00536854	0.0257009	UGT2B10
21.0753	6.83913	3.3036	2.0702	0.0384334	0.116261	CFHR2
20.3499	6.80713	2.39372	2.84375	0.00445866	0.0223339	SERPINA6
94.7213	6.74231	1.8401	3.6641	0.000248212	0.00221878	MUC15
34.8041	6.73475	1.85732	3.62605	0.000287788	0.00250496	SERPINB4
424.505	6.68307	1.32253	5.05324	4.34378e-07	1.23663e-05	KRT1
328.251	6.65234	1.18021	5.63655	1.73489e-08	8.1434e-07	KRT5
18.8644	6.61089	1.40031	4.72101	2.34671e-06	5.04045e-05	TRPV6
24.3603	6.59559	1.56636	4.21077	2.54507e-05	0.000347774	CYP8B1
178.252	6.58506	1.05049	6.26858	3.64352e-10	3.47127e-08	CTSG
160.243	6.58157	1.05719	6.22553	4.79925e-10	4.31596e-08	ELF3
276.226	6.54415	1.14738	5.70354	1.17344e-08	5.92725e-07	CSMD1
65.221	6.51115	1.76536	3.68827	0.00022578	0.00205735	AGR2
523.038	6.50716	1.5185	4.28527	1.8252e-05	0.00026651	FGA
338.853	6.47867	0.892979	7.25512	4.01308e-13	1.79609e-10	RORC
70.7383	6.47681	2.76979	2.33838	0.0193676	0.0694484	SPRR2A
42.3328	6.4601	2.09625	3.08174	0.00205797	0.0121639	CBLC
97.9449	6.39613	1.43197	4.46665	7.94527e-06	0.000136179	GJB3
16.6207	6.36506	2.06591	3.081	0.00206308	0.0121791	ITPRID1
61.3443	6.34197	2.07804	3.0519	0.00227398	0.0131304	APOC3
15.5303	6.33319	1.63958	3.8627	0.000112141	0.0011603	FAM83F
460.879	6.31355	1.52161	4.14927	3.33543e-05	0.000432258	KRT14
377.614	6.30943	1.44274	4.37323	1.22419e-05	0.000193428	LCN2
18.9338	6.29375	1.39928	4.49783	6.86492e-06	0.000121207	WNT7B
11.9194	6.27326	1.79455	3.49572	0.000472783	0.0037351	CHST4
22.0378	6.25994	2.91521	2.14734	0.0317662	0.100992	C8A
28.8934	6.24405	1.97029	3.1691	0.00152909	0.00959485	SFTPB
18.1682	6.23316	1.50749	4.13479	3.55278e-05	0.000452803	LIPN
11.4536	6.21557	3.66951	1.69384	0.0902958	0.216838	SPP2
35.9666	6.20023	1.60491	3.86328	0.000111874	0.00115878	GLYAT
98.5281	6.17826	1.26888	4.86908	1.12119e-06	2.73476e-05	KLK10
10.9227	6.14874	1.92558	3.19318	0.00140713	0.00895215	KRT13
54.0993	6.14073	2.29763	2.67264	0.00752573	0.0332949	FABP1
67.7469	6.13916	1.38703	4.42613	9.59373e-06	0.000159578	LINC00488
10.7099	6.11656	1.66567	3.67214	0.000240528	0.00216711	KRT19
108.214	6.08186	1.76872	3.43857	0.000584801	0.00443529	HRG
2946.26	6.06644	1.41992	4.27238	1.93399e-05	0.000278799	ALB
654.763	6.06277	1.04568	5.79792	6.71416e-09	3.62518e-07	SAA1
15.9626	6.04207	1.36442	4.42831	9.49747e-06	0.000158652	GLYATL1
12.5054	6.0196	2.86527	2.10088	0.0356512	0.110059	SERPINA4
41.0541	5.99275	1.97038	3.04141	0.0023547	0.0135232	F2
35.7543	5.99144	2.04153	2.93478	0.00333781	0.0178038	PIK3C2G
19.5281	5.98471	1.51323	3.95494	7.65549e-05	0.000854581	CA6
12.0859	5.96967	1.92126	3.10717	0.00188887	0.0113598	SERPINA11
9.54714	5.95324	3.41769	1.74189	0.0815276	0.200961	PAGE2
59.5298	5.95258	0.95334	6.24392	4.26738e-10	3.89222e-08	EXOC3L4
18.0111	5.94446	2.08144	2.85593	0.00429104	0.0216748	CYP4A11
14.8161	5.9397	1.27967	4.64158	3.45752e-06	6.90249e-05	CST6
9.39921	5.93145	1.15744	5.12461	2.98152e-07	9.06467e-06	GPR15
122.385	5.92928	1.67826	3.53299	0.000410884	0.00333086	APOA2
14.7274	5.92642	1.95754	3.02748	0.00246598	0.0140242	GPRIN2
14.6331	5.92163	1.11063	5.33176	9.72658e-08	3.5252e-06	ASXL3
9.32432	5.91966	2.88886	2.04914	0.0404489	0.120392	KRT75
29.0692	5.91521	3.08376	1.91818	0.0550882	0.151323	SPRR1A
14.4941	5.90709	1.33093	4.43832	9.06638e-06	0.00015252	HAO2
9.25214	5.90504	1.33201	4.43317	9.28595e-06	0.000155398	DRD1
23.6937	5.89881	1.68732	3.49597	0.000472338	0.00373465	LOC284344
11.4061	5.8872	1.13979	5.16517	2.4022e-07	7.52938e-06	MIR924HG
138.179	5.88648	1.38774	4.24177	2.21761e-05	0.000313117	SPTSSB
9.04751	5.87531	2.7388	2.14522	0.0319356	0.101324	FOXA2
9.0388	5.87368	1.05523	5.56628	2.60235e-08	1.12544e-06	DAZL
292.486	5.86249	1.11102	5.27668	1.31549e-07	4.52081e-06	IGHD
14.0152	5.85856	1.5195	3.85559	0.000115449	0.00118698	REG3G
40.8334	5.85512	1.26332	4.6347	3.57463e-06	7.07754e-05	BARX2
438.055	5.853	1.55787	3.75704	0.000171933	0.00164619	FGB
11.0191	5.83871	1.49758	3.89877	9.66833e-05	0.00102913	IL22RA2
22.4874	5.82848	1.43252	4.06869	4.72779e-05	0.000571522	TPSD1
10.9393	5.82716	1.59542	3.65242	0.00025978	0.0023034	ATP12A
591.377	5.80773	1.03114	5.63233	1.77786e-08	8.32482e-07	SLPI
16.3695	5.79873	1.8924	3.06422	0.0021824	0.0127158	IGFBP1
10.6748	5.78924	1.4713	3.93477	8.32749e-05	0.000910583	APELA
8.52778	5.78619	1.6897	3.42438	0.000616194	0.00460429	RNASE7
35.1654	5.78252	2.15017	2.68933	0.00715946	0.0320353	APCS
404.591	5.77523	1.42696	4.04723	5.18264e-05	0.000616059	FGG
324.774	5.75782	1.36069	4.23155	2.32088e-05	0.000324131	APOB
8.29484	5.74552	1.79521	3.20046	0.00137206	0.00875508	TRIM10
308.193	5.73662	1.1609	4.94153	7.75114e-07	2.01582e-05	ARG1
8.19618	5.73256	3.84564	1.49067	0.136049	0.288966	FAM99A
12.8214	5.72666	1.19866	4.77757	1.7743e-06	3.95213e-05	FOLR3
130.731	5.72576	1.25554	4.56039	5.10579e-06	9.52141e-05	SAA2
31.2177	5.71919	2.13753	2.67561	0.00745937	0.0330697	C8B
8.09108	5.71314	1.55689	3.66958	0.000242948	0.00218275	BCORP1
22.6302	5.71136	1.71366	3.33284	0.00085964	0.00604449	CT55
60.2394	5.70902	1.64627	3.46784	0.000524661	0.00405995	MAB21L4
104.047	5.70696	1.15864	4.92557	8.41141e-07	2.15423e-05	EPYC
196.357	5.70575	0.994974	5.73457	9.77606e-09	5.05753e-07	COL17A1
38.4227	5.70421	2.05021	2.78226	0.00539821	0.0257916	LY6D
219.811	5.69762	1.41206	4.03498	5.4607e-05	0.000643153	C4BPA
231.65	5.6788	1.42801	3.97673	6.987e-05	0.000791901	RAB25
7.88726	5.6696	1.14607	4.947	7.53659e-07	1.96533e-05	UNQ6494
56.1054	5.66662	1.20962	4.68464	2.80451e-06	5.77867e-05	MYBPC1
115.773	5.66458	1.75255	3.2322	0.00122842	0.00802203	PLG
7.81242	5.66355	3.84567	1.47271	0.14083	0.296431	SLCO1B3
9.70416	5.65281	2.29113	2.46726	0.0136153	0.0526579	ACSM2B
7.74192	5.65205	1.58252	3.57155	0.00035487	0.00296033	ASCL4
28.2167	5.64668	0.986042	5.72661	1.0246e-08	5.24428e-07	TRAV13-1
15.3997	5.644	1.2952	4.35764	1.31475e-05	0.000205043	ZNF728
9.44601	5.61428	2.77434	2.02365	0.0430064	0.126321	LCE1B
2582.24	5.57967	1.00543	5.54953	2.86442e-08	1.22502e-06	CCL21
102.998	5.56705	1.35321	4.11395	3.88952e-05	0.000487647	CFHR3
38.954	5.5553	1.69226	3.28276	0.00102796	0.00697327	SERPINB5
27.7531	5.55277	1.28736	4.31329	1.60843e-05	0.000239584	KRT15
568.501	5.5451	1.37167	4.04259	5.28643e-05	0.000625787	S100A14
1169.37	5.54042	0.948584	5.84073	5.19724e-09	2.95047e-07	CCL19
104.103	5.53776	1.21509	4.55751	5.17645e-06	9.60663e-05	SFN
245.809	5.52788	1.21764	4.53984	5.62975e-06	0.000102891	PCK1
8.88771	5.52131	1.52572	3.61882	0.000295952	0.002565	DMBT1
108.597	5.51976	1.40999	3.91474	9.05016e-05	0.000978964	GSTA1
14.1801	5.51596	2.03805	2.70649	0.00679992	0.0307269	MSMB
7.02147	5.51024	3.37712	1.63164	0.102755	0.238198	SPRR3
55.8157	5.50712	1.12214	4.90767	9.21632e-07	2.32793e-05	CD1A
14.031	5.50068	1.20744	4.55564	5.22262e-06	9.67366e-05	GCKR
75.9159	5.49189	1.72555	3.18269	0.00145913	0.00923714	ANXA10
52.558	5.48153	1.6079	3.40912	0.000651721	0.00482956	TM4SF4
196.201	5.48124	0.670469	8.17523	2.95298e-16	4.37154e-13	CD7
57.7198	5.47296	1.12164	4.87941	1.06402e-06	2.62191e-05	CYP4F22
10.759	5.47027	1.31199	4.16945	3.05342e-05	0.000399749	FCAMR
31.8981	5.46521	1.29714	4.21328	2.51688e-05	0.000344505	KRT27
6.71886	5.44727	3.39299	1.60545	0.108395	0.247164	LCE6A
6.6576	5.43582	1.73085	3.14054	0.00168636	0.0103853	TMPRSS11E
8.34892	5.43439	1.79932	3.02025	0.00252563	0.0142916	ACSM2A
5518.7	5.42047	0.820645	6.60514	3.97145e-11	6.06592e-09	IGHM
110.874	5.41419	1.7213	3.1454	0.00165861	0.0102512	AHSG
62.7025	5.41223	1.75424	3.08524	0.00203389	0.0120586	KLK7
50.8982	5.39911	1.39955	3.85773	0.000114444	0.00118031	CYP2C9
6.49041	5.39569	3.38619	1.59344	0.111061	0.251811	ZG16
19.0933	5.39084	1.04866	5.14071	2.73695e-07	8.41258e-06	KCNK17
16.3012	5.3687	1.35346	3.96666	7.2887e-05	0.000818904	SLC26A9
660.438	5.36361	1.04559	5.12976	2.90116e-07	8.86236e-06	EHF
7.90006	5.35673	1.52258	3.51819	0.000434502	0.0034929	SP8
7.89082	5.35403	2.22481	2.40651	0.0161057	0.0600802	PPP4R3C
6.27203	5.34613	3.69781	1.44576	0.148245	0.307169	LCE3D
19.6	5.34433	3.54616	1.50708	0.131791	0.283167	SFTPA1
12.4103	5.33373	1.23544	4.31727	1.5797e-05	0.000236219	MUC4
44.6458	5.32868	1.58371	3.36469	0.000766298	0.00548843	ADH1A
27.9855	5.32546	1.34367	3.96338	7.38959e-05	0.000828262	KLK4
9.68952	5.32138	1.65858	3.2084	0.00133477	0.00857684	AKR1B15
56.3823	5.3153	0.924096	5.7519	8.82465e-09	4.62753e-07	PNOC
84.7408	5.31369	1.3235	4.01488	5.94764e-05	0.000691615	DSG1
6.11532	5.31127	2.09559	2.5345	0.0112609	0.0453629	MGAM2
6502.06	5.30786	0.800948	6.62697	3.42641e-11	5.40502e-09	ELK2AP
71.0076	5.304	1.01558	5.22262	1.76414e-07	5.82347e-06	GPX2
502.912	5.2953	1.01603	5.21175	1.87071e-07	6.12275e-06	TACSTD2
46.213	5.29462	1.04095	5.08632	3.6508e-07	1.06768e-05	MYBPC2
7.56218	5.2937	1.24882	4.23895	2.24565e-05	0.000315456	CSF2
184.493	5.28325	1.11516	4.73765	2.16206e-06	4.69625e-05	DNAH9
7.51893	5.28243	1.43272	3.68698	0.000226928	0.00206488	CCL16
29.9011	5.27632	2.02595	2.60436	0.0092045	0.0387871	MUCL1
33.8019	5.27389	1.76284	2.9917	0.00277425	0.015434	CFTR
11.4287	5.27192	2.01977	2.61016	0.00904988	0.0383201	IL36G
330.304	5.25553	1.12566	4.66886	3.02871e-06	6.17453e-05	MMP13
27.8112	5.2465	2.79183	1.87923	0.0602126	0.161391	KRT20
92.1289	5.24323	1.32661	3.95236	7.73847e-05	0.000861346	DSC3
13.3337	5.24237	1.01214	5.17951	2.22472e-07	7.11209e-06	TRAV13-2
5.8038	5.23558	2.33794	2.2394	0.02513	0.0847725	CHRNA4
20.6459	5.22656	1.22946	4.25111	2.12718e-05	0.000301455	PRR15L
49.3363	5.22322	0.835189	6.25394	4.00227e-10	3.75004e-08	RGS13
5.74195	5.21848	1.06248	4.91159	9.03416e-07	2.29068e-05	ARHGAP27P2
19.5755	5.21408	0.903554	5.77063	7.8975e-09	4.18508e-07	TRAV9-2
279.555	5.21199	0.962741	5.4137	6.17354e-08	2.37042e-06	TPSB2
5.72348	5.21123	2.06067	2.5289	0.0114422	0.0459205	LYPD2
441.596	5.18554	0.793914	6.53162	6.50641e-11	8.75635e-09	LTF
17.0527	5.18049	1.21725	4.25591	2.08197e-05	0.000296139	KDF1
92.8006	5.17946	1.38571	3.73777	0.000185661	0.00175566	BBOX1
115.452	5.17853	0.769204	6.73232	1.66979e-11	2.84382e-09	EPHA1
173.757	5.16927	1.01611	5.08732	3.63149e-07	1.06699e-05	SERPINB2
193.565	5.16198	0.909792	5.67381	1.39657e-08	6.83891e-07	CPA4
66.2065	5.16166	1.24778	4.13668	3.52374e-05	0.000450139	ITIH1
101.012	5.15484	1.33551	3.85983	0.000113466	0.00117212	APOA1
10.9977	5.15403	1.2692	4.06086	4.88918e-05	0.000587028	TMEM125
100.856	5.1516	1.54649	3.33115	0.000864883	0.00607027	KRT2
13.8472	5.13507	1.29293	3.97167	7.13708e-05	0.000806062	TRIM48
10.3652	5.12973	1.97289	2.6001	0.00931954	0.0391861	PAGE2B
773.73	5.1238	0.855084	5.99216	2.07069e-09	1.41817e-07	CES1
8.36359	5.11966	2.71235	1.88754	0.0590879	0.159236	CT45A5
20.7177	5.10628	2.39974	2.12785	0.0333495	0.104656	SPRR1B
6.49233	5.07506	1.36877	3.70776	0.000209097	0.00193001	LRRC52
6.48562	5.07478	1.0493	4.83636	1.32237e-06	3.09409e-05	CARD17
124.772	5.07456	1.3025	3.896	9.77927e-05	0.00103807	TRIM29
5.15263	5.06499	1.94248	2.60749	0.00912088	0.0385444	PAGE1
8.10747	5.06084	1.42436	3.55305	0.000380786	0.00313038	GUCA1A
10.3604	5.05695	2.7674	1.82733	0.0676498	0.175816	CWH43
127.643	5.03862	0.993323	5.07249	3.92647e-07	1.13631e-05	LBP
5.05138	5.03464	1.80342	2.79172	0.00524294	0.0252188	GATA5
5.02861	5.02934	1.07831	4.66408	3.09996e-06	6.28647e-05	ACSM1
57.2124	5.0262	0.870189	5.77599	7.65029e-09	4.07839e-07	RASSF6
51.4502	5.01257	1.29392	3.87394	0.000107089	0.00111992	HGD
571.711	5.0052	0.823802	6.07573	1.23426e-09	9.3887e-08	POU2AF1
7.74849	4.99807	2.50221	1.99747	0.0457745	0.132351	APOA5
297.767	4.99749	1.23015	4.06252	4.85463e-05	0.000583556	ALDH3B2
82.3457	4.99429	1.53992	3.24322	0.00118187	0.00779612	ADH4
12.4199	4.98713	1.07202	4.65208	3.2861e-06	6.60824e-05	TPO
4.88224	4.98593	3.09035	1.61339	0.10666	0.24428	WFDC5
29.3559	4.98437	1.13122	4.40619	1.05206e-05	0.000171293	MB
4.86949	4.98355	2.10862	2.36341	0.0181074	0.0658126	ODAM
4.86398	4.97941	3.03693	1.63962	0.101085	0.235604	UGT2A3
416.896	4.97918	0.847637	5.87419	4.24909e-09	2.48552e-07	LAMC2
246.364	4.97765	1.13432	4.38821	1.14288e-05	0.000183138	SBSN
4.87039	4.9764	2.15487	2.30937	0.0209229	0.0737722	DEFA1B
206.128	4.97562	1.1897	4.18225	2.88635e-05	0.000383088	ALDOB
14.3446	4.97472	1.44422	3.44457	0.000571968	0.00435252	C1orf210
142.736	4.97219	0.649359	7.65708	1.90207e-14	1.9266e-11	CXCR3
6.08783	4.96759	1.19659	4.15146	3.30368e-05	0.000428432	APOC2
15.5241	4.96511	1.92092	2.58475	0.00974483	0.0405315	G6PC
7.50622	4.96278	1.42945	3.47181	0.000516957	0.00401486	RBM46
44.7373	4.96188	0.890069	5.57471	2.47944e-08	1.08694e-06	B3GNT3
31.8146	4.95713	1.80832	2.74129	0.00611988	0.0282971	LINC00326
4.7764	4.95489	2.64531	1.87309	0.0610565	0.163167	SLURP1
337.907	4.94038	1.44037	3.42993	0.000603728	0.00453868	GJB6
123.153	4.9356	1.31613	3.75008	0.000176776	0.00168753	DEFB1
19.4573	4.92887	1.38038	3.57067	0.000356072	0.00296665	TGM5
19.4367	4.92681	0.917216	5.37148	7.80915e-08	2.9008e-06	MYO1A
230.849	4.92625	1.71332	2.87527	0.00403688	0.0206732	TFAP2B
7.36418	4.9247	1.51353	3.25378	0.00113879	0.0075531	UPP2
4.66811	4.9183	1.86293	2.64009	0.00828841	0.0359015	DUSP13
10.5448	4.9158	1.234	3.98362	6.78746e-05	0.000774302	UNC13C
5.80812	4.90788	1.30259	3.76779	0.000164698	0.00158878	PF4V1
4.61588	4.90592	2.15803	2.27333	0.0230062	0.0792473	BAGE
575.778	4.90197	1.02642	4.7758	1.78992e-06	3.97771e-05	HP
112.327	4.89256	1.32204	3.70077	0.000214947	0.00197453	EDN3
415.33	4.89221	0.893641	5.47446	4.38842e-08	1.78176e-06	WNT2
42.7708	4.89127	1.01739	4.80765	1.52718e-06	3.49056e-05	CXCL6
4.53194	4.87844	2.48024	1.96692	0.0491921	0.139519	CYP2B6
30.9814	4.87322	1.34832	3.61429	0.000301174	0.00259566	KLK13
318.563	4.86274	1.37015	3.54905	0.000386616	0.00317289	SCEL
450.823	4.86238	1.00454	4.84041	1.29569e-06	3.05208e-05	ADCY2
9.00808	4.85641	2.40463	2.0196	0.0434245	0.12717	FADS6
5.55219	4.84769	2.02104	2.39861	0.0164575	0.0611557	SLC9A4
6.96864	4.84194	1.17271	4.12885	3.64575e-05	0.000462509	EDAR
4.41904	4.84095	3.07017	1.57677	0.114849	0.257968	PLA2G2F
8.84815	4.83112	2.04352	2.36412	0.0180731	0.0657127	CYP4F2
31.721	4.82792	2.15415	2.24122	0.025012	0.0844335	GGT6
46.8745	4.81408	1.15467	4.16922	3.05639e-05	0.000399866	CFHR1
68.217	4.81351	0.94068	5.11705	3.10354e-07	9.3617e-06	HDC
31.4086	4.8072	1.20606	3.98587	6.72335e-05	0.000769725	CRB3
180.811	4.80671	1.0696	4.49393	6.99218e-06	0.000122778	PKP3
12.8582	4.80665	1.04085	4.618	3.8745e-06	7.60088e-05	FBXO39
24.3365	4.79599	1.26827	3.78151	0.00015588	0.00152667	IGFL4
5.36196	4.79459	2.20651	2.17293	0.0297859	0.0960185	CEACAM7
28.4093	4.78311	0.936808	5.10575	3.29479e-07	9.846e-06	CACNA1I
8.31747	4.75973	0.982598	4.84402	1.27237e-06	3.02261e-05	ARRDC5
6.57706	4.75972	1.31029	3.63257	0.000280615	0.00245474	ERICH5
19.6467	4.75903	1.30872	3.63641	0.000276462	0.00242503	LINC00470
13.767	4.75893	2.08927	2.27779	0.0227392	0.0785948	KCNH5
169.549	4.75686	0.958684	4.96186	6.98219e-07	1.85671e-05	KRT80
19.2669	4.7565	2.36298	2.01292	0.0441231	0.128817	SFTPA2
4.15552	4.75373	3.6958	1.28625	0.198356	0.372139	VCX3A
45.1622	4.74768	1.32317	3.58811	0.000333079	0.00281022	MYH2
4.14215	4.74483	1.53951	3.08205	0.0020558	0.0121548	MAS1L
293.487	4.73963	0.547868	8.65104	5.10339e-18	1.40307e-14	SKAP1
10.5156	4.73895	1.4017	3.38086	0.000722588	0.00522986	GCOM1
8.29531	4.7387	1.65785	2.85833	0.00425873	0.0215342	DIRC1
219.409	4.73435	0.703203	6.73254	1.66722e-11	2.84382e-09	SIT1
8.21446	4.73024	1.35278	3.49669	0.000471068	0.00372767	LINC00278
10.5083	4.72768	2.00954	2.35262	0.0186417	0.0674128	CRISP3
4.06379	4.72045	3.8463	1.22727	0.219721	0.398204	UGT1A4
106350	4.71822	0.808749	5.83397	5.41233e-09	3.03675e-07	IGKC
15.6623	4.71652	0.988362	4.77206	1.82355e-06	4.04312e-05	GPA33
31.3876	4.7141	0.975998	4.83004	1.36508e-06	3.169e-05	TTC22
16.2146	4.70822	0.958378	4.91269	8.98337e-07	2.2808e-05	TRAV21
6.34007	4.70574	1.44901	3.24755	0.00116403	0.00769028	EPB42
325.658	4.70517	0.849711	5.53738	3.07029e-08	1.29863e-06	FCRL5
64.7324	4.70388	1.26495	3.71862	0.000200311	0.00186291	CKM
143.28	4.70262	0.920823	5.10697	3.27362e-07	9.81321e-06	CLDN4
31.2299	4.70235	0.973549	4.83011	1.36461e-06	3.169e-05	ATP13A4
355.262	4.70005	0.977925	4.80614	1.53869e-06	3.51271e-05	CYP2E1
22.2605	4.69523	1.18046	3.97746	6.96546e-05	0.00079039	GCNT3
4.97782	4.69321	1.79506	2.61451	0.00893555	0.0379609	LINC00308
186.02	4.68529	0.688963	6.8005	1.04257e-11	2.03863e-09	P2RY10
8574.35	4.68417	0.785042	5.96678	2.41982e-09	1.59485e-07	JCHAIN
123.75	4.68218	1.45792	3.21154	0.00132023	0.00849194	SDR16C5
308.695	4.6748	0.938803	4.97954	6.37359e-07	1.71792e-05	TPSAB1
3.92988	4.67228	3.84635	1.21473	0.224468	0.40403	KLK9
3.8941	4.66079	3.84636	1.21174	0.225611	0.405441	CRCT1
625.168	4.65443	0.790751	5.88608	3.95458e-09	2.34895e-07	MZB1
3761.06	4.65377	0.654523	7.11016	1.15909e-12	3.82632e-10	MMP9
3.89036	4.65269	2.64782	1.75717	0.0788881	0.196663	SERPINB13
831.815	4.63734	0.94622	4.90091	9.53927e-07	2.37589e-05	PRG4
6.03077	4.63717	1.7603	2.63431	0.00843089	0.0364122	ZNF663P
1963.61	4.63293	1.03584	4.47265	7.72572e-06	0.000133612	CHIT1
4.77179	4.6278	1.41674	3.26652	0.00108878	0.00728819	WNT7A
20.6438	4.62204	1.3119	3.52316	0.000426428	0.00344526	LOC93429
3.79545	4.62107	3.65707	1.2636	0.206375	0.381709	LIPK
15.9698	4.6179	1.26397	3.6535	0.000258689	0.00229528	DSC1
3.78128	4.61633	2.44527	1.88786	0.0590448	0.15917	SLC17A3
1380.23	4.6102	0.659882	6.9864	2.82036e-12	7.53859e-10	CDCP1
57.2341	4.60877	1.28117	3.59732	0.000321514	0.00273445	TMEM184A
57.2601	4.60671	1.1699	3.93769	8.22709e-05	0.000903713	ITLN1
642.327	4.59906	0.631999	7.27701	3.41294e-13	1.58712e-10	LCK
55.02	4.59823	1.22375	3.75748	0.000171632	0.00164449	SPINK1
9.52594	4.59743	1.1773	3.90505	9.42054e-05	0.00101002	TRBC1
106.305	4.59547	1.26071	3.64514	0.00026725	0.00235604	PDZK1IP1
3.72661	4.59311	2.22411	2.06515	0.0389093	0.117203	CST5
58.8365	4.59224	1.33542	3.43879	0.000584327	0.00443429	C9
5.85528	4.59188	1.20694	3.80458	0.000142048	0.00141496	SLC5A5
82.7396	4.59142	0.834752	5.50034	3.79055e-08	1.57558e-06	NUGGC
9.64091	4.588	1.83011	2.50695	0.0121778	0.0481333	KLHDC7A
385.457	4.57741	1.20792	3.78949	0.000150954	0.00148751	BAAT
3.67555	4.57566	3.66849	1.24729	0.212292	0.389361	LECT2
9.72098	4.5754	1.04326	4.38568	1.15626e-05	0.000185127	TMIGD2
3.66948	4.57264	3.84644	1.1888	0.23452	0.415587	LCE3E
51.5143	4.57087	0.888811	5.14268	2.70847e-07	8.33993e-06	RHEX
22.1346	4.55556	1.26486	3.60163	0.000316232	0.00270002	TMSB4Y
80.9543	4.55505	0.961234	4.73876	2.15033e-06	4.67606e-05	ADH1C
5.72586	4.55498	1.55845	2.92275	0.00346952	0.018379	SMIM22
3.61113	4.55273	2.25681	2.01733	0.0436612	0.127757	GRP
8.08317	4.55249	2.1137	2.1538	0.031256	0.0996888	FETUB
29.6349	4.55026	1.66609	2.73111	0.00631221	0.0289097	GRHL2
166.504	4.54367	0.649073	7.00024	2.55529e-12	7.04731e-10	ZNF831
12.4929	4.53816	1.70544	2.66099	0.00779116	0.0341682	HJV
64.5409	4.53317	0.774128	5.85583	4.74627e-09	2.743e-07	SYNDIG1
24.5058	4.53253	1.08751	4.16779	3.07569e-05	0.000401572	MMP10
3.56661	4.53248	3.26986	1.38614	0.165704	0.331091	IL1F10
10.809	4.53182	1.18985	3.80872	0.000139685	0.00139432	LINC01915
4.45109	4.52829	2.62781	1.72322	0.0848492	0.206778	TUBA3C
41.8596	4.5266	1.1482	3.94236	8.06848e-05	0.000889845	MYOZ2
1337.17	4.52627	0.773374	5.85263	4.83864e-09	2.78801e-07	HLA-DQA2
3.55356	4.52602	3.65486	1.23836	0.215584	0.39298	CLDN8
216.65	4.5235	0.599921	7.54016	4.69386e-14	3.61334e-11	CD8B
3.55585	4.5207	2.10064	2.15206	0.0313923	0.0999909	LOC100288748
735.12	4.51541	0.746558	6.0483	1.46386e-09	1.07118e-07	AQP3
3.53712	4.51066	1.81463	2.48573	0.0129288	0.0504592	GSTA7P
4.42098	4.5097	1.09608	4.1144	3.88191e-05	0.00048701	UPK3A
7.04728	4.50476	1.12304	4.0112	6.04101e-05	0.000700779	MIR31HG
3.50375	4.5042	1.76168	2.55677	0.010565	0.0432327	TCF24
380.722	4.50387	1.02188	4.40746	1.04591e-05	0.000170481	RBP4
7645.92	4.50339	0.668378	6.73779	1.60815e-11	2.84382e-09	ALDH1A3
8.9382	4.5011	1.05903	4.25022	2.13559e-05	0.000302424	ALOX12P2
21.7513	4.49976	1.31828	3.41335	0.000641706	0.00476452	CPN2
21.5367	4.49386	0.987216	4.55205	5.31249e-06	9.79299e-05	PTPRT
6.98323	4.49303	1.42499	3.15303	0.00161584	0.0100248	KRT72
17.5249	4.49195	0.944756	4.75461	1.98825e-06	4.37302e-05	LAIR2
25.839	4.4919	0.768804	5.84271	5.13585e-09	2.92425e-07	TRAV12-2
46.9324	4.48966	0.990626	4.53215	5.83869e-06	0.000106005	SCNN1B
17.0278	4.48894	2.20345	2.03723	0.0416273	0.123097	REG1A
3.44013	4.48437	1.39433	3.21615	0.00129922	0.00839604	NAP1L6P
4.31233	4.48096	1.56172	2.86925	0.00411449	0.020998	IFIT1B
1988.15	4.4779	1.0289	4.35212	1.34827e-05	0.000208916	PLA2G2A
884.826	4.47405	0.732274	6.1098	9.97554e-10	7.7411e-08	HOPX
15.6964	4.47324	1.06945	4.18275	2.88009e-05	0.000382522	CABCOCO1
7.84874	4.46886	1.67215	2.67252	0.0075284	0.033299	NPHS1
4.29924	4.46872	1.94568	2.29674	0.0216339	0.0756851	MOGAT2
3.41366	4.46731	1.57061	2.84431	0.0044507	0.0222999	NYAP2
25.8241	4.46049	0.776565	5.74387	9.2538e-09	4.81322e-07	SPNS3
641.471	4.4549	0.819391	5.43685	5.42313e-08	2.10845e-06	TMEM163
21.0764	4.45161	1.43651	3.0989	0.00194241	0.0116273	PLA2G4F
163.573	4.45058	0.743283	5.98773	2.12793e-09	1.44707e-07	ALPK2
3.36936	4.44255	1.07074	4.14907	3.33833e-05	0.000432325	FXYD2
3.34409	4.44131	2.07443	2.14098	0.0322758	0.102095	OR8A1
68.8823	4.43886	0.760477	5.83695	5.31663e-09	3.00937e-07	ZBED2
1276.17	4.43504	0.685252	6.47213	9.66305e-11	1.19209e-08	SCUBE2
5.25344	4.43343	2.27256	1.95086	0.0510742	0.143158	C3P1
5.16411	4.429	2.41617	1.83306	0.066793	0.174178	AKR1C4
3.31764	4.4266	2.46235	1.79771	0.0722229	0.184292	PGLYRP2
13.5227	4.42467	1.60161	2.76264	0.00573356	0.0269984	HPR
121.51	4.42053	0.999507	4.42271	9.74718e-06	0.000161432	FAM110C
26.6057	4.41907	1.39374	3.17065	0.00152098	0.00955638	SLC34A2
3.29053	4.41497	1.4174	3.11483	0.00184054	0.0111325	SORCS3
4.11367	4.40869	2.04844	2.15222	0.0313799	0.0999678	ANXA8
169.772	4.40676	0.774189	5.6921	1.25488e-08	6.25652e-07	LILRA4
3.25594	4.40592	1.35971	3.24034	0.00119387	0.00785775	OR5AK4P
9.98681	4.40348	1.31993	3.33615	0.000849467	0.00597952	CAPN8
10.1382	4.40134	1.33122	3.30626	0.00094551	0.00652433	ABCB11
3.25263	4.40038	3.84663	1.14396	0.252642	0.43775	KRT25
3.24003	4.3961	2.60551	1.68723	0.0915594	0.219107	CSF3
314.314	4.39587	0.602901	7.2912	3.07213e-13	1.51598e-10	ZAP70
71.6586	4.39487	0.803507	5.46961	4.51021e-08	1.82505e-06	SDR42E1
30.6013	4.39078	1.10299	3.98078	6.86893e-05	0.000781742	CERS3
3187.54	4.38851	0.781596	5.61481	1.96781e-08	9.05994e-07	FCRLA
28.1687	4.38603	0.9061	4.84056	1.29473e-06	3.05208e-05	CNTNAP2
3.2349	4.38572	2.26821	1.93356	0.0531667	0.147449	SFTA2
3.2417	4.38546	1.38288	3.17125	0.00151787	0.00953998	IGLL1
8.39944	4.38357	2.27783	1.92445	0.0542984	0.149731	TFF1
588.614	4.38314	0.582692	7.52223	5.38517e-14	3.98606e-11	GZMK
3.24056	4.38128	1.36081	3.21962	0.0012836	0.00830905	BCO1
11.9322	4.38093	1.65189	2.65207	0.00800005	0.0348486	HNF1B
53.4614	4.37854	0.95602	4.57997	4.65051e-06	8.80031e-05	PRSS21
95.8991	4.37804	1.06722	4.10228	4.09092e-05	0.00050859	CLCA2
924.705	4.37702	1.02361	4.27605	1.90235e-05	0.000275476	PI16
29.6992	4.37559	0.93367	4.68645	2.77988e-06	5.74637e-05	SIGLEC6
3.20081	4.37426	2.38741	1.83222	0.0669189	0.174459	LINC02532
77.3856	4.37109	1.21302	3.60349	0.000313972	0.00268431	NTS
105.379	4.36659	0.864899	5.04868	4.44881e-07	1.26015e-05	CHMP4C
3.1765	4.36541	3.00521	1.45262	0.14633	0.30438	RTP3
3.99134	4.36391	2.22024	1.96551	0.0493549	0.139805	MUC6
142.219	4.36179	0.732733	5.95278	2.63633e-09	1.70256e-07	NLRP2
3.16663	4.3613	2.08927	2.08747	0.0368454	0.112894	FGF23
935.398	4.36116	0.910018	4.79239	1.64808e-06	3.70963e-05	PLA2G2D
4.01984	4.36112	1.11161	3.92323	8.73683e-05	0.000948337	LINC02881
3.9626	4.3605	1.021	4.27083	1.94748e-05	0.000280324	LINC00299
15.5659	4.35802	0.938317	4.64451	3.40889e-06	6.81477e-05	DNAH8
161.89	4.35697	1.35652	3.21187	0.00131873	0.00848508	AMBP
4.97928	4.3568	2.04499	2.13048	0.0331322	0.104137	GKN2
7.48313	4.35296	1.15148	3.78031	0.000156635	0.00153251	LINC01281
13.7033	4.35213	1.06886	4.07174	4.66638e-05	0.000565164	RAB44
166.819	4.35035	1.08822	3.99766	6.39718e-05	0.000738092	HAPLN1
3.13457	4.34978	1.62768	2.67239	0.00753135	0.0333044	WDR87
200.269	4.34916	0.829064	5.24586	1.55552e-07	5.22443e-06	BMPER
13.764	4.34366	1.39425	3.11541	0.00183688	0.0111201	PRSS22
3.12487	4.34264	3.26574	1.32975	0.183599	0.355077	CRNN
15.253	4.34167	0.965901	4.49494	6.95887e-06	0.000122416	LINC00857
490.381	4.34064	0.743981	5.83434	5.40033e-09	3.03675e-07	HLA-DQB2
313.258	4.3394	0.771611	5.62381	1.86789e-08	8.67571e-07	CPZ
376.341	4.33861	0.773811	5.6068	2.06101e-08	9.42142e-07	CPA3
52.4017	4.33244	0.922585	4.69598	2.65335e-06	5.54437e-05	CCL11
203.931	4.33188	0.875616	4.94724	7.52748e-07	1.96533e-05	FAM30A
73.376	4.32784	0.734111	5.89535	3.73878e-09	2.24152e-07	CD40LG
521.315	4.32454	0.729241	5.9302	3.02574e-09	1.8806e-07	CP
38.0153	4.32337	1.47805	2.92505	0.00344405	0.0182793	CFHR4
26.6153	4.32164	1.55918	2.77175	0.00557563	0.0264358	KRT6B
1811.25	4.32068	0.850438	5.08053	3.7638e-07	1.09252e-05	CD24
4.89474	4.3203	1.26193	3.42357	0.000618053	0.00461561	TRIM31
4.8549	4.31989	2.06928	2.08762	0.0368317	0.11287	ERVV-2
106.007	4.31683	0.819037	5.27062	1.35965e-07	4.63945e-06	TNFRSF17
51.8355	4.31321	1.17839	3.66027	0.000251952	0.00224586	TOX3
13.6391	4.31275	1.09711	3.93102	8.45852e-05	0.000923336	PLEKHG7
11.2672	4.31134	1.5217	2.83323	0.00460804	0.0228711	ORM2
3.03774	4.30324	1.95939	2.19621	0.0280768	0.0920781	C17orf77
51.3049	4.30324	0.658276	6.53713	6.27096e-11	8.55919e-09	ASGR2
67.0381	4.30108	1.12713	3.81597	0.000135649	0.00136108	KLK1
245.286	4.29847	0.915582	4.69479	2.66876e-06	5.56449e-05	MIR650
84.9573	4.29468	1.09762	3.91273	9.12586e-05	0.00098501	CD177
27.2308	4.29443	1.05842	4.0574	4.96214e-05	0.000594623	C4BPB
76.0685	4.29043	0.657196	6.52839	6.64811e-11	8.88492e-09	FLT3
50.3243	4.29038	1.0022	4.28096	1.86087e-05	0.000270487	CYP4F12
3.03188	4.28857	1.15759	3.70475	0.000211597	0.00194934	LINC02694
1570.37	4.28855	0.727384	5.89585	3.72751e-09	2.24152e-07	ADAMDEC1
99.9202	4.28725	1.18532	3.61696	0.000298086	0.00257943	ZNF560
56.0072	4.28513	1.36404	3.1415	0.00168083	0.0103618	FAM83B
14.4462	4.28104	1.1675	3.66685	0.00024556	0.00220214	PCDHA10
57.0455	4.27788	0.728029	5.87598	4.20347e-09	2.47388e-07	HLA-DPB2
49.3703	4.27706	0.632723	6.75976	1.38217e-11	2.53332e-09	XCL1
72.8568	4.27438	1.00455	4.25502	2.09031e-05	0.000297105	LGALS4
4.7089	4.27338	1.22892	3.47735	0.000506392	0.00394949	SMCO2
3.74022	4.2724	1.14799	3.72164	0.000197929	0.0018471	RTP5
5.44322	4.26308	1.18935	3.58437	0.000337893	0.00283963	CLCN1
388.133	4.26219	0.709416	6.00803	1.87795e-09	1.30859e-07	HSD11B1
10.9912	4.26098	1.18112	3.60759	0.000309057	0.00264817	FGF10
2.94984	4.25972	3.8468	1.10734	0.268146	0.454788	SPRR2B
2.94958	4.25971	1.43389	2.97074	0.00297081	0.0162194	GPR31
2.94802	4.25724	3.8468	1.1067	0.268425	0.45501	SLC17A2
292.144	4.25642	1.22056	3.48728	0.000487961	0.00383612	PAEP
2.93687	4.25268	2.00591	2.12007	0.0339998	0.106084	PGLYRP4
5.89925	4.25124	1.26976	3.34806	0.000813805	0.00576645	HEMGN
15.7196	4.24603	1.56052	2.72091	0.00651027	0.0296334	SERTM2
2.92686	4.24555	3.84682	1.10365	0.269744	0.456211	RPTN
1283.53	4.24524	0.646908	6.56235	5.29659e-11	7.72219e-09	FCMR
21.7467	4.24282	1.44101	2.94434	0.00323645	0.0173594	KCNU1
4.60385	4.24036	3.35416	1.26421	0.206156	0.381524	SCGB2A2
199.193	4.23388	1.31342	3.22356	0.00126606	0.00821415	KRTAP19-1
45.5873	4.23287	0.868565	4.8734	1.09691e-06	2.68919e-05	SLC38A4
2.88655	4.23106	1.94227	2.1784	0.0293761	0.0950675	TEX13C
736.053	4.22675	0.627793	6.73272	1.66524e-11	2.84382e-09	NAPSB
14.1859	4.22264	1.30286	3.24104	0.00119093	0.0078411	MORC1
2.88935	4.2203	1.96468	2.14808	0.031707	0.10086	KCNC2
18.6967	4.21931	0.914596	4.61331	3.96304e-06	7.72732e-05	LOC100132077
1482.51	4.219	0.540586	7.80449	5.97417e-15	7.18581e-12	TRAC
321.286	4.21841	0.645125	6.5389	6.19744e-11	8.55919e-09	CD5
13.9155	4.21467	2.84856	1.47958	0.138986	0.293545	WFDC12
258.246	4.21332	1.01758	4.14052	3.46522e-05	0.00044457	HAL
18.1448	4.21024	0.877116	4.80009	1.5859e-06	3.60765e-05	CCR3
170.548	4.20827	0.662196	6.35503	2.08386e-10	2.15612e-08	LINC00861
328.419	4.20718	0.702796	5.98634	2.1461e-09	1.45428e-07	FRMD5
196.718	4.20541	1.00016	4.20473	2.61394e-05	0.000354512	ESRP2
44.2162	4.20447	0.720576	5.83487	5.38314e-09	3.03675e-07	XCL2
2.82422	4.19772	3.84688	1.0912	0.275184	0.461981	LCE2D
12.0176	4.19745	1.26896	3.30778	0.000940382	0.0064936	LINC01124
110.236	4.19615	1.00485	4.1759	2.96815e-05	0.000390646	EMX2
415.676	4.19611	0.52376	8.01151	1.1331e-15	1.55761e-12	PRF1
131.653	4.19497	0.603037	6.9564	3.4908e-12	8.72473e-10	KCNA3
37.5568	4.19425	1.23686	3.39104	0.000696278	0.00508727	FUT3
4.4328	4.19096	1.79171	2.33908	0.0193312	0.0693519	NLRP4
500.51	4.19031	0.863597	4.85216	1.22126e-06	2.93058e-05	LAD1
1030.24	4.18825	0.799303	5.23988	1.6068e-07	5.37789e-06	LRRC15
4.40905	4.18764	1.18247	3.54144	0.000397949	0.00324652	ACTBL2
2.81089	4.18659	2.75986	1.51696	0.129277	0.279639	C10orf71
877.184	4.18315	0.584242	7.15996	8.06986e-13	3.04519e-10	CD3E
55.0911	4.18265	1.73022	2.41742	0.0156312	0.0586398	PSG4
196.325	4.17649	0.599315	6.96877	3.19719e-12	8.20399e-10	GZMH
102.445	4.17126	0.608302	6.85722	7.02152e-12	1.55321e-09	PDCD1
50.6431	4.16958	0.939806	4.43665	9.13712e-06	0.000153441	HPD
48.5181	4.16861	1.27067	3.28063	0.00103575	0.00700769	KRT79
13.2119	4.16763	1.23068	3.38646	0.000708014	0.00515151	GPR182
28.4083	4.16629	1.20498	3.45755	0.000545116	0.00417958	CYP4B1
98.0451	4.1629	0.704577	5.90837	3.455e-09	2.11084e-07	GPR55
61.1307	4.16055	0.855437	4.86366	1.15237e-06	2.78961e-05	TMC5
2.75156	4.15954	3.64579	1.14092	0.253905	0.439109	FABP9
5.56882	4.15861	2.09573	1.98433	0.0472193	0.135282	SLC22A7
2.75014	4.15596	1.75448	2.36877	0.0178474	0.0651256	B3GAT1-DT
13.5577	4.15503	1.29174	3.21661	0.00129713	0.00838535	TMPRSS11F
17.69	4.15405	1.17597	3.53244	0.000411743	0.00333642	TGM3
207.154	4.15348	1.12827	3.6813	0.000232048	0.00210351	NEFL
136.48	4.15285	0.770753	5.38804	7.12284e-08	2.67732e-06	SLC28A3
2.72866	4.14841	2.75947	1.50334	0.132752	0.284374	SILC1
16119.4	4.14557	0.739964	5.60239	2.11413e-08	9.58497e-07	C3
6.94775	4.13737	1.15398	3.5853	0.000336694	0.00283326	LRRC37A11P
134.826	4.1342	1.30928	3.15762	0.00159061	0.009913	AADAC
14.6275	4.13147	1.28921	3.20464	0.00135229	0.00865477	BARX1
24.1331	4.13079	1.07608	3.83872	0.000123675	0.00125866	DCC
259.563	4.1277	0.691042	5.97315	2.32714e-09	1.54968e-07	NLGN4X
4.90469	4.12751	1.8071	2.28405	0.0223687	0.0775928	SERPINA9
125.686	4.12709	0.989137	4.17242	3.01385e-05	0.000395122	PKHD1
5.86148	4.12562	1.24533	3.31286	0.000923457	0.00640199	CLDN9
38.3335	4.1236	0.814598	5.06213	4.14601e-07	1.18559e-05	CHST13
36.8927	4.12236	0.7922	5.20368	1.95381e-07	6.34083e-06	ZNF683
2.68513	4.12186	1.78068	2.31477	0.0206254	0.0730065	LINC00885
59.5508	4.11943	0.880511	4.67845	2.89049e-06	5.93043e-05	TCL1A
2.67161	4.11898	1.57285	2.6188	0.00882388	0.0377116	KIR3DX1
4.20376	4.11774	1.57836	2.60886	0.00908436	0.0384193	LY86-AS1
176.446	4.11404	0.793985	5.18152	2.2009e-07	7.04764e-06	SPIB
79.6755	4.1087	0.777358	5.28546	1.25387e-07	4.34007e-06	MS4A2
25.2755	4.10455	1.43415	2.862	0.0042098	0.0213485	XIRP2
25.6945	4.10436	1.56948	2.61511	0.00891981	0.0379407	HABP2
20584.4	4.10331	0.602169	6.81422	9.47771e-12	1.91998e-09	C1S
468.518	4.10208	0.628675	6.52496	6.80203e-11	8.94739e-09	TIGIT
9.03508	4.10135	1.08742	3.77163	0.000162186	0.00157085	SLC6A7
59.5605	4.10043	1.17205	3.49852	0.000467852	0.00370787	CLC
33.9972	4.10026	1.98157	2.06919	0.038528	0.116444	SULT1E1
83.2539	4.09845	1.01295	4.04604	5.20908e-05	0.000618057	CTSE
373.984	4.09655	0.949262	4.31551	1.59237e-05	0.000237801	MMP8
477.264	4.09603	0.635611	6.44424	1.1618e-10	1.3377e-08	CD3D
12.092	4.09554	1.2174	3.36416	0.000767783	0.00549497	GBP7
5.2951	4.09406	1.2529	3.26766	0.00108442	0.00726406	OXGR1
13.2494	4.09088	3.70347	1.10461	0.26933	0.455832	SPRR4
11.106	4.08461	0.986521	4.14042	3.46671e-05	0.00044457	PURG
2.62846	4.08453	1.54434	2.64483	0.00817324	0.0354872	TMEM238L
174.63	4.08399	0.918805	4.4449	8.79342e-06	0.000148577	TIMD4
5.24768	4.08181	1.43865	2.83724	0.00455055	0.0226703	CCDC144NL
18.1754	4.08012	0.811503	5.02786	4.95994e-07	1.3774e-05	XCR1
2.59926	4.07853	2.04144	1.99787	0.0457313	0.132246	OTOL1
188.382	4.07711	0.995964	4.09363	4.24669e-05	0.000522889	KRT23
420.801	4.07214	0.782661	5.20294	1.96156e-07	6.35527e-06	CD79A
24.7805	4.06877	0.810869	5.01779	5.22693e-07	1.44946e-05	IL1RL2
149.749	4.06828	0.835652	4.86839	1.12511e-06	2.74085e-05	GSDMA
206.057	4.06575	0.616198	6.59812	4.16414e-11	6.31014e-09	TESPA1
16.205	4.06518	2.24388	1.81168	0.0700363	0.180483	FAM83C
11.4275	4.05988	1.1933	3.40223	0.000668389	0.00492087	SMPX
35.5509	4.0577	0.829251	4.89321	9.92035e-07	2.46663e-05	LINC01550
8.31468	4.05676	1.49273	2.71768	0.00657413	0.0298676	ZNF556
2.55883	4.05557	2.31201	1.75413	0.0794076	0.197545	KRTAP2-3
4.04005	4.05189	1.60822	2.5195	0.0117523	0.046846	IL21
10.0383	4.05021	1.39893	2.89523	0.00378883	0.0196698	SIM1
5.15769	4.04901	1.6082	2.51773	0.0118112	0.0470518	GPR142
13.1298	4.04776	1.09871	3.68409	0.000229525	0.00208359	JSRP1
8066.84	4.04597	0.617099	6.55645	5.51053e-11	7.86798e-09	CAPG
11.8342	4.04226	0.928621	4.35296	1.34309e-05	0.000208449	IDO2
12.3303	4.04091	2.57382	1.57	0.116415	0.260542	MAGEB1
218.496	4.04048	0.63646	6.34836	2.17619e-10	2.23962e-08	KLRB1
1163.31	4.03961	0.881054	4.58497	4.54048e-06	8.64309e-05	COMP
8.78589	4.03749	1.28547	3.14086	0.00168451	0.0103805	AICDA
1568.85	4.03628	0.855447	4.71833	2.3779e-06	5.09039e-05	LIF
10.5914	4.03492	1.36979	2.94566	0.00322267	0.0173	PGA5
62.6754	4.02618	0.764976	5.26315	1.41611e-07	4.8111e-06	IFNG
112.011	4.02562	0.595751	6.75722	1.4066e-11	2.55377e-09	UBASH3A
2.50383	4.02391	1.73833	2.31481	0.0206231	0.0730065	LINC01226
6.36095	4.02158	1.01976	3.94364	8.02557e-05	0.000886198	TCP11
65.4471	4.019	1.0759	3.7355	0.000187346	0.00176825	ADCYAP1
38.4725	4.01613	1.11959	3.58715	0.000334309	0.00281936	SERPIND1
1541.71	4.01383	0.898902	4.46526	7.9973e-06	0.000136929	CXCL13
31.0198	4.01091	2.67513	1.49933	0.133787	0.285923	SLC6A14
25.0977	4.01041	0.960004	4.17749	2.94741e-05	0.000388779	CNTNAP4
95.2235	4.00837	0.84531	4.7419	2.11728e-06	4.61461e-05	TNFSF11
662.676	4.00823	0.69794	5.74294	9.30452e-09	4.82656e-07	ACKR1
385.541	4.00798	0.613221	6.53594	6.32101e-11	8.56675e-09	GZMB
189.261	4.00686	0.64074	6.25348	4.01408e-10	3.75004e-08	CD3G
1454.84	4.00594	0.67449	5.93921	2.864e-09	1.81308e-07	CD52
185.052	4.00086	0.552193	7.24541	4.3114e-13	1.88575e-10	SLA2
14.8615	3.9965	1.06045	3.76867	0.000164118	0.00158477	FER1L6
217.989	3.99608	0.651624	6.1325	8.65102e-10	6.9398e-08	ICOS
164.02	3.99451	0.749776	5.32761	9.95142e-08	3.58643e-06	MYCN
460.4	3.98515	0.541211	7.3634	1.79282e-13	9.85793e-11	CD96
65.2012	3.98506	0.714749	5.57546	2.46875e-08	1.08694e-06	CCL22
133.087	3.98388	0.616271	6.46449	1.01642e-10	1.23804e-08	TRAT1
206.528	3.98258	0.632071	6.30085	2.96026e-10	2.90664e-08	IL21R
8.10439	3.98248	2.49005	1.59936	0.109741	0.249761	F13B
65.3225	3.98241	1.08048	3.68578	0.000228	0.00207268	PI3
133.627	3.98096	1.41527	2.81286	0.00491037	0.0239787	ORM1
313.926	3.98006	0.694414	5.73155	9.95188e-09	5.12096e-07	CTLA4
51.9315	3.97865	0.769414	5.17102	2.32819e-07	7.35732e-06	FAAH2
4173	3.97829	0.83714	4.75224	2.01177e-06	4.4197e-05	SFRP4
141.422	3.97772	0.864846	4.59934	4.23834e-06	8.12418e-05	CCL20
2.42564	3.97527	3.84719	1.03329	0.301468	0.490178	UGT1A3
11.7311	3.97465	1.39416	2.85092	0.00435932	0.0219448	UGT2B17
9638.2	3.97045	0.761962	5.21083	1.88002e-07	6.13237e-06	CLU
101.897	3.97024	1.36601	2.90646	0.00365548	0.0191395	KNG1
644.035	3.96995	0.578189	6.86618	6.59424e-12	1.49301e-09	NKG7
7.5813	3.96993	1.03115	3.85001	0.000118112	0.00120907	SLC9A2
2.40587	3.96951	1.58044	2.51164	0.012017	0.0476348	CCKBR
84.7844	3.9687	1.34073	2.9601	0.00307541	0.0166863	SERPINC1
14.5703	3.9681	1.0158	3.90637	9.36938e-05	0.00100622	DIO3
9.2868	3.9643	1.33318	2.97356	0.00294368	0.0161078	ARHGAP8
2.40244	3.96114	1.78498	2.21916	0.0264761	0.0882432	LINC02159
3.83903	3.95998	1.39186	2.8451	0.0044397	0.0222701	LINGO4
308.447	3.95788	1.31967	2.99914	0.00270747	0.0151508	ADIPOQ
2100.95	3.95521	0.577182	6.85262	7.25088e-12	1.57349e-09	TMEM176A
3.01404	3.95504	1.59093	2.486	0.0129189	0.0504334	WFIKKN2
2.3862	3.95366	1.84207	2.14631	0.0318482	0.101158	LYPD8
2.40219	3.95256	1.40212	2.81898	0.00481766	0.0236399	DEUP1
12.2123	3.95195	1.16867	3.38158	0.000720694	0.00521811	SLC6A20
2.38858	3.9497	2.07431	1.90411	0.0568962	0.155007	MGC32805
22.8018	3.94807	1.03613	3.81041	0.000138738	0.0013863	PM20D1
8.29563	3.94791	1.15613	3.41476	0.000638386	0.0047417	GPR39
29.1736	3.9468	1.77854	2.21912	0.0264783	0.0882432	SLC6A10P
304.791	3.94372	0.636724	6.19377	5.87429e-10	5.1067e-08	TNFRSF9
133.168	3.93986	0.952013	4.13845	3.49658e-05	0.000447528	SH3RF2
4.25163	3.93058	2.81453	1.39653	0.162555	0.327338	AZGP1P1
155.043	3.9297	0.701477	5.60204	2.11843e-08	9.58497e-07	FCER1A
128.709	3.92912	0.644894	6.09265	1.11056e-09	8.54909e-08	TMEM156
2.35281	3.9268	3.84727	1.02067	0.30741	0.496901	PRG3
6983.4	3.92178	0.663453	5.91117	3.39692e-09	2.08196e-07	CXCL9
8.43794	3.9178	2.51269	1.5592	0.118948	0.264527	CFHR5
230.966	3.91718	0.634309	6.17551	6.59517e-10	5.53687e-08	LAX1
66.4342	3.91663	0.878288	4.45939	8.21926e-06	0.00014023	MCEMP1
149.797	3.91536	1.34276	2.91591	0.00354651	0.0187198	FLG2
2.32134	3.91415	1.9105	2.04876	0.0404854	0.12048	PSG9
87.6534	3.91064	0.84925	4.60482	4.1282e-06	7.97662e-05	LINC01010
75.8768	3.90966	0.548453	7.12853	1.01445e-12	3.50577e-10	SLFN12L
487.503	3.90841	0.555815	7.03186	2.03801e-12	6.12837e-10	ITK
68.1645	3.90688	0.858512	4.55076	5.34516e-06	9.84378e-05	BSPRY
4.64272	3.9047	1.1335	3.4448	0.000571485	0.00435057	ANKRD18DP
24.0503	3.89949	1.2244	3.18481	0.00144849	0.00917887	FOXA3
2.30034	3.89897	3.64208	1.07054	0.284378	0.471666	MIR1-1HG
101.211	3.89891	0.631729	6.17181	6.75123e-10	5.60032e-08	BTLA
5.46973	3.89806	2.51672	1.54886	0.121414	0.268208	FAM83A-AS1
2.89001	3.89705	1.8987	2.05248	0.0401232	0.119809	TEX101
6.74723	3.896	0.975709	3.99299	6.52445e-05	0.000750975	SLFN14
134.592	3.89513	0.559494	6.96187	3.35779e-12	8.50271e-10	RIPOR3
3.60611	3.89478	1.18096	3.29798	0.000973832	0.00667904	LRRC18
22.9998	3.89308	0.688008	5.65848	1.52722e-08	7.28568e-07	FUT7
15.9611	3.89272	1.13258	3.43704	0.000588111	0.0044511	GABRA2
2.28387	3.89192	2.9278	1.3293	0.18375	0.35524	ADH7
224.371	3.8919	0.567179	6.86185	6.79747e-12	1.52113e-09	ROR2
76.83	3.88874	1.34916	2.88234	0.00394732	0.0202955	KRTDAP
1430.96	3.88774	0.787608	4.93613	7.96867e-07	2.06681e-05	CCN5
2.28446	3.88726	2.13086	1.82427	0.068111	0.176748	CTAGE15
3.61723	3.88541	2.22463	1.74654	0.0807177	0.199539	IRX4
236.018	3.88528	0.702964	5.52699	3.2577e-08	1.37187e-06	CCR7
2.8718	3.8847	1.10734	3.50814	0.000451254	0.00360198	SSTR3
1504.92	3.88326	0.541624	7.16965	7.51887e-13	2.89401e-10	IL7R
18.5326	3.88217	1.31859	2.9442	0.00323796	0.0173626	PCDHA5
5.78946	3.87895	1.04116	3.7256	0.000194854	0.00182569	LGALS9C
43.1244	3.87865	1.20506	3.21865	0.00128796	0.00833451	CIDEA
10.4633	3.87342	1.47905	2.61887	0.0088222	0.0377116	OTC
150.111	3.87065	0.596244	6.49172	8.48618e-11	1.07445e-08	ZBP1
24.8621	3.87029	1.55176	2.49413	0.0126266	0.0495108	PON1
483.235	3.86984	0.557561	6.94066	3.90268e-12	9.38837e-10	SLAMF6
5.08554	3.86968	1.589	2.43529	0.01488	0.0563489	FCRL4
79.4088	3.86841	1.00138	3.86307	0.000111973	0.00115918	C5orf46
14.7701	3.86515	1.02296	3.7784	0.000157838	0.00153895	CNR2
10.087	3.8635	2.06572	1.87029	0.0614436	0.163779	PIP
53.1002	3.86174	0.861001	4.48517	7.28548e-06	0.000127001	FCRL2
2.24592	3.86146	2.17967	1.77158	0.0764642	0.192208	PSG5
14.4394	3.86134	1.50711	2.56208	0.0104048	0.0427349	LOC339975
58.7786	3.86006	1.17353	3.28928	0.00100444	0.00683539	PNLIPRP3
10111.7	3.8561	0.596832	6.46094	1.04054e-10	1.25945e-08	HLA-DQB1
385.271	3.85592	0.64553	5.97327	2.32551e-09	1.54968e-07	PLEKHA6
13.5279	3.85248	0.79642	4.83724	1.31655e-06	3.09016e-05	DPEP3
253.817	3.85208	0.638824	6.02995	1.64013e-09	1.16905e-07	GRHL1
2.21721	3.84942	3.8474	1.00053	0.317056	0.507306	LCE1E
2.23531	3.84927	2.71137	1.41968	0.155702	0.317358	BMP10
2.21852	3.84747	1.13749	3.38241	0.000718523	0.00521213	OCM
4.45092	3.84377	1.16336	3.30402	0.00095308	0.00656244	MUC16
97.0759	3.8431	0.575101	6.68249	2.34913e-11	3.83128e-09	ADGRG5
2.19923	3.84189	1.44391	2.66076	0.00779635	0.0341682	NPFFR1
4.00872	3.83909	1.79364	2.14039	0.0323234	0.102162	LINC01559
23.6045	3.83857	1.12636	3.40794	0.000654561	0.00484589	HCG22
2.20261	3.83658	3.84742	0.997184	0.318675	0.508913	TM4SF5
3.48212	3.835	2.02821	1.89083	0.0586474	0.15841	OVOL2
165.735	3.8275	0.83435	4.5874	4.48792e-06	8.55149e-05	TMEM45B
36.1662	3.81927	0.980567	3.89495	9.82171e-05	0.00104085	IL1RAPL1
249.594	3.81703	0.682533	5.59245	2.23891e-08	9.99715e-07	LY9
32.2129	3.81504	0.737234	5.1748	2.28152e-07	7.25749e-06	KLRC1
6.98707	3.81443	1.35324	2.81873	0.00482139	0.0236522	IGLL3P
2.1552	3.8119	2.19287	1.73831	0.0821558	0.201953	IL37
2.16031	3.80634	2.34698	1.6218	0.104845	0.241473	AKR1C8P
28.3025	3.80568	1.38336	2.75105	0.00594053	0.0277086	MRGPRX4
215.158	3.80338	0.608968	6.24561	4.22154e-10	3.86874e-08	PARP15
355.153	3.80191	0.58969	6.4473	1.13857e-10	1.3377e-08	CD69
845.389	3.80132	0.58575	6.48967	8.60269e-11	1.08208e-08	PDPN
3.41388	3.801	1.43345	2.65164	0.00801011	0.0348845	PDZD3
54.0558	3.79954	0.836371	4.54289	5.54892e-06	0.000101704	CXCR5
20.805	3.79925	1.24166	3.05981	0.00221474	0.0128512	CYP24A1
865.816	3.7991	0.686565	5.53348	3.13933e-08	1.32492e-06	CFD
40.468	3.79842	0.908044	4.18307	2.87595e-05	0.000382499	RPH3A
2.13317	3.79466	1.88432	2.01381	0.0440294	0.128604	GLRA3
2024.28	3.79214	0.543599	6.97599	3.03724e-12	7.89888e-10	CCL5
986.746	3.78958	0.530581	7.14232	9.17656e-13	3.37204e-10	CD2
13.2226	3.78643	1.10848	3.41587	0.000635788	0.00472605	ARMC3
2.67389	3.78444	1.19827	3.15825	0.00158719	0.00989809	MAGEB17
2.12225	3.78303	3.84751	0.98324	0.325489	0.515093	CCDC198
5.46817	3.77947	1.53209	2.46688	0.0136297	0.0526924	SCN10A
6.52789	3.77785	1.58074	2.38992	0.0168522	0.0622662	NEU4
21.6743	3.77708	1.14239	3.30631	0.000945348	0.00652433	SCTR
94.4849	3.77687	0.94789	3.9845	6.76212e-05	0.000773244	ZNF385B
2.10624	3.77468	1.84483	2.04609	0.0407476	0.121053	SERPINB10
2.64123	3.77252	1.09765	3.4369	0.000588415	0.00445127	RHOXF1
3671.89	3.76845	0.868429	4.33939	1.42877e-05	0.000218923	CXCL14
4.27985	3.76718	3.36825	1.11844	0.26338	0.449436	PGLYRP3
129.554	3.76718	0.918243	4.1026	4.08536e-05	0.000508557	C6
2.09287	3.76597	3.23933	1.16258	0.245002	0.42833	CST4
2.12091	3.76578	1.4542	2.58958	0.00960922	0.040141	CYP4Z1
16.3088	3.76347	1.3849	2.71749	0.00657784	0.0298774	WIF1
2.11298	3.7621	1.77448	2.12011	0.0339964	0.106084	AOX2P
4.22323	3.76076	1.54507	2.43403	0.0149316	0.0564777	MESTIT1
2.0913	3.75915	1.71308	2.19437	0.0282086	0.0923343	LY6G6F
92.1982	3.75534	0.683957	5.4906	4.00574e-08	1.64723e-06	TIFAB
319.541	3.75474	0.579718	6.47685	9.36581e-11	1.16287e-08	SH2D1A
184.043	3.75358	0.683917	5.48836	4.05678e-08	1.66467e-06	SIRPG
26321.7	3.75151	0.535274	7.00857	2.40767e-12	6.81406e-10	LYZ
2.07207	3.75052	2.45393	1.52837	0.12642	0.275627	SYT4
2.07081	3.74924	3.60622	1.03966	0.298498	0.48716	MAGEB16
12.926	3.74916	1.14789	3.26614	0.00109023	0.00729537	ANKFN1
2.07798	3.74865	3.25656	1.15111	0.249689	0.434394	APOA4
17.7104	3.74765	1.01995	3.67436	0.000238448	0.00215342	LRRC7
23.1243	3.74687	1.7051	2.19745	0.0279885	0.0919491	GPR12
3.21606	3.74566	2.61719	1.43117	0.15238	0.312806	LCE5A
7.08347	3.74522	1.34585	2.7828	0.00538919	0.0257549	BPIFB1
2.06521	3.7451	3.61595	1.03571	0.300335	0.489204	TGIF2LX
11.7218	3.74475	1.18719	3.15429	0.00160888	0.0100042	LINC00943
30.4755	3.74159	0.848351	4.41043	1.03165e-05	0.000168684	CLEC4C
4.51923	3.74003	1.23383	3.03125	0.00243547	0.0138794	OR7E12P
3.26497	3.73796	3.06287	1.22041	0.222308	0.401474	CA5A
198.345	3.73518	0.578377	6.45804	1.06071e-10	1.27583e-08	THEMIS
3.22711	3.73276	3.36019	1.11088	0.266621	0.45296	SERPINB12
2.04509	3.73192	1.78568	2.08992	0.0366252	0.112363	LGALS9B
22.7634	3.72898	1.67082	2.23182	0.0256265	0.0860403	AGXT
145.049	3.72788	1.04403	3.57065	0.000356091	0.00296665	EMX2OS
17.2765	3.72725	0.885752	4.20801	2.57633e-05	0.000350646	DOK7
4.92336	3.72643	1.38947	2.68192	0.00732015	0.0326253	AZU1
75.97	3.72575	0.563296	6.61419	3.73587e-11	5.75175e-09	KLHDC7B
14.5345	3.72547	0.837933	4.44603	8.74728e-06	0.000148058	TNS4
67.7364	3.72254	1.61779	2.301	0.0213914	0.075151	GSTA3
1192.87	3.72144	0.547655	6.79522	1.08151e-11	2.04745e-09	CFB
85.9652	3.72141	0.742466	5.01223	5.38026e-07	1.48342e-05	STAP1
13.0078	3.71792	0.807323	4.60524	4.11985e-06	7.96849e-05	POU5F1B
2523.15	3.7169	0.515141	7.21529	5.38173e-13	2.25155e-10	BIRC3
3.21253	3.71686	1.6278	2.28337	0.0224087	0.0777038	GGT8P
2.54575	3.71656	2.04317	1.81902	0.0689085	0.178365	LINC00592
123.102	3.71499	0.544017	6.8288	8.56292e-12	1.79123e-09	TARP
2.02432	3.71216	1.54689	2.39976	0.0164057	0.0609985	C17orf99
18.9601	3.70991	1.20843	3.07001	0.0021405	0.0125438	CLDN16
20.9746	3.70699	2.26541	1.63634	0.101768	0.236794	PLA2G4E
1005.83	3.70479	0.569215	6.5086	7.58557e-11	9.73229e-09	CD8A
46.8414	3.70409	1.23673	2.99506	0.00274388	0.0153077	BICDL2
111.814	3.70391	0.652954	5.67254	1.40694e-08	6.85483e-07	S1PR4
2.5124	3.70219	2.30476	1.60632	0.108203	0.246826	OR7E5P
1.99989	3.699	1.2965	2.85305	0.00433013	0.0218322	FAM221B
13.0511	3.69853	1.39261	2.65582	0.00791149	0.0345567	MAEL
1.99551	3.69659	3.61709	1.02198	0.306791	0.496193	KRT85
10.5681	3.69499	0.781918	4.72554	2.295e-06	4.95149e-05	ACOXL
2.51051	3.69398	1.23808	2.98364	0.00284837	0.0157173	LRRC74A
10.5691	3.6924	1.81476	2.03464	0.0418867	0.123662	IL1RAPL2
172.068	3.69238	0.663217	5.56738	2.58594e-08	1.12087e-06	BEAN1
3.85386	3.69122	2.21533	1.66621	0.0956706	0.226412	CHIA
1.98794	3.6886	2.26871	1.62586	0.10398	0.240227	SOST
4.9744	3.68725	2.16175	1.70568	0.0880682	0.212523	EPS8L3
1121.53	3.68684	0.715293	5.15431	2.54561e-07	7.8987e-06	CSTA
892.471	3.68665	0.482624	7.63876	2.19317e-14	2.11037e-11	IL2RB
56.9699	3.68608	0.878212	4.19725	2.70178e-05	0.000363606	TACR1
100.229	3.68547	0.861012	4.28039	1.86569e-05	0.000270869	CD19
38.8679	3.68514	0.734659	5.01612	5.27258e-07	1.45791e-05	CLEC9A
2.50596	3.68483	1.39641	2.63879	0.00832035	0.0359751	OVCH1-AS1
1.98617	3.68455	2.26114	1.62951	0.103205	0.238925	RFPL4A
109.547	3.68198	0.555156	6.63233	3.30422e-11	5.28354e-09	FASLG
4.03016	3.68156	2.88712	1.27517	0.202251	0.376578	SALL3
2.4801	3.67753	2.54507	1.44496	0.148469	0.307415	NLRP10
22.2243	3.67234	0.862693	4.25683	2.07344e-05	0.000295143	TJP3
25.6633	3.67113	1.21723	3.01597	0.00256156	0.0144651	SLC30A10
1.94735	3.6688	1.19595	3.06769	0.00215721	0.0126072	SBK3
7.46028	3.66678	1.12809	3.25043	0.0011523	0.00762588	CPA5
93.9448	3.66608	0.701698	5.22459	1.74545e-07	5.77168e-06	GPR174
25.1727	3.66499	1.01396	3.61452	0.000300909	0.00259453	PAX5
1.95782	3.66322	1.68152	2.17852	0.0293673	0.0950675	ASB5
1918.94	3.6625	0.959628	3.81658	0.000135314	0.00135843	ADH1B
37.3313	3.65766	0.843591	4.33582	1.45216e-05	0.000221326	BCAS1
10487.8	3.65645	0.945134	3.86871	0.000109412	0.0011379	SERPINA3
2.44814	3.65438	1.93476	1.8888	0.0589186	0.158947	KRT34
2.42964	3.65421	2.36	1.54839	0.121528	0.268365	ZNF716
1.93607	3.65393	2.46046	1.48506	0.137527	0.291168	LMNTD1
7.5217	3.65286	1.21907	2.99644	0.00273155	0.0152461	FOLR1
63.2508	3.65183	0.685078	5.33052	9.793e-08	3.53788e-06	SH2D1B
674.608	3.64978	0.59516	6.13243	8.65447e-10	6.9398e-08	IDO1
93.24	3.64867	0.698268	5.22532	1.73853e-07	5.75871e-06	ANKRD35
86.7858	3.64077	0.552164	6.59364	4.29172e-11	6.40265e-09	C11orf21
31.3494	3.64001	0.813203	4.47614	7.60062e-06	0.000131778	CNGA1
24.4437	3.63935	0.777484	4.68093	2.85576e-06	5.86544e-05	CCR8
1.92098	3.63927	3.84777	0.945812	0.344245	0.533671	UGT1A1
7.57472	3.63461	1.17299	3.0986	0.0019444	0.0116356	KCNS2
34.6913	3.6346	0.87655	4.14649	3.37613e-05	0.000435572	XIRP1
264.907	3.6331	1.17835	3.08321	0.00204782	0.01213	KRT17
58.066	3.63022	0.814242	4.45841	8.25708e-06	0.000140751	CD1E
6360.72	3.62849	0.750694	4.83351	1.34148e-06	3.1293e-05	S100A9
18.3185	3.62842	1.31612	2.75691	0.00583501	0.0273689	TRDN
1.90605	3.62644	1.83745	1.97363	0.048424	0.138001	LINC02389
2406.05	3.62601	0.527349	6.87593	6.15883e-12	1.41103e-09	CORO1A
46.6797	3.62295	1.35251	2.67869	0.00739108	0.0328502	BHMT
46.3104	3.62266	0.585685	6.18535	6.19667e-10	5.30022e-08	JAKMIP1
336.132	3.62141	0.619525	5.84546	5.05173e-09	2.88488e-07	LTB
1.88631	3.62139	1.38193	2.62053	0.00877922	0.0375708	GPR33
1.90986	3.61968	1.32271	2.73658	0.0062082	0.0285898	SYNGR4
36.1259	3.61671	0.998738	3.62127	0.000293155	0.00254248	LGALS17A
31.9461	3.61604	0.756267	4.78144	1.74044e-06	3.89023e-05	MYOM3
189.536	3.61571	0.675396	5.35347	8.62846e-08	3.15693e-06	CD1C
1.88401	3.61561	2.66283	1.35781	0.174525	0.342902	CER1
1.88906	3.61464	1.87622	1.92655	0.0540355	0.149284	RAD21L1
174.556	3.61197	0.536238	6.73576	1.63076e-11	2.84382e-09	PTGER2
149.743	3.60833	0.84875	4.25135	2.12486e-05	0.000301347	NECTIN4
116.854	3.60701	0.633666	5.69228	1.25353e-08	6.25652e-07	LGALS2
13.9264	3.6045	2.37212	1.51953	0.128629	0.278706	F9
3.78653	3.60222	1.27608	2.82289	0.00475932	0.0234074	LINC00266-1
165.771	3.59971	0.920842	3.90915	9.262e-05	0.000996756	LILRA3
2.34694	3.59724	2.75328	1.30653	0.191373	0.364208	PLA2G12B
154.936	3.59661	0.659771	5.45129	5.00051e-08	1.98368e-06	DCANP1
63.961	3.5964	1.40854	2.55329	0.0106711	0.0435285	ANGPTL3
4.85982	3.5962	1.37418	2.61698	0.00887111	0.0378379	LGI1
1.86316	3.59602	2.47543	1.45269	0.146311	0.304372	TRPC5
25.953	3.59582	0.828836	4.3384	1.43526e-05	0.000219567	ALOX15
1.85896	3.59529	3.84786	0.934361	0.350118	0.539516	SST
12.074	3.59391	0.885802	4.05724	4.96562e-05	0.000594669	SIRPD
1.85699	3.59228	3.22466	1.114	0.265278	0.451522	MARCHF11
1.85298	3.59007	3.25856	1.10174	0.270576	0.457137	GAGE12J
98.5499	3.58972	0.927196	3.87158	0.00010813	0.00112916	TSPAN8
37.0993	3.58934	0.659203	5.44497	5.18132e-08	2.03915e-06	LTA
1.85232	3.58721	1.60975	2.22844	0.0258514	0.0866397	DEFB124
43.2187	3.58606	0.866149	4.14023	3.46952e-05	0.00044457	FCER2
165.792	3.58387	0.942468	3.80264	0.000143161	0.0014231	SYT6
87.393	3.58293	0.59313	6.04072	1.53427e-09	1.11004e-07	NCF1B
347.5	3.58192	0.724586	4.9434	7.67703e-07	1.99925e-05	ADGRG2
241.378	3.58163	0.749132	4.78105	1.74385e-06	3.89332e-05	CGN
74.0902	3.5814	0.579582	6.17928	6.43954e-10	5.45943e-08	TNFRSF8
3602.13	3.57897	0.869578	4.11576	3.85908e-05	0.000485729	SFRP2
53.9679	3.57878	1.9095	1.8742	0.0609026	0.162855	HNF4A
4.82196	3.57498	1.97696	1.80832	0.070557	0.181364	ESRG
6.49356	3.57435	1.41341	2.52889	0.0114425	0.0459205	MC4R
38.4397	3.57424	0.967171	3.69556	0.0002194	0.00200873	GFRA3
13.0059	3.57314	0.900393	3.96843	7.23485e-05	0.000814714	NLRP7
37.7547	3.57238	1.17019	3.05283	0.00226694	0.0131013	BMP5
279.491	3.57168	0.660013	5.41153	6.24875e-08	2.38606e-06	DTX1
2593.1	3.5709	0.702015	5.08664	3.64458e-07	1.06768e-05	CCL18
33.8063	3.56825	1.00394	3.55423	0.000379084	0.00312039	RAET1E
28.7439	3.56131	1.47708	2.41104	0.0159071	0.0594431	KRT6A
86.9898	3.56096	0.813175	4.37908	1.19183e-05	0.000189205	FGF14
38.5929	3.55989	1.2887	2.76238	0.00573811	0.0270132	LGSN
1231.53	3.55685	0.582618	6.10495	1.02835e-09	7.94802e-08	NGFR
10.2716	3.55674	1.10973	3.20504	0.00135042	0.00864854	GABRR1
4.61531	3.5555	1.01379	3.50715	0.000452932	0.00361319	LINGO3
3.70096	3.55442	2.86227	1.24182	0.214303	0.391619	SLC17A4
467.75	3.55296	0.530077	6.70273	2.04567e-11	3.42339e-09	CCR2
33.6505	3.55261	1.26912	2.79927	0.00512176	0.024741	TMPRSS4
6.49547	3.55096	1.14132	3.11127	0.00186283	0.0112312	CCR9
316.468	3.5509	0.574002	6.18622	6.16235e-10	5.29439e-08	PTPRCAP
713.346	3.55025	0.495017	7.17199	7.39175e-13	2.89401e-10	SPN
45.4819	3.54996	1.20362	2.9494	0.00318391	0.0171493	LIPF
36.1818	3.54989	0.981062	3.61842	0.000296412	0.00256726	DUOX2
36.0956	3.54929	0.774236	4.58425	4.55612e-06	8.66427e-05	NEURL3
93.8045	3.54881	0.626432	5.66511	1.46928e-08	7.08678e-07	CCBE1
292.062	3.54804	0.560528	6.32982	2.45441e-10	2.49921e-08	HSH2D
88.2017	3.54624	0.8431	4.20619	2.59713e-05	0.000353229	WFDC21P
70.7371	3.54573	1.01353	3.4984	0.000468064	0.00370787	CIDEC
15.852	3.54266	0.783021	4.52435	6.05807e-06	0.000109164	SLC35F3
1358.02	3.53973	0.499667	7.08418	1.39874e-12	4.41291e-10	SASH3
111.621	3.53944	0.501556	7.05693	1.70225e-12	5.28384e-10	CYP2S1
29.6803	3.53895	0.657579	5.38179	7.37497e-08	2.75061e-06	RUFY4
212.562	3.53791	0.572992	6.17446	6.63894e-10	5.53687e-08	TTC9
2.24494	3.53775	1.60969	2.19778	0.0279647	0.0918866	ZSCAN1
11.8409	3.53771	1.52455	2.32049	0.0203142	0.0721215	CST1
994.993	3.53745	0.520724	6.79332	1.0958e-11	2.04745e-09	SPINT2
1.78895	3.53516	2.447	1.44469	0.148544	0.30745	DMP1
661.515	3.53508	0.512584	6.89659	5.3267e-12	1.23509e-09	TLR8
36.623	3.53497	0.78073	4.52778	5.96066e-06	0.000107813	AOC1
648.261	3.53483	0.670211	5.2742	1.33337e-07	4.56627e-06	CXCL11
131.091	3.53459	0.656568	5.38344	7.3076e-08	2.73608e-06	EGFL6
2.25001	3.53408	1.41265	2.50174	0.0123584	0.0486772	VWC2
1152.23	3.5336	0.644741	5.48065	4.2377e-08	1.7352e-06	IKZF3
10.6324	3.53222	1.80457	1.95738	0.0503029	0.141735	NR1H4
7.10088	3.53041	2.19498	1.6084	0.107747	0.246206	AADACL2
1.77984	3.53009	2.10033	1.68073	0.0928163	0.221201	C3orf85
2762.58	3.52983	0.425417	8.29735	1.06458e-16	1.70733e-13	TNFSF10
16.9383	3.52971	1.03956	3.39538	0.000685345	0.00502264	KLRC2
94.1997	3.52851	1.19607	2.95008	0.00317688	0.0171258	FGL1
1.77133	3.5263	2.89716	1.21716	0.223544	0.402856	FOXR2
11150.3	3.52603	0.885932	3.98002	6.89088e-05	0.000783777	IGLL5
86.6282	3.52319	1.14285	3.0828	0.0020506	0.0121352	NRAP
1962.87	3.52158	0.700338	5.02841	4.94574e-07	1.37544e-05	CHI3L1
1.7651	3.52132	2.25102	1.56432	0.117742	0.262688	MLIP-IT1
2642.8	3.51997	0.592547	5.9404	2.84334e-09	1.80594e-07	CYP1B1
8.71491	3.51481	1.12185	3.13304	0.00173004	0.0105933	TAFA1
12.8447	3.51169	3.00588	1.16827	0.242697	0.425305	LCE1C
16.5895	3.50917	0.784511	4.47307	7.71047e-06	0.000133562	TRAV8-6
1.75131	3.50783	1.95146	1.79754	0.0722502	0.184313	MIR657
2.19462	3.504	1.54106	2.27377	0.02298	0.0791854	LOC100507334
1.74647	3.50339	3.62351	0.96685	0.333619	0.522884	CHRM2
383.387	3.50328	0.819696	4.27387	1.92106e-05	0.00027735	DNASE1L3
267.673	3.50071	0.478185	7.32084	2.46425e-13	1.28174e-10	SNX20
44.6853	3.49961	1.02947	3.39941	0.000675311	0.00496233	TMEM132C
238.151	3.49845	0.484464	7.22127	5.15027e-13	2.2026e-10	CTSW
1.73717	3.49572	2.45526	1.42377	0.154513	0.315584	LINC00200
519.798	3.49447	0.685579	5.09711	3.44883e-07	1.02269e-05	AIM2
1494.16	3.49385	0.490409	7.12435	1.04575e-12	3.53079e-10	DENND2D
177.128	3.49308	0.622089	5.61508	1.96468e-08	9.05994e-07	RSPO3
149.02	3.49306	1.00157	3.48757	0.000487426	0.00383347	MMP3
11.7104	3.49229	0.862849	4.04739	5.17923e-05	0.000616034	CLNK
13.1229	3.49161	1.7982	1.94172	0.0521707	0.145469	SOWAHB
1.72141	3.49049	1.64074	2.12739	0.0333878	0.104752	KDM4E
4.48749	3.49006	1.33128	2.62158	0.0087522	0.0374719	AIRE
28.2981	3.48946	1.5188	2.29752	0.0215894	0.0755431	CA1
17.8413	3.48795	0.969856	3.59636	0.000322707	0.00274194	KCNK10
282.15	3.48752	0.572956	6.08689	1.15124e-09	8.79192e-08	GAPT
6.61179	3.48728	1.20598	2.89165	0.00383219	0.0198414	LINC01146
845.439	3.48534	0.461753	7.54806	4.41801e-14	3.54269e-11	CIITA
5.82854	3.48307	1.6844	2.06784	0.038655	0.116711	LINC01502
1.73296	3.48287	2.09555	1.66203	0.0965061	0.227801	RNF186
2.72546	3.48091	1.5057	2.31182	0.0207877	0.0734568	LINC02245
5.51735	3.48038	1.75856	1.97912	0.047803	0.136514	HTR3A
277.653	3.48014	0.902608	3.85565	0.000115422	0.00118698	PLIN1
42.4926	3.47944	1.00967	3.4461	0.000568736	0.00433572	ATP2B2
361.16	3.47898	0.70633	4.92543	8.41766e-07	2.15423e-05	CCL13
7404.05	3.47864	0.54237	6.41378	1.41951e-10	1.56105e-08	CXCL12
11846.1	3.47854	0.599401	5.80336	6.49999e-09	3.53368e-07	HLA-DQA1
252.46	3.4785	0.472289	7.36519	1.769e-13	9.85793e-11	PSTPIP1
33.3015	3.47784	1.23437	2.8175	0.00483987	0.0237187	NCMAP
28.563	3.47598	0.784976	4.42814	9.50514e-06	0.000158652	KLRC3
2429.65	3.47424	0.555964	6.24905	4.12969e-10	3.81782e-08	PDGFRA
507.078	3.47238	0.617028	5.62759	1.8275e-08	8.51577e-07	CST7
18.9926	3.47043	0.923317	3.75865	0.000170833	0.00163843	CD1B
5.60642	3.46994	1.20462	2.88053	0.00397003	0.020385	HMSD
162.515	3.46832	1.05753	3.27963	0.00103942	0.00701634	ITIH2
310.206	3.46667	0.689216	5.02987	4.90801e-07	1.36891e-05	PLAC8
19.5518	3.46632	0.889064	3.89884	9.66555e-05	0.00102913	CDX1
42.588	3.46555	0.692077	5.00746	5.51537e-07	1.51633e-05	DTHD1
5.56696	3.46508	0.969782	3.57305	0.000352848	0.00294601	SYNDIG1L
2051.41	3.46483	0.714321	4.85051	1.23141e-06	2.95125e-05	DPT
3.44483	3.46414	1.25591	2.75827	0.00581087	0.0272757	FFAR3
42.213	3.46316	0.898321	3.85515	0.000115658	0.00118839	TM4SF19-DYNLT2B
10800.5	3.4608	0.572731	6.04263	1.51626e-09	1.10305e-07	C1R
11.6189	3.45928	0.915221	3.77972	0.000157007	0.00153537	MEP1A
9.32476	3.45438	0.952502	3.62664	0.00028713	0.00250037	IL12B
1492.61	3.45245	0.571376	6.04235	1.51888e-09	1.10305e-07	TENT5C
87.7302	3.45104	0.749672	4.60341	4.15639e-06	8.015e-05	SAMD12
186.943	3.4505	0.847382	4.07195	4.66214e-05	0.000565005	SLC5A4
3.42914	3.4493	1.98482	1.73784	0.0822386	0.202049	SLC5A8
1136.95	3.44643	0.649899	5.30302	1.13902e-07	4.02719e-06	FBP1
7.28733	3.44553	1.66333	2.07147	0.0383149	0.116043	MTHFD2P1
110.972	3.44236	0.833558	4.12972	3.63206e-05	0.000461989	KRT7
3.41312	3.44074	1.67908	2.04918	0.0404447	0.120392	LEXM
1019.69	3.44039	0.708904	4.85311	1.21542e-06	2.92384e-05	FNDC1
19.6108	3.43985	1.15408	2.98059	0.00287692	0.0158325	CDHR5
5.95394	3.43844	0.94347	3.64446	0.000267954	0.00236008	C19orf84
76.8781	3.43365	1.20786	2.84276	0.00447247	0.0223972	GDA
49.5357	3.43353	0.839446	4.09023	4.3094e-05	0.000529255	CLEC4G
5.12177	3.43256	1.41121	2.43236	0.0150008	0.0566503	CLRN3
5923.01	3.43084	0.576404	5.95216	2.64633e-09	1.7033e-07	HLA-DRB5
2.64531	3.43061	1.5089	2.27358	0.022991	0.079209	TUBAL3
1.65589	3.43037	2.09659	1.63616	0.101805	0.236808	OR1Q1
14.1962	3.43032	1.09315	3.13801	0.00170099	0.0104553	GLP1R
1326.41	3.42968	0.481123	7.1285	1.01472e-12	3.50577e-10	ITGAL
270.713	3.42949	0.511975	6.69854	2.10516e-11	3.46272e-09	TBC1D10C
128.4	3.42721	1.16583	2.93971	0.00328522	0.0175574	LINC01239
216.376	3.42404	0.853141	4.01345	5.98379e-05	0.000695398	TINCR
286.853	3.42388	0.66379	5.15807	2.49506e-07	7.79429e-06	SELE
4.93833	3.42239	1.69794	2.01561	0.0438404	0.128145	MYCNOS
54.0732	3.42211	0.70062	4.88441	1.0374e-06	2.56617e-05	UBE2QL1
1054.45	3.41853	0.451252	7.57565	3.57326e-14	3.27464e-11	SLC46A3
12.1237	3.41836	0.83208	4.10821	3.98739e-05	0.000498605	TRPC2
1512.87	3.41799	0.659129	5.18561	2.15313e-07	6.91768e-06	ITGBL1
2.07411	3.41677	2.50141	1.36594	0.171959	0.339455	CALCB
14.5305	3.41591	0.810483	4.21466	2.50154e-05	0.000343382	OPCML
1525.3	3.41389	0.47809	7.14069	9.28646e-13	3.37204e-10	IKZF1
13.273	3.41193	1.25161	2.72604	0.00640996	0.0292314	ASTN1
2.6308	3.41189	2.22874	1.53086	0.125804	0.274886	LINC00992
149.225	3.40832	0.715696	4.76224	1.91453e-06	4.23375e-05	FCRL3
10.0885	3.40817	1.15843	2.94206	0.00326037	0.0174439	LINC00707
64643.7	3.40704	0.503906	6.76127	1.36792e-11	2.53131e-09	HLA-DRA
80537.5	3.40689	0.47927	7.10851	1.17305e-12	3.82632e-10	CD74
355.279	3.4055	0.639677	5.32378	1.01634e-07	3.64237e-06	HYAL1
2.05737	3.40487	1.23127	2.76534	0.00568643	0.0268355	RPS16P5
276.647	3.40379	0.779174	4.36847	1.25122e-05	0.000197335	GPD1
31.0609	3.40279	1.75561	1.93824	0.0525945	0.146296	S100A7
49.3121	3.40163	0.786596	4.32449	1.52886e-05	0.000230405	HS3ST3A1
1.61287	3.39645	1.3159	2.58109	0.00984893	0.0408938	SCGB1A1
2.03993	3.3938	1.86812	1.8167	0.0692633	0.178933	BEND2
29.5232	3.39179	0.774502	4.37932	1.19048e-05	0.000189205	HS3ST3B1
8.54329	3.39082	1.61795	2.09575	0.0361042	0.111048	RHBG
3.30274	3.38947	1.42272	2.38239	0.0172007	0.063306	PGM5-AS1
335.313	3.38701	0.529656	6.39473	1.60831e-10	1.72915e-08	CXCR6
13047	3.38622	0.498079	6.79855	1.05676e-11	2.03863e-09	SERPING1
5.19367	3.38618	1.55807	2.17332	0.0297563	0.0959551	NPFFR2
454.78	3.38606	0.61598	5.49703	3.86233e-08	1.59508e-06	ANKRD22
194.451	3.3839	0.751872	4.50063	6.77531e-06	0.000119845	MYRIP
1.61352	3.37997	2.27084	1.48842	0.13664	0.289864	AFP
26.8093	3.37786	0.952674	3.54566	0.000391627	0.00320581	TM4SF19
2.53387	3.37653	1.55736	2.16812	0.0301498	0.0968832	SHISA8
623.771	3.3755	0.543111	6.21513	5.12817e-10	4.56905e-08	ABCC3
1.60124	3.36962	3.60567	0.934532	0.350029	0.539466	CHIAP2
20.3823	3.36953	0.704806	4.7808	1.74603e-06	3.89366e-05	KIF19
41.4389	3.36952	0.838802	4.01706	5.89288e-05	0.000686908	VWA2
237.621	3.36929	0.844792	3.98831	6.65456e-05	0.000764123	S100A2
14.7887	3.36726	0.823881	4.08707	4.36849e-05	0.000534466	HEPHL1
12.4649	3.36657	0.972899	3.46035	0.000539478	0.0041529	TMPRSS6
2337.51	3.3665	0.565458	5.95358	2.62347e-09	1.69996e-07	LILRB4
5.00973	3.36588	2.89869	1.16117	0.245572	0.428937	UGT3A1
1861.71	3.36567	0.532569	6.31969	2.62095e-10	2.60001e-08	IL2RG
19.1967	3.3642	1.22925	2.73679	0.00620426	0.0285896	GLB1L3
1618.71	3.36299	0.432069	7.78347	7.05604e-15	7.98786e-12	CRYBG1
75.4582	3.36276	0.523462	6.42408	1.32671e-10	1.49313e-08	RNASE2
33.1281	3.36234	0.92914	3.61876	0.000296018	0.002565	SULT2B1
3.23481	3.36202	1.56572	2.14726	0.0317726	0.100992	BEST3
621.976	3.36028	0.518794	6.47709	9.35058e-11	1.16287e-08	GVINP1
13.1739	3.3583	1.30009	2.58312	0.0097912	0.0406858	LINC00698
2.00768	3.35389	1.71382	1.95697	0.0503514	0.141772	LRRC38
11.087	3.35251	1.27771	2.62384	0.00869438	0.0373073	DDC
11.6745	3.35198	1.05614	3.1738	0.00150455	0.00947792	GLYATL2
87.2893	3.35147	0.816254	4.10591	4.0272e-05	0.000501966	TMPRSS2
933.03	3.3514	0.633019	5.29431	1.19465e-07	4.18779e-06	HLA-DRB6
39.885	3.35009	0.856583	3.91099	9.19204e-05	0.000990774	LRRC55
1074.57	3.34893	0.49099	6.82077	9.05507e-12	1.87382e-09	IL32
12.699	3.3482	0.973561	3.43913	0.000583583	0.00443204	TNFRSF13B
63.4417	3.34626	0.899416	3.72048	0.000198844	0.00185225	GAD1
1138.74	3.34607	0.690581	4.8453	1.26422e-06	3.01487e-05	ABCA6
82.3242	3.34473	1.12968	2.96079	0.00306854	0.0166584	PRSS8
284.594	3.34448	0.68775	4.86293	1.15662e-06	2.79638e-05	RBP5
3.19465	3.34446	2.11577	1.58073	0.11394	0.256524	TRIM15
1.57222	3.34039	1.82736	1.82798	0.0675521	0.17561	LOC100240734
346.595	3.3396	0.598867	5.57652	2.45371e-08	1.08555e-06	SELP
598.278	3.33955	0.614196	5.43727	5.41043e-08	2.10845e-06	CPNE5
241.064	3.33897	0.602727	5.53978	3.02852e-08	1.28379e-06	COL4A4
8.18425	3.33848	1.24837	2.67427	0.00748924	0.0331715	CYP4F24P
259.804	3.33819	0.740798	4.5062	6.59974e-06	0.000117278	FAT2
17.8665	3.33736	0.859592	3.88249	0.000103392	0.00108731	LINC00239
8.95456	3.33668	1.52022	2.19486	0.0281734	0.0922833	MIR2052HG
31.6072	3.33325	1.04175	3.19968	0.0013758	0.00877603	SP5
379.217	3.33224	0.517195	6.44291	1.17202e-10	1.3377e-08	LY75
2.48344	3.33126	1.62506	2.04994	0.0403706	0.120257	SIAH3
1.55272	3.33078	2.61202	1.27517	0.202248	0.376578	KRT32
2410.81	3.33077	0.488457	6.81895	9.17057e-12	1.87753e-09	HLA-DOA
92.0211	3.33019	0.819204	4.06515	4.80016e-05	0.000578454	CXCL5
1619.99	3.32672	0.666528	4.99112	6.00307e-07	1.62717e-05	APCDD1
80.5469	3.32521	0.83807	3.9677	7.25691e-05	0.000816243	ST6GALNAC5
3.9856	3.32465	1.48086	2.24508	0.0247629	0.0838077	MFSD4A-AS1
67.6005	3.32276	0.893544	3.71863	0.000200307	0.00186291	RASAL1
512.736	3.32149	0.928399	3.57765	0.000346692	0.00290596	TRPM8
70.5593	3.32114	1.042	3.18728	0.00143617	0.00911277	SH3GL2
1.53632	3.32009	1.79671	1.84787	0.0646205	0.16994	CLLU1-AS1
1.53557	3.31871	3.84847	0.862345	0.388498	0.577213	LCE3A
297.33	3.3157	0.732175	4.52857	5.9384e-06	0.000107606	SLC22A3
3389.85	3.31537	0.630883	5.25513	1.47922e-07	4.99432e-06	MXRA5
5.08328	3.31511	1.37238	2.41559	0.0157097	0.0588541	ERN2
615.503	3.31508	0.651935	5.08498	3.67661e-07	1.07207e-05	CLEC10A
289.375	3.31351	0.560455	5.91217	3.37625e-09	2.07591e-07	NCF1
5.82883	3.31019	2.92826	1.13043	0.258295	0.443878	LCE2B
8.99741	3.30885	1.36366	2.42644	0.0152477	0.0574474	C9orf152
26.7084	3.30718	0.912895	3.62274	0.000291497	0.00253153	CHRDL2
1.5245	3.30664	1.85103	1.78638	0.0740384	0.187532	GCSIR
17.7947	3.30541	1.05535	3.13205	0.00173592	0.0106225	PCDHA7
1204.15	3.30457	0.540402	6.11503	9.65381e-10	7.55234e-08	ATP2A3
124.869	3.3035	0.512832	6.44167	1.18165e-10	1.3377e-08	CEACAM21
5.22731	3.30266	2.35325	1.40345	0.160483	0.324082	SPINK7
41.081	3.30221	1.23704	2.66945	0.00759767	0.033513	CYP2C8
1.91662	3.30082	3.6717	0.898988	0.368659	0.557677	PRODH2
5.793	3.30072	3.14767	1.04862	0.294352	0.48285	LCE2C
4130.77	3.29992	0.529244	6.23515	4.51347e-10	4.07801e-08	TMEM176B
15.3172	3.29572	0.98357	3.35077	0.000805874	0.0057229	SLC8A3
39.6297	3.29543	0.675924	4.87545	1.08562e-06	2.66829e-05	TNFRSF18
3.87727	3.29498	1.07226	3.07294	0.00211965	0.012452	PLAAT2
307.389	3.29472	0.554505	5.94174	2.82015e-09	1.79715e-07	DPEP2
11.3003	3.29447	1.95051	1.68903	0.0912128	0.218495	SERPINA10
189.532	3.29138	0.49122	6.70042	2.07821e-11	3.44785e-09	GPR132
1.51694	3.29041	1.8189	1.80901	0.0704502	0.18121	GOLGA6B
188.382	3.28868	0.663339	4.95777	7.13085e-07	1.87991e-05	BMX
31.9101	3.2886	1.12979	2.91081	0.00360498	0.0189523	ZFP57
1.50595	3.28831	2.90144	1.13334	0.257073	0.44244	ERVV-1
321.104	3.28618	0.566812	5.79766	6.72481e-09	3.62518e-07	CD247
3.8668	3.28409	1.16429	2.82069	0.00479211	0.0235376	LHFPL3-AS2
1.89095	3.2829	1.30547	2.51472	0.0119126	0.0473709	FAM215A
1.88357	3.27958	1.27176	2.57878	0.00991509	0.0411241	DNAI2
2181.31	3.27927	0.502453	6.52651	6.73177e-11	8.93469e-09	IRF8
37.4578	3.27507	0.576951	5.67651	1.37474e-08	6.76648e-07	OXER1
746.666	3.27347	0.714132	4.58384	4.56512e-06	8.66427e-05	PPL
19.7799	3.27169	1.74705	1.87269	0.0611113	0.163255	COLEC10
809.195	3.27162	0.49901	6.55621	5.51924e-11	7.86798e-09	ST14
16.7488	3.26839	0.770975	4.23929	2.24223e-05	0.000315206	WDR86-AS1
553.239	3.26742	0.497053	6.57358	4.912e-11	7.27165e-09	DAPP1
30.7348	3.26613	0.731198	4.46681	7.93938e-06	0.000136179	ENPP6
3.01096	3.26556	1.03811	3.1457	0.00165692	0.0102466	LIX1
22.3789	3.26478	0.790603	4.12948	3.63591e-05	0.000462174	SLC12A3
11.5165	3.26415	0.972834	3.3553	0.000792781	0.0056445	FAM153A
111.887	3.26343	0.484534	6.7352	1.63705e-11	2.84382e-09	SAMD3
49.0039	3.26151	0.712247	4.57918	4.66793e-06	8.81592e-05	ST6GALNAC1
1.86385	3.25823	1.65129	1.97314	0.0484796	0.138098	VCX
1.87326	3.25756	2.01354	1.61783	0.1057	0.242823	GLOD5
336.335	3.25743	0.630127	5.16949	2.34738e-07	7.39367e-06	FIBIN
1.47311	3.25595	3.23564	1.00628	0.314282	0.504779	FGF19
1.8711	3.25586	2.34212	1.39013	0.164488	0.329644	PLA2G3
118.688	3.25499	0.902458	3.6068	0.000309992	0.00265501	SCNN1A
741.127	3.25438	0.463502	7.02129	2.19826e-12	6.40992e-10	IL18
32.801	3.25433	0.763352	4.2632	2.01517e-05	0.000288128	TMPRSS3
282.478	3.25425	0.692378	4.70011	2.60015e-06	5.45097e-05	AR
1.47607	3.2531	1.93799	1.67859	0.0932314	0.221949	LRRC14B
154.058	3.25185	0.749545	4.33843	1.43506e-05	0.000219567	ZBTB7C
188.873	3.24674	0.634975	5.11318	3.16784e-07	9.5258e-06	IL10
4.99533	3.24465	1.50066	2.16215	0.0306063	0.098088	B3GALT5
6.39364	3.24437	1.68594	1.92436	0.0543089	0.149738	GJB4
45.6578	3.24261	0.881166	3.67991	0.000233314	0.00211102	SLC38A11
709.635	3.24108	0.46363	6.99066	2.73598e-12	7.41603e-10	LILRB1
33.6797	3.23841	0.781406	4.14434	3.40788e-05	0.000438987	APOC4-APOC2
2.31142	3.23461	1.30705	2.47474	0.0133333	0.0517131	LY6G6C
81.7757	3.2345	0.626205	5.16524	2.40126e-07	7.52938e-06	GPR18
2.9609	3.23449	1.3735	2.35492	0.0185269	0.0670711	LOC100507351
3.00602	3.23201	2.31496	1.39614	0.162672	0.327476	ART1
1103.39	3.23135	0.474739	6.80658	9.99439e-12	2.00356e-09	SPOCK2
1.44275	3.23048	1.79396	1.80075	0.0717416	0.183499	IFNE
2.92654	3.23023	1.15011	2.80861	0.00497555	0.024211	KLRC4-KLRK1
80.6273	3.22755	0.576165	5.60177	2.12169e-08	9.58497e-07	FCRL6
11.1653	3.22638	1.02457	3.14901	0.00163825	0.0101442	ACOD1
299.581	3.22496	0.593965	5.42955	5.64967e-08	2.19209e-06	BCL11B
17059.2	3.22425	0.498629	6.46622	1.00483e-10	1.23172e-08	CTSS
742.35	3.22362	0.951798	3.38687	0.000706938	0.00514562	VGF
1.44174	3.22098	1.50775	2.13629	0.0326558	0.102959	PRKCG
1.44118	3.22081	1.9757	1.63021	0.103056	0.238695	KLHL40
375.985	3.22058	0.810821	3.972	7.12721e-05	0.000805421	AKR1C1
423.148	3.21983	0.644531	4.99562	5.86474e-07	1.59642e-05	DHRS9
762.194	3.2198	0.929337	3.46462	0.000530987	0.00410231	LINC00520
7.55765	3.21829	1.18812	2.70873	0.00675404	0.0305551	DELEC1
46.3434	3.21615	0.986116	3.26143	0.00110851	0.00738945	LGR5
140.305	3.21459	0.568281	5.65668	1.54327e-08	7.31531e-07	CBFA2T3
233.129	3.21424	1.0968	2.93057	0.00338345	0.0180173	FAM133A
3.10057	3.2125	1.8301	1.75536	0.0791975	0.197225	PLA2G4D
13.9575	3.21143	1.10839	2.89738	0.00376299	0.0195527	PSORS1C2
75.0746	3.21105	1.31841	2.43555	0.014869	0.0563185	TTLL6
13.7346	3.21082	1.15337	2.78387	0.00537154	0.0257024	TNR
1.4223	3.21007	3.84874	0.834056	0.404249	0.592339	LCE1D
153.66	3.20883	0.539689	5.9457	2.75283e-09	1.76007e-07	KLRD1
6914.57	3.20874	0.464915	6.90177	5.13588e-12	1.20537e-09	PTPRC
485.379	3.20857	0.530449	6.04879	1.45941e-09	1.07118e-07	ACAP1
35.6456	3.20707	1.18072	2.7162	0.00660365	0.0299734	AMPD1
49.3014	3.20624	1.09813	2.91972	0.00350344	0.0185128	FAM135B
1.43222	3.20403	2.64792	1.21002	0.226272	0.4061	RTL4
1.42054	3.20355	2.21012	1.44949	0.1472	0.305694	SPRR2F
9.63606	3.20207	1.39517	2.29511	0.021727	0.075959	MUC13
126.227	3.20189	0.545032	5.87467	4.23677e-09	2.48552e-07	TRDC
7.21186	3.20132	1.1578	2.76501	0.00569208	0.0268498	TDGF1
161.385	3.20046	1.03899	3.08037	0.00206744	0.0122012	MCHR1
7.42609	3.20006	1.2033	2.6594	0.00782791	0.0342538	PNMA5
196.124	3.19904	0.536404	5.96386	2.46354e-09	1.61812e-07	PCED1B-AS1
16.091	3.1975	1.13603	2.81464	0.00488325	0.0238887	FENDRR
11.9444	3.19717	0.710189	4.50186	6.73625e-06	0.000119373	MYBPC3
1.41653	3.19552	2.07669	1.53876	0.123864	0.271964	SAA4
719.499	3.19532	0.633043	5.04754	4.47524e-07	1.26284e-05	ITGB4
8.57268	3.19339	1.00124	3.18944	0.0014255	0.00905404	ANKRD2
1.77005	3.19286	1.44506	2.2095	0.02714	0.0899138	TUBB8
823.345	3.19281	0.549249	5.81304	6.13481e-09	3.37327e-07	GPR183
1.41363	3.18987	1.78556	1.78648	0.0740208	0.187512	VPREB1
1.40258	3.1885	3.19671	0.997432	0.318555	0.508763	RNF225
1.76346	3.18818	1.26025	2.52981	0.0114126	0.0458273	KCNJ9
243.848	3.18701	1.04885	3.03857	0.002377	0.0136391	UCN2
141.379	3.18694	0.745712	4.27369	1.9226e-05	0.000277365	AMDHD1
1.40126	3.18678	3.8488	0.827993	0.407675	0.595499	UGT1A6
1.39778	3.18675	1.67028	1.90792	0.0564017	0.15411	BEST2
32.6593	3.18515	1.35203	2.35582	0.0184819	0.0669838	ITGB6
103151	3.18489	0.651987	4.8849	1.03481e-06	2.56306e-05	COL3A1
5.31456	3.18371	1.10747	2.87477	0.00404321	0.0207001	WTAPP1
19.4495	3.18357	0.628832	5.06267	4.13422e-07	1.18397e-05	ST18
148.091	3.18237	0.590599	5.38838	7.10969e-08	2.67732e-06	NCF1C
2853.05	3.18197	0.587831	5.41307	6.19548e-08	2.37042e-06	CXCL10
546.06	3.18115	0.652649	4.87421	1.09244e-06	2.68162e-05	CLEC3B
7.21527	3.18082	1.79432	1.77271	0.0762764	0.191866	APOF
13.8124	3.18007	0.922819	3.44604	0.000568858	0.00433572	LOC100130298
14.3005	3.17939	1.35116	2.35307	0.0186189	0.067379	MS4A6E
2.22225	3.17882	1.60457	1.9811	0.0475801	0.136059	DAW1
925.421	3.17842	0.493227	6.44414	1.16259e-10	1.3377e-08	WDFY4
275.858	3.17783	0.980397	3.24137	0.00118957	0.00783483	STMN2
11.4027	3.17639	1.05912	2.99909	0.0027079	0.0151508	NPPC
62.9516	3.17585	0.887344	3.57906	0.000344837	0.00289167	TNNI1
16007.6	3.1736	0.498479	6.36658	1.93294e-10	2.03276e-08	HLA-DRB1
20.3024	3.16994	0.724084	4.37786	1.19852e-05	0.000189996	MIR142
152.4	3.16937	0.686952	4.61366	3.95634e-06	7.72732e-05	ITGAD
25.9579	3.16798	0.75056	4.22082	2.43413e-05	0.000336046	OTOF
14.6133	3.16654	0.990732	3.19616	0.0013927	0.00887498	SHD
12.1996	3.16488	2.64432	1.19686	0.231361	0.412196	DCAF12L1
1340.87	3.16164	0.489749	6.45563	1.07772e-10	1.28824e-08	CCDC69
1.37729	3.16121	3.16788	0.997896	0.31833	0.508538	ADAM3A
15.0038	3.16057	0.810558	3.89925	9.64916e-05	0.00102823	BPI
256.792	3.15903	0.562562	5.61543	1.9608e-08	9.05994e-07	PYHIN1
2.828	3.15897	1.41472	2.23292	0.0255541	0.085842	AQP8
1.37921	3.15853	1.48914	2.12105	0.0339178	0.105914	TLR8-AS1
25.0046	3.15736	0.979313	3.22406	0.00126387	0.00820619	LINC01133
26.9895	3.1573	0.873209	3.61575	0.000299481	0.00258717	GPR88
2.18335	3.15555	1.72391	1.83046	0.0671809	0.174928	SPINK6
173.964	3.1552	0.83721	3.76871	0.000164091	0.00158477	FDCSP
3.57357	3.15502	1.29871	2.42935	0.015126	0.0570673	BRINP2
7.13302	3.15323	1.05432	2.99077	0.00278274	0.015454	MANCR
20.3725	3.15276	0.776011	4.06278	4.84916e-05	0.000583263	IL31RA
5934.53	3.15213	0.504468	6.24842	4.14614e-10	3.81782e-08	HLA-DMB
438.533	3.15039	0.574998	5.47895	4.2786e-08	1.74823e-06	CD6
5.22953	3.15028	2.89912	1.08663	0.277199	0.464251	LCE1F
4.61264	3.14978	0.934251	3.37146	0.000747721	0.00538544	KCNE5
60.6478	3.14952	0.734584	4.28748	1.80711e-05	0.000264269	CDHR1
3.57061	3.1495	1.31718	2.39109	0.0167985	0.0621775	LINC01191
118.939	3.14804	0.750654	4.19372	2.74412e-05	0.000368274	PKD2L1
1507.01	3.14666	0.420342	7.48594	7.10355e-14	5.06325e-11	APOL3
1.37253	3.14558	2.18012	1.44284	0.149064	0.308202	LINC01549
1364.69	3.14392	0.422105	7.44819	9.46298e-14	5.87468e-11	SELPLG
1781	3.14213	0.474658	6.61977	3.5975e-11	5.58338e-09	PTPN6
11.8353	3.14157	1.44132	2.17965	0.0292838	0.0948764	CLDN3
1432.2	3.14039	0.512853	6.12338	9.161e-10	7.22555e-08	CSF2RB
40.5595	3.13778	1.03746	3.0245	0.00249046	0.0141425	CYP4F3
46.6564	3.1357	0.723219	4.33575	1.45266e-05	0.000221326	TMEM52B
96.5459	3.13516	0.676776	4.6325	3.61275e-06	7.14568e-05	HLA-DOB
1.69588	3.13251	1.57486	1.98907	0.0466931	0.134321	CCL1
10.9838	3.13235	2.50633	1.24978	0.211381	0.388023	GSTA2
1.34722	3.13164	3.19191	0.981119	0.326534	0.516025	C6orf15
39.4507	3.13162	0.842669	3.71632	0.000202148	0.00187577	SLC1A7
24.0696	3.12964	0.660743	4.73655	2.17391e-06	4.71667e-05	VSIG2
13038.3	3.12929	0.49639	6.30409	2.89889e-10	2.86098e-08	HLA-DPB1
1.34913	3.12907	2.3985	1.3046	0.192031	0.365145	UGT2B11
6.81198	3.12847	1.47699	2.11814	0.0341634	0.106525	GKN1
3.54029	3.12806	1.47447	2.12148	0.0338817	0.105853	FCN2
27.9858	3.12658	1.11448	2.80542	0.00502503	0.0243839	TCERG1L
1.69717	3.12482	1.65776	1.88497	0.0594335	0.159838	BTNL3
1993.88	3.12471	0.552017	5.66053	1.50906e-08	7.23964e-07	SLAMF7
51.1417	3.12396	0.715748	4.36461	1.27352e-05	0.000200073	MYZAP
6.85139	3.12343	3.18383	0.981028	0.326579	0.516053	LCE1A
3.53643	3.12206	1.74296	1.79124	0.0732554	0.18621	EDN2
1261.06	3.12125	0.54845	5.69104	1.26271e-08	6.27927e-07	CEBPA
1.34513	3.121	1.59556	1.95605	0.050459	0.142013	TMEM61
478.726	3.12081	0.487434	6.40254	1.52812e-10	1.65906e-08	RASGRP1
605.227	3.12019	0.775677	4.02254	5.75739e-05	0.000673152	CADPS
27.6055	3.119	0.76171	4.09473	4.22658e-05	0.000521815	BCL2L14
132.482	3.11867	0.593353	5.256	1.47219e-07	4.97933e-06	GPR171
6.93891	3.11531	0.791321	3.93684	8.256e-05	0.000904822	RAPSN
39.2592	3.11509	0.960378	3.2436	0.00118028	0.00778957	ALKAL2
2.70839	3.11493	1.18561	2.62727	0.00860731	0.037008	CYP3A43
1.3306	3.1142	2.20966	1.40936	0.15873	0.321689	GABRR3
229.734	3.11156	0.570425	5.45481	4.90245e-08	1.94933e-06	CFP
1082.05	3.11142	0.508989	6.11293	9.78191e-10	7.62157e-08	ALOX5
1.3354	3.11099	2.90393	1.0713	0.284033	0.471265	PPP1R3A
165.475	3.10928	1.13455	2.74053	0.00613394	0.0283496	HHATL
2565.24	3.10776	0.431047	7.20978	5.60427e-13	2.29477e-10	IL10RA
3.51922	3.10629	2.46398	1.26068	0.207424	0.383024	LINC01019
9.15372	3.10482	0.763965	4.06408	4.82216e-05	0.000580741	CDH17
1053.47	3.10203	0.446181	6.95239	3.59137e-12	8.86101e-10	AOAH
1072.66	3.10165	0.649548	4.77509	1.79629e-06	3.98726e-05	DPP4
1.3247	3.10152	1.76094	1.76129	0.0781896	0.195322	BPIFB2
4.94528	3.09976	1.13846	2.72276	0.00647388	0.0294887	OLAH
318.049	3.09476	0.734124	4.21559	2.49131e-05	0.000342955	PLIN4
1.3136	3.0936	3.63975	0.849948	0.395354	0.583615	COX7B2
3.43572	3.09288	1.2535	2.46739	0.0136102	0.0526489	PLEKHD1
14.0141	3.09134	1.11213	2.77965	0.00544183	0.0259674	PCDHA1
232.852	3.09044	0.858941	3.59797	0.000320712	0.00272981	MASP1
34.0721	3.09028	0.729461	4.23639	2.2714e-05	0.000318145	PFKFB1
2257.17	3.08906	0.569632	5.42291	5.86374e-08	2.26228e-06	GBP5
22.1338	3.08846	0.723625	4.26803	1.97204e-05	0.000283012	TTC24
107.05	3.08724	0.759178	4.06656	4.7713e-05	0.000575696	CNTN3
63.5196	3.08683	0.70284	4.39193	1.12347e-05	0.000181083	TNNI2
1420.2	3.08468	0.736513	4.18823	2.8114e-05	0.000375472	SLC7A11
93.7097	3.08279	0.641002	4.80932	1.51444e-06	3.46557e-05	S100A3
3988.76	3.08028	0.514906	5.98221	2.2013e-09	1.48646e-07	GBP4
43.6012	3.0782	1.0199	3.01815	0.00254321	0.0143784	ACY3
1.30233	3.07804	3.8491	0.799677	0.423898	0.610348	UGT1A9
92.6928	3.0761	0.530135	5.80249	6.53371e-09	3.542e-07	TBX21
14.356	3.07395	1.16575	2.63689	0.00836698	0.0361605	NAT8
135.757	3.07363	0.809931	3.79493	0.000147687	0.00146281	RDH12
11.6392	3.07308	1.81658	1.69168	0.0907072	0.217636	SOX21
75.1828	3.07241	0.94362	3.25598	0.00113002	0.00750716	S100P
23.7688	3.07179	1.05159	2.9211	0.003488	0.0184464	EREG
77.9587	3.07175	1.07967	2.84507	0.00444014	0.0222701	GRIA4
67.2526	3.07128	0.852477	3.60277	0.000314838	0.00269052	CHRNA6
2.99931	3.07035	1.1264	2.7258	0.00641462	0.0292395	ANAPC1P1
93.0127	3.06953	0.455789	6.73454	1.64452e-11	2.84382e-09	LILRA1
1.30423	3.06918	2.20347	1.39288	0.163656	0.328639	MROH2B
12.9637	3.06894	1.11412	2.75459	0.0058766	0.027497	UICLM
2.05736	3.06842	1.62455	1.88878	0.0589219	0.158947	MKRN7P
1.28923	3.06787	1.73712	1.76607	0.0773847		SAMSN1-AS1
1.29123	3.06733	3.18799	0.962152	0.335973		DDX53
9.29843	3.06563	1.37651	2.22709	0.0259411	0.0868509	MUSK
1.31659	3.06403	1.48142	2.06831	0.0386109	0.116651	GRAPL
1974.18	3.06277	0.405299	7.55683	4.13015e-14	3.45586e-11	ARHGAP30
2.0492	3.06122	2.28922	1.33724	0.181146	0.351639	DCAF8L2
31.6026	3.06012	0.728876	4.19841	2.68794e-05	0.000362759	LOC283710
1.28632	3.05955	2.03811	1.50117	0.133311		MGC27382
38.2984	3.05788	1.08874	2.80863	0.00497527	0.024211	AP1M2
107.029	3.05777	0.698237	4.37928	1.19072e-05	0.000189205	ZNF208
10.5687	3.05739	1.19261	2.56362	0.0103587	0.0426049	HHIP
301.915	3.05726	0.778764	3.92579	8.64458e-05	0.000940446	SIGLEC8
27.4139	3.05572	0.652708	4.6816	2.84646e-06	5.85257e-05	ZBTB32
523.984	3.0552	0.434118	7.03772	1.95416e-12	5.96948e-10	PIK3CG
537.578	3.05446	0.46819	6.52398	6.84673e-11	8.94739e-09	MYO1G
13.2983	3.05246	0.830884	3.67375	0.000239019	0.00215655	METTL24
1.26764	3.04911	1.78232	1.71076	0.0871257		CES5A
79.4886	3.04779	0.612861	4.97306	6.5905e-07	1.76896e-05	CCR4
8767.44	3.04726	0.497428	6.12605	9.00893e-10	7.16433e-08	CD163
3.37611	3.04639	3.08557	0.987302	0.323495	0.51278	CARD18
82.6162	3.04314	0.55112	5.52174	3.35664e-08	1.40432e-06	CES4A
334.554	3.04233	0.544474	5.58765	2.30157e-08	1.02295e-06	CD38
15.9102	3.04232	0.771551	3.94312	8.04294e-05	0.000887537	C10orf55
1301.11	3.0394	0.741047	4.1015	4.10485e-05	0.000509993	S100A8
1338	3.03738	0.878013	3.45938	0.000541424	0.00416288	HS3ST2
652.895	3.03708	0.663169	4.57965	4.65762e-06	8.80509e-05	MMRN1
26.2763	3.03587	0.82157	3.69521	0.000219704	0.00201056	PCSK9
777.623	3.03577	0.446155	6.80431	1.01536e-11	2.01449e-09	NFAM1
177.841	3.03429	0.457555	6.63154	3.32195e-11	5.28354e-09	MEI1
210.551	3.03166	0.833106	3.63899	0.000273715	0.00240531	C6orf132
188.153	3.03094	0.563928	5.37469	7.67144e-08	2.85564e-06	CD27
10.0366	3.02981	0.968256	3.12914	0.00175318	0.0106907	MADCAM1
415.708	3.02968	0.631798	4.79533	1.62409e-06	3.67335e-05	VNN1
7.64303	3.02921	1.09556	2.765	0.00569224	0.0268498	SNTG2
18.2995	3.02899	1.21108	2.50107	0.0123819	0.0487498	MYO18B
129.729	3.02669	0.594446	5.09161	3.5504e-07	1.04636e-05	CCR6
2.00847	3.02641	2.03694	1.48576	0.137342	0.290903	MYF6
2.61081	3.02599	1.61661	1.87182	0.0612321	0.163373	PICSAR
22.6123	3.02532	0.722376	4.18802	2.81403e-05	0.000375562	FCRL1
83.8843	3.02159	0.965055	3.131	0.00174212	0.0106503	CR2
9.48184	3.01618	1.55301	1.94215	0.0521191	0.145409	SCNN1G
870.73	3.01368	0.439818	6.85211	7.27672e-12	1.57349e-09	CCR5
1.23568	3.01175	1.30522	2.30747	0.0210287		LILRP2
11.9395	3.01074	1.11603	2.69773	0.00698144	0.0313994	CIBAR2
92.1175	3.008	0.884209	3.40191	0.000669167	0.00492363	PROM2
1.55674	3.00791	2.64245	1.1383	0.254994	0.440359	GAGE1
4.98038	3.00249	2.13674	1.40517	0.159971	0.323454	ZIC5
1.23365	3.00201	2.33699	1.28456	0.198946		PCDHB1
1.2538	3.00191	1.77081	1.69521	0.0900348		PGR-AS1
2.47898	2.99864	1.0584	2.83318	0.00460868	0.0228711	CALHM1
5.0919	2.99758	1.05688	2.83626	0.00456453	0.0227164	OR52N4
633.173	2.99709	0.722521	4.1481	3.3524e-05	0.000433582	ANXA3
12.3664	2.99649	0.854605	3.50628	0.00045441	0.00362267	ILDR1
1.22672	2.99604	3.18172	0.94164	0.346377		OR51B4
91.3315	2.99584	0.652748	4.58958	4.44134e-06	8.47952e-05	TCTEX1D1
634.743	2.99525	0.485809	6.16548	7.02686e-10	5.80395e-08	PTPN7
1757.2	2.99516	0.682546	4.38822	1.14284e-05	0.000183138	MFAP4
6384.63	2.99475	0.466808	6.41538	1.40471e-10	1.55366e-08	ITGB2
289.925	2.99309	0.664669	4.50313	6.69584e-06	0.000118766	EPHB6
954.095	2.99179	0.425945	7.02389	2.15773e-12	6.38855e-10	GIMAP7
3.84368	2.99155	1.0446	2.86382	0.00418567	0.0212613	MIR4645
505.404	2.99075	0.911767	3.28017	0.00103745	0.00701042	IRF6
36.5333	2.9906	0.644778	4.63818	3.51487e-06	6.97537e-05	WAKMAR2
105.894	2.98892	0.617953	4.83681	1.31938e-06	3.09275e-05	GNA14
2.51435	2.98814	1.28828	2.31947	0.0203695	0.0722733	SLC8A1-AS1
3852.44	2.98692	0.629181	4.74731	2.06143e-06	4.5031e-05	EFEMP1
67.2489	2.98585	1.0127	2.94841	0.00319413	0.0171851	EVPL
1.21743	2.9854	3.84937	0.775554	0.438013		RBMY2EP
358.62	2.98286	0.400182	7.45376	9.072e-14	5.81969e-11	GIMAP1
18.1474	2.98121	0.981541	3.03727	0.0023873	0.01369	SPIC
1.21701	2.98085	3.22579	0.92407	0.35545		KCNG4
4.279	2.98031	1.66987	1.78476	0.0743009	0.187968	SPDYC
1.21437	2.97998	3.17799	0.937695	0.348401		GPR78
1.54005	2.97909	2.45885	1.21158	0.225673	0.405441	KRTAP3-2
21.4748	2.97907	0.723973	4.1149	3.87355e-05	0.000486596	VSIG1
146.106	2.97759	0.558412	5.33225	9.70019e-08	3.52227e-06	CRTAM
4.87911	2.97665	1.69617	1.75493	0.0792713	0.197332	HORMAD2
1.54936	2.97573	1.14609	2.59642	0.00941999	0.0394962	FAM238A
24329.6	2.97272	0.455713	6.52323	6.88082e-11	8.94739e-09	HLA-DPA1
74.359	2.97207	0.631283	4.70799	2.50175e-06	5.29661e-05	MGAM
495.51	2.97153	0.481139	6.17603	6.57335e-10	5.53687e-08	HCST
130.24	2.97057	0.851926	3.48689	0.000488671	0.00383705	VIT
18.4442	2.96896	0.696786	4.26094	2.03567e-05	0.000290627	SMTNL1
936.573	2.96853	0.474126	6.26106	3.82377e-10	3.62505e-08	LILRB2
1.51129	2.96838	1.46659	2.024	0.0429706	0.126236	LZTS1-AS1
1251.72	2.96785	0.585566	5.06834	4.01304e-07	1.15442e-05	CRIP1
397.831	2.966	0.506383	5.85722	4.7069e-09	2.72844e-07	RASAL3
11.0371	2.96343	1.13513	2.61065	0.00903708	0.0382743	PSMA8
2.47036	2.96247	1.29809	2.28218	0.0224785	0.0779037	C17orf64
70.3019	2.96141	0.896902	3.30182	0.00096059	0.00659999	KLB
62.1154	2.96106	0.869151	3.40685	0.000657177	0.0048569	S100A12
5507.53	2.96008	0.452476	6.54196	6.07192e-11	8.46769e-09	HLA-DMA
6.02788	2.95907	1.16843	2.53252	0.0113248	0.045557	GDF3
151.298	2.95879	0.782198	3.78266	0.000155158	0.00152092	DKK1
3.13446	2.95878	1.26293	2.34279	0.0191404	0.0688775	LINC01142
21.6548	2.95826	0.824871	3.58633	0.000335359	0.00282574	RGS6
1166.9	2.9581	0.476658	6.20593	5.43758e-10	4.7913e-08	SLAMF8
123.023	2.95805	2.06706	1.43104	0.152419	0.312819	HTN3
1.21465	2.95804	2.40779	1.22853	0.219248		RIPPLY1
1.20093	2.95803	1.87939	1.57393	0.115504		TGM4
84.8071	2.9579	0.733284	4.03377	5.48895e-05	0.000646012	CHAD
246.329	2.95768	0.555759	5.32189	1.02697e-07	3.66872e-06	LAG3
1.91087	2.95716	1.42721	2.07198	0.0382675	0.115992	OR13A1
195.575	2.95624	1.13603	2.60227	0.00926095	0.0389737	WDR72
417.438	2.95272	0.53214	5.54876	2.87701e-08	1.22767e-06	TMEM154
129.171	2.95102	0.678483	4.34943	1.3649e-05	0.000211154	TLL1
12.4555	2.94971	1.03849	2.84038	0.00450596	0.0225178	RSPO1
165.137	2.94828	0.499851	5.89831	3.67246e-09	2.21556e-07	ETV7
1.19352	2.94793	2.6324	1.11987	0.262771		OR7E91P
126.583	2.94675	0.849007	3.47081	0.000518884	0.00402496	DNASE2B
18.1043	2.94674	1.27404	2.31291	0.0207274	0.0732733	MSLN
276.425	2.94252	0.557618	5.27695	1.3135e-07	4.52081e-06	C16orf54
54.1572	2.94218	0.676971	4.34609	1.38587e-05	0.000213028	FFAR4
257.89	2.94147	0.448417	6.55967	5.39253e-11	7.80294e-09	TASL
1.18586	2.94078	3.23541	0.908934	0.363385		TPPP2
6.21326	2.93929	1.1639	2.52538	0.0115572	0.04626	LRCOL1
530.381	2.93845	0.473523	6.2055	5.4523e-10	4.7913e-08	GGT5
5.426	2.93826	0.874941	3.35823	0.00078443	0.00559746	UNC45B
3.87909	2.93775	1.39139	2.11138	0.0347401	0.107887	MAGEE2
87.9502	2.93311	0.512402	5.72425	1.03893e-08	5.30349e-07	PRAM1
2524.92	2.93267	0.428972	6.83651	8.11484e-12	1.71615e-09	NCKAP1L
5353.38	2.93258	0.503761	5.82137	5.83665e-09	3.22971e-07	ADA2
108.625	2.93253	0.696452	4.21067	2.54619e-05	0.000347774	SLITRK4
1.17378	2.93237	1.76582	1.66063	0.0967884		WFDC10B
25.3346	2.93237	0.814913	3.59838	0.000320204	0.00272669	ABCG5
232.879	2.93213	0.522462	5.61214	1.99836e-08	9.15679e-07	RAB37
45.0944	2.93188	1.04424	2.80767	0.00499016	0.0242582	PGC
891.499	2.93033	0.515489	5.68456	1.31148e-08	6.48827e-07	CYTIP
30.1319	2.93018	0.942842	3.10782	0.00188475	0.0113396	CAMP
34.1895	2.92894	0.631324	4.63936	3.49485e-06	6.96257e-05	USP30-AS1
1.16969	2.92734	3.58907	0.815627	0.414713		LOC283299
1.8805	2.9273	1.51035	1.93816	0.0526041	0.146296	FGF16
22.8526	2.92713	0.800522	3.65652	0.000255659	0.00227259	GBP6
123.648	2.92703	0.925216	3.16362	0.0015582	0.00975524	LINC02525
1.86746	2.92554	1.90197	1.53816	0.12401	0.272128	VTRNA1-2
7.49111	2.92508	0.885469	3.30342	0.000955116	0.00656941	CREG2
124.973	2.92496	0.919368	3.18149	0.00146518	0.00926937	HPX
20.0605	2.92352	0.944488	3.09535	0.00196582	0.0117346	PCDHAC1
13336.2	2.92303	0.609407	4.79652	1.61447e-06	3.66136e-05	TNC
3769.57	2.92183	0.731578	3.99387	6.50029e-05	0.000748642	LPL
634.166	2.92158	0.41738	6.9998	2.56332e-12	7.04731e-10	WAS
1105.06	2.9214	0.456332	6.40192	1.5344e-10	1.65906e-08	JAML
2.40121	2.92014	1.84158	1.58568	0.112813	0.254843	TCF23
1.46995	2.91897	2.25143	1.2965	0.194803	0.368198	MRGPRX2
8.53576	2.91863	0.853786	3.41845	0.000629786	0.0046851	FAM3D
5.85299	2.91806	1.14576	2.54683	0.0108706	0.0441827	ZNF99
37.364	2.91675	0.772433	3.77605	0.000159333	0.00155024	ZG16B
250.53	2.91665	0.59692	4.88616	1.0282e-06	2.54995e-05	CD300E
6.8374	2.91658	1.15472	2.52578	0.0115441	0.0462267	FRMPD4
151.751	2.91636	0.548842	5.31366	1.07446e-07	3.81512e-06	TNF
72.418	2.91492	0.631919	4.6128	3.97275e-06	7.73843e-05	CORIN
90.0845	2.91267	0.505937	5.75698	8.56298e-09	4.50258e-07	GPR82
8.10389	2.91182	1.11015	2.6229	0.00871845	0.0373689	IL17REL
47.6398	2.90826	0.747636	3.88994	0.00010027	0.00105853	TREML2
1.15488	2.90759	2.1725	1.33836	0.180779		ZIM2
1.15988	2.90742	1.84577	1.57518	0.115215		TMED11P
4660.71	2.90726	0.538346	5.40035	6.65112e-08	2.52966e-06	TYROBP
1.1598	2.90485	3.84963	0.754579	0.450501		GCG
386.643	2.90432	0.76141	3.81439	0.00013652	0.00136771	FMO1
40.1229	2.90267	0.875972	3.31366	0.000920839	0.00638614	SULT1B1
68.9603	2.9024	0.86906	3.33969	0.000838708	0.00592111	CYP1A1
19.3114	2.90226	0.621555	4.66936	3.02141e-06	6.17117e-05	GHRL
45.9267	2.90218	0.835047	3.47546	0.000509969	0.00397021	PKHD1L1
125.814	2.90048	0.545517	5.31695	1.05523e-07	3.75714e-06	ITGB2-AS1
208.678	2.90012	0.51377	5.64479	1.65387e-08	7.78207e-07	BATF
334.884	2.89941	0.660159	4.39198	1.12322e-05	0.000181083	CHI3L2
2.35341	2.89845	1.31865	2.19804	0.0279462	0.0918416	IL2
176.411	2.89826	0.480965	6.02593	1.68135e-09	1.19401e-07	P2RY14
22.2473	2.89793	0.961987	3.01244	0.00259159	0.0146176	DEGS2
24.9262	2.89577	0.709192	4.0832	4.44199e-05	0.00054208	NCR3
125.963	2.8939	0.611285	4.73413	2.2e-06	4.7679e-05	LAMP5
173.816	2.89309	1.09512	2.6418	0.00824664	0.0357528	NIPAL4
78.0671	2.89256	1.15703	2.49998	0.01242	0.0488501	FIBCD1
4.29191	2.89131	1.41877	2.0379	0.0415598	0.122991	HHLA2
441.607	2.89041	0.640897	4.50995	6.48426e-06	0.000115653	LAMP3
1303.42	2.88987	0.460299	6.27826	3.42393e-10	3.32796e-08	CRISPLD2
1.82495	2.88877	1.77218	1.63007	0.103087	0.23872	LRTM2
7.36871	2.88846	0.970995	2.97475	0.0029323	0.0160638	TEKT5
123.749	2.8882	0.63372	4.55753	5.1758e-06	9.60663e-05	CDA
2.32023	2.88809	1.54364	1.87095	0.0613514	0.163646	LINC01501
142.131	2.88787	0.717411	4.0254	5.6879e-05	0.000666243	ALOX15B
277.449	2.88737	0.642451	4.49431	6.9796e-06	0.000122669	MPP7
72.2154	2.88662	0.658737	4.38205	1.17565e-05	0.000187452	SGPP2
973.448	2.8859	0.468241	6.16329	7.1248e-10	5.85969e-08	SPI1
288.769	2.88481	0.435767	6.62008	3.59004e-11	5.58338e-09	TNFAIP8L2
356.977	2.88445	0.753252	3.82933	0.000128491	0.00130353	SCML4
1.1304	2.88298	1.51602	1.90167	0.0572139		SLC36A3
534.313	2.88248	0.67285	4.28399	1.83572e-05	0.00026764	OLR1
1201.75	2.88111	0.569605	5.0581	4.23463e-07	1.20913e-05	RARRES1
19.0928	2.88086	1.4429	1.99657	0.0458718	0.132513	LINC00871
1.43887	2.8798	2.90251	0.992175	0.321112	0.510983	LINC02275
2.76467	2.87955	1.46314	1.96807	0.0490605	0.139279	IL19
1.433	2.87937	1.46078	1.97112	0.04871	0.138529	TEX38
4214.72	2.87818	0.864001	3.33122	0.000864652	0.00607027	C7
2173.58	2.87794	0.58498	4.91972	8.66679e-07	2.20917e-05	OLFML3
191.323	2.87774	0.551544	5.21761	1.81243e-07	5.94212e-06	ZC3H12D
546.217	2.87772	0.894918	3.21562	0.00130163	0.00840883	RNF182
25.4772	2.87636	1.75916	1.63508	0.102032	0.237008	A1CF
1.13236	2.87592	2.59135	1.10982	0.267079		ANKS4B
367.716	2.87555	0.510744	5.63012	1.80081e-08	8.41177e-07	SIRPB1
718.639	2.8743	0.593724	4.84114	1.29095e-06	3.04839e-05	SVEP1
85.018	2.87413	0.752802	3.81791	0.000134586	0.00135324	CCDC68
4.68501	2.87405	1.27714	2.25039	0.0244243	0.0829299	KLRC4
2.34562	2.87288	1.52568	1.88302	0.0596977	0.160405	AQP10
10190.1	2.87111	0.618181	4.64444	3.41004e-06	6.81477e-05	FUCA1
1.13802	2.8709	2.84576	1.00883	0.313055		TAAR3P
716.605	2.87088	0.461396	6.22215	4.90383e-10	4.3895e-08	TRAF3IP3
481.715	2.87024	0.690279	4.15809	3.20921e-05	0.000417305	PDGFRL
2.29952	2.86943	1.40953	2.03574	0.0417762	0.123424	PRKG1-AS1
355.049	2.86629	0.502743	5.70131	1.18889e-08	5.97393e-07	FCGR1A
1054.05	2.86599	0.680122	4.21393	2.5097e-05	0.000344257	AQP9
1.11957	2.86566	3.61685	0.792307	0.428182		HS3ST6
1.12161	2.86358	3.84976	0.743834	0.456977		SLC17A1
2.92146	2.8629	1.25532	2.28061	0.0225717	0.078145	C12orf54
194.802	2.86262	0.516358	5.54386	2.95877e-08	1.25699e-06	HAAO
6.21835	2.86169	1.89641	1.50901	0.131297	0.282451	F11
61.4299	2.86148	0.621223	4.60621	4.10074e-06	7.9395e-05	TCHH
679.78	2.86116	0.504332	5.67317	1.40183e-08	6.84726e-07	HLA-H
123.418	2.86082	0.633646	4.51485	6.33605e-06	0.000113747	BHMT2
26.8974	2.86003	0.860753	3.32271	0.000891474	0.00620934	SLC10A6
318.967	2.85812	0.975419	2.93014	0.00338806	0.0180318	CHRNA1
613.964	2.85783	0.682027	4.1902	2.78708e-05	0.000372741	PLPPR4
13.9608	2.85722	1.02775	2.78009	0.0054344	0.0259388	ADRA1A
2.97567	2.85686	3.33504	0.85662	0.391655	0.580142	IGFL1
18.2005	2.85565	1.0555	2.70551	0.00681996	0.0307882	CLEC4GP1
1.77692	2.85459	1.38095	2.06712	0.0387227	0.116842	SNORD116-1
1.11109	2.85435	2.81397	1.01435	0.310416		B4GALNT2
558.233	2.8543	0.474878	6.0106	1.84836e-09	1.29824e-07	SECTM1
3.71817	2.85257	1.40394	2.03183	0.0421712	0.124343	NPY4R
486.318	2.85248	0.508936	5.60478	2.08517e-08	9.50926e-07	CCL4
49.6303	2.8517	0.631745	4.51401	6.36125e-06	0.000113881	TNIP3
16.3041	2.85087	0.662571	4.30274	1.68697e-05	0.000249697	LOXHD1
2164.11	2.85054	0.474869	6.00279	1.93953e-09	1.34267e-07	LAIR1
1827.66	2.8501	0.653347	4.3623	1.28701e-05	0.000201534	ASPN
202.749	2.84952	0.716618	3.97635	6.99823e-05	0.000792241	RAB27B
4.1277	2.84926	1.02951	2.76758	0.00564734	0.0266838	TTC9B
4.16946	2.84881	0.939674	3.0317	0.0024318	0.013879	PXT1
123.43	2.84839	0.541433	5.26084	1.43397e-07	4.8586e-06	SYT17
3804.08	2.84837	0.5642	5.04851	4.45259e-07	1.26015e-05	SERPINA1
2.26475	2.84831	1.48367	1.91977	0.054887	0.150965	SPAG16-DT
2.94476	2.84742	1.28296	2.21942	0.0264581	0.088232	CELA1
1.11545	2.84385	3.84983	0.738697	0.460091		SYT10
639.516	2.8433	0.648581	4.38387	1.16588e-05	0.000186416	CGNL1
789.289	2.84288	0.444067	6.40191	1.53449e-10	1.65906e-08	VAV1
427.752	2.84207	0.60933	4.66425	3.09738e-06	6.28647e-05	PTGS2
1.11306	2.84195	3.61659	0.78581	0.431979		SYNPR-AS1
31.4901	2.84072	1.11047	2.55813	0.0105236	0.0431091	ALOX12B
482.017	2.84018	0.676322	4.19945	2.67561e-05	0.000361706	CXCR2P1
120.577	2.8401	0.629302	4.5131	6.38875e-06	0.000114161	LINC00426
35.242	2.83972	1.2193	2.32897	0.0198608	0.0708473	TRARG1
232.612	2.83867	0.673433	4.21522	2.49535e-05	0.000343021	INMT
478.959	2.83725	1.02489	2.76836	0.00563398	0.0266534	FSTL5
1.10281	2.8361	3.19573	0.887465	0.374828		ST8SIA3
11.3784	2.83561	0.795568	3.56426	0.000364882	0.00302118	SEZ6L
476.654	2.83533	0.487019	5.8218	5.82165e-09	3.22971e-07	BLNK
1447.53	2.83473	0.441862	6.41542	1.40434e-10	1.55366e-08	PTAFR
10.119	2.83422	0.779694	3.63504	0.000277934	0.00243572	CPNE9
1.78267	2.83359	1.88395	1.50407	0.132564	0.284149	DEFA4
28.8913	2.83224	1.03022	2.74916	0.00597477	0.0278278	ZNF676
1.09393	2.83153	2.812	1.00694	0.313962		OR4C6
1.10569	2.83047	2.58003	1.09706	0.272613		CEACAM22P
2.24885	2.83038	1.83214	1.54485	0.122383	0.2697	C2orf80
58.7469	2.82831	0.830828	3.40421	0.000663559	0.00489092	KANK4
2754.56	2.82645	0.45951	6.151	7.69982e-10	6.27894e-08	UCP2
522.079	2.82535	0.452017	6.25055	4.09021e-10	3.80271e-08	APOL4
656.423	2.82493	0.820026	3.44493	0.00057121	0.00435019	RNF128
1.36608	2.82304	1.41638	1.99314	0.0462462	0.133314	RFPL3
1.09928	2.82295	1.64295	1.71822	0.085756		MMP23B
1190.88	2.82221	0.619318	4.55696	5.18984e-06	9.62221e-05	TREM2
752.245	2.82206	0.477931	5.90474	3.53206e-09	2.14431e-07	TLR7
33.5776	2.82185	0.600552	4.69875	2.61755e-06	5.48147e-05	SP6
1.09484	2.82119	3.8499	0.732795	0.463683		LIPM
21.7375	2.81981	1.67711	1.68135	0.0926955	0.221029	MMP27
417.9	2.81929	0.395536	7.12776	1.02013e-12	3.50577e-10	CMAHP
5.15441	2.81892	2.02644	1.39107	0.164204	0.329245	CEACAM8
567.886	2.81884	0.581861	4.84452	1.26921e-06	3.01944e-05	GZMA
2619.36	2.81721	0.45628	6.17429	6.64597e-10	5.53687e-08	XAF1
728.1	2.81652	0.671711	4.19305	2.75228e-05	0.000369112	SDS
1883.97	2.81594	0.488049	5.76978	7.93741e-09	4.18508e-07	SIGLEC1
638.377	2.81561	0.55047	5.11491	3.13885e-07	9.45339e-06	TUBA4A
1.08363	2.81396	3.84993	0.730912	0.464833		ANKRD30A
482.604	2.81389	0.472977	5.94932	2.69263e-09	1.72732e-07	TNFSF8
360.018	2.81364	0.777744	3.6177	0.000297234	0.00257322	GALNT5
148.262	2.81265	0.573765	4.9021	9.48194e-07	2.36987e-05	GABRE
1.08148	2.8108	3.18046	0.883771	0.37682		C12orf77
1277.82	2.80899	0.435791	6.44572	1.15054e-10	1.3377e-08	GMFG
282.001	2.80857	0.465212	6.03718	1.56829e-09	1.1304e-07	IL12RB1
1.07518	2.80802	2.37893	1.18037	0.237853		ANKRD30BP2
1.07712	2.80598	2.83093	0.991189	0.321593		CSN1S1
18.5842	2.80502	0.723298	3.8781	0.000105277	0.00110351	CDSN
288.706	2.80486	0.843606	3.32485	0.000884659	0.00617768	CTNNA2
27.6273	2.80486	1.20629	2.32519	0.0200618	0.0714185	FOXA1
28.7464	2.80344	0.790915	3.54455	0.000393285	0.00321528	LMOD3
22.7226	2.80267	0.854494	3.27992	0.00103838	0.0070118	L1TD1
1026.25	2.8026	0.565483	4.95612	7.19161e-07	1.89294e-05	SMOC2
2924.52	2.80249	0.451473	6.20744	5.38557e-10	4.77628e-08	APOL1
1.70494	2.80244	1.29892	2.15752	0.0309654	0.0989409	ATP6V0CP3
310.265	2.79992	0.380121	7.36586	1.76013e-13	9.85793e-11	IL15RA
93.2453	2.79926	0.652112	4.2926	1.76589e-05	0.000259425	ZNF204P
52.9113	2.79907	0.523038	5.35157	8.71936e-08	3.18414e-06	SNAI3
409.915	2.799	0.448799	6.23665	4.47045e-10	4.05819e-08	NLRC3
30.5046	2.7988	0.71098	3.93653	8.26668e-05	0.000905477	LIPC
3037.75	2.79803	0.492417	5.68225	1.32938e-08	6.55996e-07	CD84
1.07459	2.79793	3.18413	0.878709	0.379559		CAV3
103.459	2.79687	0.50011	5.59252	2.23803e-08	9.99715e-07	FOXP3
1224.93	2.79654	0.438249	6.38116	1.75748e-10	1.86866e-08	CLIC2
555.177	2.79646	0.503462	5.55445	2.78482e-08	1.19897e-06	ADAM28
10.3145	2.79543	1.11713	2.50234	0.0123374	0.0486246	LINC00922
21.3745	2.79426	1.07236	2.60572	0.00916802	0.0386672	PLEKHS1
25.0004	2.79402	0.829552	3.36811	0.000756851	0.00543696	OIT3
8.55395	2.79317	1.97881	1.41154	0.158086	0.320789	SLC1A6
1.35421	2.79248	1.84697	1.51192	0.130554	0.281422	LINC00841
1.70182	2.79247	1.35831	2.05584	0.0397979	0.11906	FGF22
1.07266	2.79217	1.42312	1.96201	0.0497617		FMO6P
1358.78	2.79099	0.426181	6.54883	5.79883e-11	8.20577e-09	RASSF5
71.0358	2.79033	0.559313	4.98885	6.07394e-07	1.64176e-05	IL18RAP
1.06595	2.78951	2.55898	1.09009	0.275675		ALPP
1277.59	2.78949	0.786644	3.54606	0.000391032	0.00320231	GREM1
1.06584	2.78921	3.15791	0.883245	0.377104		KRTAP4-12
82.8704	2.78904	0.961979	2.89927	0.00374033	0.0194724	SHANK2
4407.19	2.78879	0.459196	6.07321	1.25377e-09	9.49953e-08	CD14
117.306	2.78867	0.583168	4.78194	1.73615e-06	3.88515e-05	BANK1
78.6773	2.78834	0.791981	3.52072	0.000430378	0.00346843	CPB2
302.891	2.78833	0.608287	4.58391	4.5637e-06	8.66427e-05	SLC24A4
26.0609	2.78794	0.774313	3.60054	0.00031756	0.00270778	OSR1
250.111	2.78598	0.440614	6.32295	2.56622e-10	2.57223e-08	TNFRSF11A
1.07071	2.7859	3.64549	0.764206	0.444744		SSTR5
2.76115	2.78539	1.68308	1.65494	0.0979376	0.230276	GCGR
1.06125	2.78512	1.83679	1.5163	0.129445		OR2L2
36.9452	2.78482	0.874966	3.18277	0.00145872	0.00923714	ACTA1
534.132	2.78432	0.46233	6.02237	1.71886e-09	1.21616e-07	PTPN22
652.255	2.78429	0.452459	6.1537	7.56949e-10	6.19893e-08	FGD2
102.22	2.7841	0.708221	3.93111	8.45528e-05	0.000923336	GIPC2
321.586	2.78398	0.480778	5.79057	7.01476e-09	3.77092e-07	SIRPB2
455.192	2.78394	0.449257	6.19676	5.76362e-10	5.04186e-08	MFNG
41.0407	2.78283	1.05679	2.63328	0.00845643	0.0364733	WFDC2
721.906	2.78241	0.537626	5.17536	2.27472e-07	7.24785e-06	LY86
17.293	2.78239	1.02867	2.70485	0.00683345	0.0308323	CYP4F11
35.7193	2.78216	0.890401	3.12461	0.00178041	0.0108293	RGS7BP
103.539	2.78195	0.779987	3.56666	0.000361554	0.00300306	HAMP
492.619	2.78139	0.561413	4.95426	7.26065e-07	1.9037e-05	F3
10.7595	2.78118	1.21046	2.29763	0.0215829	0.0755431	BTBD16
1.05735	2.78073	2.01494	1.38006	0.167569		GPR26
52.0261	2.78024	0.813231	3.41876	0.000629081	0.00468343	CCL24
22.911	2.78023	1.13368	2.45241	0.0141904	0.0543686	ANGPTL8
86.8041	2.78004	0.992264	2.80172	0.00508315	0.024615	SHISA3
1.07164	2.77732	2.57502	1.07856	0.280784		CCK
129.648	2.77726	0.649719	4.27456	1.91515e-05	0.000276913	LRG1
3.46415	2.77694	2.14965	1.29181	0.196422	0.370021	CALCA
5.51514	2.77655	1.01345	2.7397	0.00614944	0.0284007	SV2C
41179.3	2.77623	0.424081	6.54647	5.89132e-11	8.27581e-09	TMSB4X
331.433	2.77559	1.07106	2.59145	0.00955734	0.0399748	NCCRP1
26.5569	2.77442	0.79939	3.47067	0.000519156	0.00402544	GCSAML
22.6666	2.77383	0.641215	4.3259	1.51911e-05	0.000229404	ECEL1
32.9734	2.7736	0.86915	3.19117	0.00141698	0.00900587	DMRT3
5.78562	2.77323	0.926071	2.99462	0.00274789	0.0153195	ARL5C
20.3587	2.77281	1.11701	2.48236	0.0130517	0.050877	TNMD
10.6204	2.77206	1.03151	2.68738	0.00720141	0.0321781	VTCN1
82.0056	2.7718	0.669104	4.14255	3.43462e-05	0.000442135	KLHL14
17.2774	2.77077	1.32135	2.09693	0.0360001	0.110816	SNAP91
1256.96	2.77012	0.412783	6.71085	1.93494e-11	3.26648e-09	EPSTI1
24.4239	2.77005	0.544605	5.08634	3.65043e-07	1.06768e-05	SENCR
12075.8	2.76981	0.44271	6.2565	3.93704e-10	3.71413e-08	LCP1
1.04703	2.76925	1.72723	1.60329	0.108871		IL13
1.68368	2.7692	2.12638	1.3023	0.192813	0.366265	GATA3-AS1
99.2147	2.76916	0.682878	4.05513	5.01059e-05	0.000599309	PCDHGA10
652.786	2.76869	0.568873	4.86698	1.13316e-06	2.75003e-05	FCN1
117.766	2.76768	0.723	3.82805	0.000129163	0.00130966	TP63
676.809	2.76714	0.560809	4.9342	8.04813e-07	2.08461e-05	TMEM37
71.2302	2.76447	0.586034	4.71725	2.3905e-06	5.10035e-05	CLECL1
30.1248	2.76427	0.7306	3.78356	0.000154599	0.00151678	HTR1F
1055.34	2.76232	0.491207	5.62354	1.87083e-08	8.67571e-07	PSD4
30.7653	2.76222	0.788292	3.50406	0.000458222	0.00364701	THSD7B
1.04337	2.76097	2.35389	1.17294	0.240821		NPBWR1
388.202	2.75873	0.545499	5.05725	4.25338e-07	1.21268e-05	GPAT3
3109.84	2.75841	0.427862	6.44696	1.14113e-10	1.3377e-08	FYB1
25.4961	2.75791	0.817846	3.37216	0.000745816	0.00537373	WNT16
1.06165	2.75631	1.88491	1.4623	0.143659		SGCZ
365.216	2.75623	0.786346	3.50511	0.000456413	0.00363713	GLDC
47.228	2.75492	1.19059	2.31391	0.0206727	0.0731335	TCF21
16.2397	2.75421	0.909632	3.02783	0.00246317	0.0140142	PCP4L1
240.795	2.75396	0.574482	4.79382	1.63632e-06	3.68747e-05	RHOH
137.581	2.75331	0.873016	3.15379	0.00161163	0.0100066	HES2
91.1424	2.75134	0.799041	3.4433	0.000574658	0.00437126	NGEF
1.62952	2.75017	2.9812	0.922504	0.356266	0.545235	HNF1A-AS1
1.04592	2.74992	2.365	1.16276	0.244928		KIR2DL3
1.03868	2.74985	3.1476	0.873636	0.382317		KRTAP4-1
46.0181	2.74848	0.59134	4.64788	3.35366e-06	6.72303e-05	GPBAR1
3203.45	2.74782	0.464382	5.91717	3.27538e-09	2.02034e-07	FPR3
1.31356	2.74763	1.71947	1.59795	0.110053	0.250233	IGF2-AS
7.35146	2.74636	1.0939	2.51062	0.0120519	0.0477259	CLEC2L
1.04035	2.74567	2.57231	1.06739	0.285795		CXXC1P1
4.92225	2.74566	1.8704	1.46795	0.142117	0.298292	CLCA4
559.512	2.74352	0.454794	6.03244	1.61498e-09	1.15971e-07	DOK2
1.03943	2.74299	2.36819	1.15827	0.246756		LCN15
63.9337	2.74299	0.568365	4.82611	1.39225e-06	3.22042e-05	SOWAHD
1210.85	2.74281	0.657665	4.17052	3.039e-05	0.000398132	PODN
125.881	2.74223	0.629543	4.3559	1.32519e-05	0.000206314	TLR10
651.039	2.74198	0.664318	4.12751	3.66711e-05	0.000464911	TSHZ2
1.03016	2.74041	1.7023	1.60983	0.107435		LINC00593
38.8835	2.74034	0.916726	2.98926	0.00279652	0.0155009	CUX2
7.20005	2.73619	1.4237	1.92189	0.0546197	0.150447	OOEP
3.85999	2.73616	0.972377	2.81389	0.00489461	0.023926	GPR20
651.54	2.73552	0.366	7.47409	7.77398e-14	5.34322e-11	CASP10
137.706	2.7354	0.552091	4.95461	7.24764e-07	1.90288e-05	GBP1P1
24.7224	2.73478	0.88074	3.10509	0.0019022	0.0114257	CMTM2
4.18074	2.73472	1.58739	1.72278	0.0849283	0.206839	CASR
9.71358	2.7342	0.965034	2.83327	0.00460744	0.0228711	SPAG6
13.4527	2.73241	0.871099	3.13674	0.0017084	0.0104952	TSKS
10951.4	2.73214	0.462771	5.90386	3.55086e-09	2.14894e-07	C1QA
2289.41	2.73186	0.528169	5.17232	2.31204e-07	7.3183e-06	CDH11
723.573	2.73165	0.501897	5.44265	5.24951e-08	2.05757e-06	CD180
1.0309	2.73155	2.34313	1.16577	0.243707		VTRNA2-1
1.04398	2.73116	1.84658	1.47904	0.13913		OR2T8
1.29198	2.73011	1.32883	2.05453	0.0399249		TRIM72
51.7159	2.72983	0.699094	3.90481	9.42997e-05	0.00101047	MIR3945HG
128.493	2.72979	0.579112	4.71376	2.43193e-06	5.16584e-05	LRATD1
76.9583	2.72913	0.577316	4.72727	2.27555e-06	4.91504e-05	ANK1
463.938	2.72879	0.663575	4.11225	3.91822e-05	0.000490925	KCNJ5
84.5526	2.72865	0.824253	3.31045	0.000931455	0.00644583	EPCAM
145.539	2.72819	0.683566	3.99111	6.57644e-05	0.000756055	CXCL2
31.288	2.72792	0.735069	3.7111	0.00020636	0.00190749	KRT222
422.01	2.72689	0.848127	3.21519	0.0013036	0.0084187	AKR1C2
4.30349	2.72661	1.23742	2.20347	0.0275617	0.0909507	C22orf31
2211.93	2.7263	0.905688	3.01019	0.00261083	0.0147088	TF
401.814	2.72485	0.580938	4.69043	2.72627e-06	5.666e-05	CCL8
13.0424	2.72376	0.980834	2.77699	0.00548652	0.0261292	KIAA1671-AS1
21.8118	2.72308	0.708759	3.84203	0.000122019	0.00124378	CACNA1E
48.5996	2.72259	0.744129	3.65877	0.00025343	0.0022559	GTSF1
2843.83	2.72257	0.502931	5.41342	6.18336e-08	2.37042e-06	LSP1
9.60452	2.72245	0.841762	3.23423	0.00121973	0.0079924	SLC14A2
17.6934	2.72203	1.2805	2.12576	0.0335234	0.10504	INSM1
1.5891	2.72124	1.81608	1.49842	0.134025	0.286221	HYAL4
1.02622	2.72114	3.85026	0.706744	0.479726		TRIM40
15.4316	2.71977	1.50668	1.80514	0.0710532	0.182347	DLK1
46.6206	2.71898	1.00577	2.70338	0.00686386	0.0309429	ALAS2
213.047	2.71871	0.628827	4.32346	1.536e-05	0.000230941	FMO3
2933.24	2.71871	0.397663	6.83671	8.10339e-12	1.71615e-09	HCLS1
3.73255	2.71721	2.44876	1.10963	0.267161	0.453716	ELSPBP1
4.30301	2.71637	0.984531	2.75905	0.00579693	0.0272301	GATA1
1.64835	2.7154	1.41732	1.91587	0.0553823	0.15185	APOL5
1.57496	2.71238	1.53923	1.76216	0.0780425	0.195083	OR5J2
694.262	2.71211	0.454259	5.9704	2.36675e-09	1.5678e-07	TAGAP
5.02074	2.71123	0.936879	2.8939	0.00380491	0.0197427	SMIM6
1785	2.71099	0.514012	5.27419	1.33346e-07	4.56627e-06	SLC15A3
111.286	2.71097	0.896212	3.02492	0.002487	0.014127	LEP
1569.81	2.71018	0.650158	4.16849	3.06623e-05	0.00040062	ABI3BP
5660.42	2.71003	0.51918	5.21983	1.79084e-07	5.89141e-06	FCER1G
5.87705	2.70944	0.839353	3.228	0.00124657	0.00812405	PIK3CD-AS1
51.6459	2.70885	1.09497	2.47391	0.0133644	0.0518024	THRSP
175.12	2.70824	0.581261	4.65925	3.17361e-06	6.40882e-05	SLAMF1
1.26471	2.70742	1.73192	1.56325	0.117993		LINC01630
1.25542	2.70727	1.93633	1.39815	0.162069		OR9G9
75.0652	2.70711	0.487732	5.55041	2.84999e-08	1.22156e-06	PTGIR
37.255	2.70576	0.76974	3.51516	0.000439488	0.00352915	MLC1
564.768	2.7057	0.46454	5.82448	5.72923e-09	3.19592e-07	RAMP3
5163.16	2.70527	0.431454	6.27012	3.60777e-10	3.47127e-08	MS4A6A
3.59381	2.70492	1.44389	1.87335	0.0610194	0.1631	LINC01822
294.059	2.70481	0.605038	4.47047	7.80486e-06	0.000134592	TDO2
1034.73	2.70441	0.445585	6.06934	1.28435e-09	9.61763e-08	PARVG
10.2612	2.70423	0.854642	3.16416	0.0015553	0.00974338	CEBPE
8.3413	2.7029	0.935579	2.88902	0.00386448	0.019971	WNT1
146.912	2.70256	0.503783	5.36454	8.11574e-08	2.9921e-06	CD300C
895.278	2.70214	0.532891	5.07073	3.963e-07	1.14516e-05	ARHGAP15
7736.93	2.70208	0.424371	6.36727	1.92419e-10	2.03276e-08	CYBB
78.3497	2.70194	0.476094	5.67522	1.38512e-08	6.80018e-07	TMEM150B
12.0827	2.70173	1.56573	1.72554	0.0844301	0.206079	EPGN
238.607	2.69999	0.742684	3.63545	0.000277495	0.00243298	MEOX1
13089.6	2.69852	0.481607	5.60315	2.10488e-08	9.57644e-07	C1QB
956.195	2.6982	0.476422	5.66346	1.48355e-08	7.13773e-07	GGTA1
23.4564	2.69491	0.952165	2.8303	0.0046504	0.0230113	ADRB1
6.92927	2.69473	0.968026	2.78374	0.0053736	0.0257059	INSL3
4579.13	2.69413	0.423879	6.3559	2.07207e-10	2.15552e-08	SLCO2B1
32.654	2.69411	0.61683	4.36767	1.25579e-05	0.000197772	MICALCL
5818.56	2.69378	0.438188	6.14754	7.86943e-10	6.39018e-08	MPEG1
5.33359	2.69361	1.38621	1.94315	0.0519984	0.145093	INHBC
47.9007	2.69209	0.711407	3.78417	0.00015422	0.00151427	SMIM5
5.32137	2.69189	1.19856	2.24594	0.0247078	0.083671	SPACA3
1196.38	2.69185	0.423337	6.35865	2.03532e-10	2.12879e-08	RCSD1
208.432	2.69184	0.487794	5.5184	3.42106e-08	1.42816e-06	ARL11
255.598	2.69112	0.570282	4.71893	2.37093e-06	5.08112e-05	KLF8
5.617	2.68977	1.16968	2.29958	0.021472	0.0752969	LINC00479
220.12	2.68919	0.638192	4.21376	2.51152e-05	0.000344261	GNLY
27.2566	2.68874	0.839667	3.20216	0.00136402	0.00870668	MARVELD3
111.429	2.68756	0.521069	5.15779	2.49887e-07	7.79429e-06	ADGRE1
28.0316	2.68648	0.544841	4.93075	8.1913e-07	2.11033e-05	POM121L9P
14.6434	2.6859	1.63735	1.6404	0.100923	0.23534	GBA3
17642	2.68539	0.462616	5.80478	6.44487e-09	3.52363e-07	LAPTM5
14.0172	2.68403	0.752023	3.56909	0.000358228	0.0029793	NXF3
9164.23	2.68315	0.447312	5.9984	1.99276e-09	1.36966e-07	C1QC
557.798	2.68304	0.610338	4.39598	1.10273e-05	0.000178336	EPHA4
28.8438	2.68254	0.683594	3.92416	8.70314e-05	0.000945748	CEACAM4
10.3555	2.68197	1.76047	1.52344	0.127649	0.277458	ELF5
1507.01	2.68146	0.373155	7.18592	6.67537e-13	2.67641e-10	VSIR
169.866	2.6786	0.385772	6.94348	3.8255e-12	9.3192e-10	P2RY6
2.79014	2.67795	1.12562	2.37908	0.017356	0.0637537	CAPNS2
1567.85	2.67739	0.44096	6.07172	1.26551e-09	9.51678e-08	HCK
11.1945	2.67613	1.38972	1.92566	0.0541468	0.149484	C14orf180
25.5594	2.67597	1.02692	2.60583	0.00916508	0.0386672	FOXQ1
27.8147	2.67488	0.796765	3.35718	0.000787431	0.00561263	VPREB3
1814.71	2.67417	0.467333	5.72219	1.05158e-08	5.35389e-07	HAVCR2
403.938	2.67155	0.440004	6.07166	1.26594e-09	9.51678e-08	CD33
484.528	2.67147	0.445967	5.99029	2.09472e-09	1.42954e-07	P2RY13
5.03928	2.67074	0.964518	2.76899	0.005623	0.0266145	RETN
17.6928	2.66933	0.90204	2.95922	0.00308422	0.0167294	BTNL8
202.189	2.6689	0.629376	4.24055	2.22973e-05	0.000314564	SLC24A3
10.682	2.66877	1.441	1.85202	0.0640229	0.16876	ADGRF4
352.364	2.66841	0.522999	5.10214	3.35841e-07	1.0005e-05	SIGLEC7
1.25641	2.66832	2.39408	1.11455	0.265045		HS3ST4
2.07702	2.66806	1.50755	1.7698	0.0767607	0.192803	SLC39A12
1009.67	2.66788	0.566741	4.7074	2.50894e-06	5.30599e-05	ANO1
0.977693	2.66678	2.53709	1.05112	0.293205		NPY2R
0.98004	2.6666	3.85046	0.69254	0.488598		RNF223
0.993926	2.66588	1.95087	1.36651	0.171779		LOC388282
0.976136	2.66565	2.80558	0.950123	0.34205		BPIFA2
14.0585	2.66322	1.01435	2.62555	0.00865085	0.037162	HMGCLL1
16.1138	2.66176	0.678103	3.92531	8.66188e-05	0.000941796	C9orf139
1172.06	2.66173	0.443064	6.00755	1.8835e-09	1.30859e-07	TFEC
1.2417	2.66158	1.78069	1.49469	0.134994		ZMAT4
104.919	2.66136	0.514903	5.16867	2.35763e-07	7.41383e-06	EBI3
725.63	2.65766	0.495078	5.36816	7.95452e-08	2.93829e-06	PILRA
316.493	2.65744	0.702373	3.78351	0.000154633	0.00151678	PIP5K1B
203.177	2.65589	0.485586	5.46946	4.51403e-08	1.82505e-06	TMEM273
526.619	2.65583	0.660674	4.01987	5.82292e-05	0.000679576	MEDAG
78.3456	2.65578	0.704996	3.76709	0.000165164	0.00159247	GSTM5
706.873	2.65484	0.766824	3.46212	0.000535941	0.00413465	KRT8
7.30806	2.65369	1.09392	2.42585	0.0152727	0.0574965	IGFALS
49.8723	2.651	0.690441	3.83958	0.000123245	0.00125561	RANBP3L
1.77443	2.65053	2.21272	1.19786	0.230971	0.411765	LPA
2.01333	2.65044	1.61292	1.64326	0.10033	0.23428	ANKRD62P1-PARP4P3
24.9575	2.64921	0.98169	2.69862	0.00696286	0.0313377	PADI4
2.57877	2.64879	2.09446	1.26467	0.205991	0.381366	RBBP8NL
1664.06	2.64878	0.358397	7.39064	1.46126e-13	8.78814e-11	GIMAP6
1325.2	2.64782	0.597978	4.42795	9.51335e-06	0.000158652	FCGR2B
424.711	2.64684	0.73841	3.58451	0.00033771	0.00283933	SCARA5
0.971417	2.64671	2.81478	0.94029	0.347069		LINC00417
4124.06	2.64651	0.377203	7.01613	2.28094e-12	6.55175e-10	CSF1R
51.0518	2.64646	0.890656	2.97136	0.0029648	0.0161957	GREM2
2.72567	2.64639	1.20673	2.19303	0.0283054	0.0925478	IL26
383.906	2.64431	0.683904	3.86649	0.000110414	0.00114551	ADRA2A
8.78887	2.6442	1.45713	1.81466	0.0695756	0.179546	SYT8
1013.74	2.64091	0.436146	6.05511	1.4032e-09	1.03864e-07	CLEC7A
0.962879	2.64074	2.53505	1.04169	0.297555		LOC285762
54.5913	2.64019	0.699779	3.77289	0.000161366	0.00156448	NLRP12
50.512	2.64017	0.920064	2.86955	0.00411057	0.020988	SYT5
1375.05	2.64003	0.485571	5.43696	5.41959e-08	2.10845e-06	ITGAM
2.8834	2.63972	2.17302	1.21477	0.224454	0.40403	ATP11AUN
6.69637	2.63961	1.99417	1.32366	0.185616	0.357273	FBXL21P
309.053	2.63945	0.449074	5.87754	4.16399e-09	2.45816e-07	SEPTIN1
1268.28	2.63597	0.575449	4.58073	4.63359e-06	8.7769e-05	IGF1
1.19214	2.63591	1.15029	2.29152	0.0219333		CDCP2
194.938	2.63584	0.545374	4.83309	1.34431e-06	3.13211e-05	SUCNR1
1.21057	2.63506	1.08242	2.43441	0.014916		TMEM256-PLSCR3
786.079	2.63397	0.529945	4.97028	6.6857e-07	1.78952e-05	KYNU
248.483	2.6338	0.706156	3.72977	0.000191654	0.00180185	MS4A1
1.53514	2.63335	2.29665	1.14661	0.251545	0.436714	BNIP5
125.784	2.63128	0.939297	2.80132	0.00508936	0.024634	CAPN6
411.361	2.6292	0.429455	6.12218	9.23013e-10	7.25036e-08	ABI3
4603.52	2.62837	0.559127	4.70086	2.59073e-06	5.43715e-05	CFH
0.955377	2.62803	1.36041	1.93179	0.0533851		MIR5193
3.40486	2.62756	0.989636	2.65507	0.00792917	0.0346181	LINC00514
196.454	2.62702	0.578308	4.54259	5.55667e-06	0.000101749	CHRD
1341.86	2.62402	0.54376	4.82569	1.39517e-06	3.22329e-05	APLNR
1.99091	2.62401	1.8853	1.39183	0.163975	0.328992	TBL1Y
0.954737	2.62368	2.53063	1.03677	0.299844		OR5B21
33.8352	2.62366	0.856675	3.06261	0.00219417	0.012765	FSD1
105.628	2.62328	0.969284	2.70641	0.00680159	0.0307269	ETNPPL
765.082	2.62246	0.633334	4.14072	3.46218e-05	0.00044457	CPXM2
80.9209	2.62169	0.801541	3.27081	0.00107239	0.00720106	BLK
567.696	2.62134	0.757886	3.45875	0.000542679	0.0041692	COL10A1
13.0081	2.62072	0.73853	3.54856	0.000387344	0.00317751	EPHA1-AS1
349.581	2.62017	0.468663	5.59074	2.26109e-08	1.00728e-06	SIGLEC9
48.8769	2.61907	0.957409	2.73558	0.00622708	0.0286588	STAC2
635.563	2.61869	0.561151	4.66664	3.06167e-06	6.22852e-05	FMO2
85.7163	2.61867	0.462808	5.65823	1.52944e-08	7.28568e-07	GNGT2
105.734	2.61633	0.687648	3.80476	0.000141944	0.00141466	B3GAT1
1.51738	2.61543	1.74761	1.49658	0.134504	0.286753	LINC00636
18.6214	2.61426	0.898153	2.9107	0.00360616	0.0189523	CR1L
1.4918	2.61279	1.29173	2.02271	0.0431028	0.126528	EFL1P1
66.5743	2.61249	0.515954	5.06341	4.11823e-07	1.18292e-05	FCGR1B
1057.75	2.6124	0.44036	5.93242	2.98499e-09	1.86646e-07	C1orf162
59.8733	2.61217	0.801171	3.26044	0.00111239	0.00740762	KCNA6
11.4822	2.6115	0.88433	2.95309	0.0031461	0.0169837	LY6H
0.943218	2.61067	3.85068	0.677977	0.497786		CACNG1
1182.53	2.61036	0.483885	5.39458	6.86851e-08	2.5935e-06	PLAAT4
16.8819	2.60775	0.88237	2.95539	0.00312269	0.0168952	ZPLD1
443.279	2.60761	0.603421	4.32138	1.55055e-05	0.000232764	OCIAD2
235.568	2.60751	0.987625	2.64018	0.00828628	0.0359004	PPP1R1A
2006.56	2.60743	0.356574	7.31247	2.62284e-13	1.32833e-10	GIMAP4
3.11519	2.60627	1.53172	1.70153	0.0888432	0.213964	EGR4
21.3802	2.6055	1.18673	2.19552	0.0281264	0.0921845	KERA
1102.74	2.6032	0.687347	3.78732	0.000152282	0.00149753	MAOA
116.435	2.60294	0.588072	4.42622	9.58981e-06	0.000159578	TNFSF14
386.58	2.60212	0.486773	5.34565	9.00909e-08	3.2775e-06	SIGLEC10
675.589	2.60089	0.770735	3.37456	0.000739327	0.00533497	AKR1C3
29.5532	2.6007	0.717019	3.6271	0.000286623	0.00249822	SIGLEC17P
29.6365	2.59734	0.614859	4.22428	2.39708e-05	0.000331883	SAMD11
245.086	2.59593	0.66546	3.90095	9.58163e-05	0.0010233	CXCL1
63.0784	2.59481	0.976123	2.65828	0.00785406	0.0343526	COL2A1
22.2345	2.59454	0.951598	2.72651	0.00640077	0.0292249	MT1H
34.5842	2.59346	0.537685	4.82338	1.41142e-06	3.24914e-05	FCGR1CP
350.063	2.5923	0.528434	4.90562	9.31326e-07	2.34292e-05	CD300LF
6.55509	2.59136	2.16485	1.19702	0.2313	0.412163	VCX3B
23.4175	2.58929	0.69287	3.73705	0.000186191	0.00175908	TMEM220-AS1
1.94585	2.58696	1.71671	1.50693	0.131828	0.283213	MEPE
3323.19	2.58689	0.681944	3.7934	0.000148599	0.00147109	RGS1
0.925365	2.58687	3.57202	0.724203	0.468941		DCAF8L1
0.925982	2.58538	3.14587	0.821833	0.411172		TCHHL1
0.930526	2.58369	3.85078	0.670951	0.502252		IAPP
1266.48	2.58323	0.70005	3.69006	0.0002242	0.00204393	CNIH3
500.58	2.58303	0.463534	5.57249	2.5113e-08	1.09841e-06	PTPRO
170.764	2.58242	0.540002	4.78224	1.73349e-06	3.8837e-05	HLA-G
1317.78	2.58186	0.453102	5.69819	1.21087e-08	6.06854e-07	MNDA
331.488	2.58176	0.431677	5.98076	2.22099e-09	1.49451e-07	SPNS2
1.48106	2.58101	1.11895	2.30664	0.021075	0.0741748	RNF126P1
104.562	2.58062	0.573994	4.4959	6.92774e-06	0.00012198	SNCAIP
1.8976	2.57986	1.68463	1.53142	0.125667	0.274731	ANKRD20A19P
63696.8	2.57795	0.697764	3.69458	0.000220247	0.00201362	COL1A1
2403.42	2.5773	0.419295	6.14675	7.90851e-10	6.39493e-08	EVI2B
1931.18	2.57716	0.559812	4.60362	4.15219e-06	8.01493e-05	CD48
8946.78	2.57656	0.445202	5.78738	7.14912e-09	3.8218e-07	IGFBP4
29.6417	2.57616	0.498252	5.1704	2.33592e-07	7.36963e-06	C10orf105
1603.07	2.57614	0.542596	4.74779	2.05648e-06	4.5025e-05	STEAP4
1297.19	2.57518	0.395756	6.50699	7.66734e-11	9.77205e-09	MYO1F
88.7152	2.57518	0.661631	3.89217	9.93517e-05	0.00105114	REM1
0.91896	2.57511	3.85082	0.668717	0.503676		LINC02499
193.394	2.57487	0.839253	3.06805	0.00215464	0.0125998	ONECUT2
23.9446	2.57469	0.650992	3.95502	7.65291e-05	0.000854581	STYK1
185.787	2.57447	0.459958	5.59717	2.1788e-08	9.79695e-07	NHS
23.4519	2.57442	0.844361	3.04896	0.00229634	0.0132275	GSDMC
1004.1	2.57401	0.432159	5.95615	2.58246e-09	1.67903e-07	VWA5A
3.75527	2.57306	0.956911	2.68892	0.00716839	0.0320529	KLF1
1.16473	2.57205	1.76034	1.46111	0.143986		RXFP2
742.806	2.57189	0.399117	6.44395	1.16407e-10	1.3377e-08	NLRP1
361.982	2.57135	0.523069	4.91589	8.83802e-07	2.24687e-05	IL4I1
0.918037	2.56974	2.12353	1.21013	0.22623		MIR645
52.3817	2.56926	1.13263	2.26841	0.0233044	0.0800882	GRB7
17.0512	2.56896	1.18032	2.17649	0.0295183	0.0954275	MANSC4
6.14448	2.56835	1.24825	2.05757	0.0396316	0.118728	ELANE
8.8383	2.56804	1.17891	2.17832	0.0293822	0.0950675	GOLT1A
3.11538	2.56699	1.2288	2.08903	0.0367055	0.112555	CCL25
359.274	2.56697	0.498756	5.14674	2.65047e-07	8.18754e-06	MRC1
3.49401	2.5661	1.71023	1.50044	0.1335	0.285499	SLC25A47
0.918153	2.56594	2.29137	1.11983	0.262786		LINC01621
8.30354	2.56506	1.13226	2.26544	0.0234858	0.0805675	STYXL2
88.6144	2.56458	0.629089	4.07666	4.56871e-05	0.000555081	IL6
77.1701	2.56448	0.876587	2.92553	0.00343867	0.0182659	NRG1
624.328	2.5636	0.459829	5.5751	2.47385e-08	1.08694e-06	RUNX2
348.714	2.56218	0.702856	3.64539	0.000266991	0.00235483	PTGER3
2917.6	2.56135	0.505279	5.06918	3.99541e-07	1.15107e-05	VSIG4
677.702	2.56119	0.417691	6.13177	8.69066e-10	6.93991e-08	LAT2
22.312	2.56104	0.787874	3.25057	0.00115174	0.00762475	CCDC178
36.6091	2.55904	0.566753	4.51527	6.32365e-06	0.000113737	LILRB3
73.1721	2.55847	0.811218	3.15386	0.00161128	0.0100066	CHRM3
270.712	2.55842	0.468819	5.45716	4.83821e-08	1.93177e-06	PCED1B
127.976	2.55835	0.482545	5.30179	1.14675e-07	4.04197e-06	ZMYND15
295.101	2.5574	0.527556	4.84764	1.2494e-06	2.98352e-05	ADAMTS12
999.304	2.55738	0.376438	6.79364	1.09338e-11	2.04745e-09	GIMAP8
3.50057	2.55483	2.09489	1.21955	0.222635	0.401877	MAGEB6
5.86325	2.5545	0.74361	3.43527	0.000591958	0.00447105	ASPDH
6.84013	2.55359	0.955868	2.67148	0.00755169	0.033365	FAM172BP
24.3156	2.55262	0.608118	4.19757	2.69788e-05	0.000363402	NIBAN3
18.6635	2.55252	0.980861	2.60233	0.00925939	0.0389737	KCNJ11
56.4703	2.55171	0.722988	3.52939	0.000416513	0.00337365	ZNF385D
264.629	2.55168	0.577323	4.41985	9.87681e-06	0.000163111	LILRA2
[truncated: 20,077 more rows]
